# Supplementary material for: Whole-mol­ecule disorder of the heterometallic complex di­aqua-1κ2O-di­chlorido-2κ2Cl-(μ-2-formyl-6-meth­oxy­phenolato-1κ2O1,O2:2κO6){μ-2-meth­oxy-6-[(methyl­imino)­meth­yl]phenolato-1κ2N,O1:2κO6}lead(II)nickel(II)
Source: Acta Crystallogr E Crystallogr Commun. 2025 Jul 1;81(Pt 8):667–71. doi: 10.1107/S2056989025005857 (PMC12326490; doi:10.1107/S2056989025005857)
Supplement: Supplementary file 1 [file e-81-00667-sup1.cif]

##############################################################################
#                                                                            #
# This CIF contains the data in a paper accepted for publication in          #
# Acta Crystallographica Section E. It conforms to the requirements of       #
# Notes for Authors for Acta Crystallographica Section E, and has been       #
# peer reviewed under the auspices of the IUCr Commission on Journals.       #
#                                                                            #
# Full details of the Crystallographic Information File format               #
# are given in the paper "The Crystallographic Information File (CIF):       #
# a New Standard Archive File for Crystallography" by S. R. Hall, F. H.      #
# Allen and I. D. Brown [Acta Cryst. (1991), A47, 655-685].                  #
#                                                                            #
# The current version of the core CIF dictionary is obtainable from          #
# ftp://ftp.iucr.org/pub/cif_core.dic.                                       #
#                                                                            #
# Software is freely available for graphical display of the structure(s)     #
# in this CIF. For information consult the CIF software page                 #
# http://www.iucr.org/resources/cif/software.                                #
#                                                                            #
# This file may be used for bona fide research purposes within the           #
# scientific community so long as proper attribution is given to the journal # 
# article from which it was obtained.                                        #
#                                                                            #
##############################################################################
data_I
_audit_creation_method
;
Olex2 1.5
(compiled 2025.04.05 svn.rf049d14d for OlexSys, GUI svn.r7224)
;
_journal_date_recd_electronic     2025-05-22
_journal_date_accepted     2025-06-27
_journal_name_full     'Acta Crystallographica, Section E'
_journal_year     2025
_journal_volume     81
_journal_issue      1
_journal_page_first     0
_journal_page_last     0
_journal_paper_category     GM
_journal_paper_doi     10.1107/S2056989025005857
_journal_coeditor_code     NY2013
_publ_contact_author_name     'Olga Yu. Vassilyeva'
_publ_contact_author_address
;
Department of Chemistry, Taras Shevchenko National University of Kyiv, 12,
 Hetman Pavlo Skoropadskyi str., 01601 Kyiv, Ukraine
;
_publ_contact_author_email     'vassilyeva@univ.kiev.ua'
_publ_contact_author_fax     ?
_publ_contact_author_phone     ?
_publ_section_title
;\
Whole-molecule disorder of the heterometallic complex
diaqua-1\k^2^<i>O</i>-dichlorido-2\k^2^<i>Cl</i>-(\m-2-formyl-6-\
methoxyphenolato-1\k^2^<i>O</i>^1^,<i>O</i>^2^:2\k<i>O</i>^6^)(\m-2-methoxy-\
6-[(methylimino)methyl]phenolato-1\k^2^<i>N</i>,<i>O</i>^1^:2\k<i>O</i>^6^)\
lead(II)nickel(II)
;
loop_
    _publ_author_name
    _publ_author_footnote
    _publ_author_address
    'Vassilyeva, Olga Yu.' .
;
Department of Chemistry, Taras Shevchenko National University of Kyiv, 12,
Hetman Pavlo Skoropadskyi str., 01601 Kyiv,
Ukraine
;
    'Kokozay, Vladimir N.' .
;
Department of Chemistry, Taras Shevchenko National University of Kyiv, 12,
Hetman Pavlo Skoropadskyi str., 01601 Kyiv,
Ukraine
;
    'Goreshnik, Evgeny' .
;
Department of Inorganic Chemistry and Technology,
Jozef Stefan Institute, Jamova 39,
1000 Ljubljana,
Slovenia
;
_publ_section_synopsis
;
In the crystal the title compound exhibits full-mol\\u000173ecule disorder
[occupancy ratio 0.711(6): 0.289 (6)], generated by a false twofold rotation
about the shorter, Ni--Pb, axis of the molecule.
;
_chemical_name_systematic
;\
Diaqua-1\k^2^<i>O</i>-dichlorido-2\k^2^<i>Cl</i>-(\m-2-formyl-6-\
methoxyphenolato-1\k^2^<i>O</i>^1^,<i>O</i>^2^:2\k<i>O</i>^6^)(\m-2-methoxy-6-\
[(methylimino)methyl]phenolato-1\k^2^<i>N</i>,<i>O</i>^1^:\
2\k<i>O</i>^6^)lead(II)nickel(II)
;
_chemical_name_common     ?
_chemical_formula_moiety     'C17 H21 Cl2 N Ni O7 Pb'
_chemical_formula_sum     'C17 H21 Cl2 N Ni O7 Pb'
_chemical_formula_iupac     '[Ni Pb (C9 H10 N O2) (C8 H7 N O3) Cl2 (H2 O)2]'
_chemical_formula_weight     688.15
_chemical_melting_point     ?
_space_group_crystal_system     monoclinic
_space_group_name_H-M_alt     'P 1 21/c 1'
_space_group_name_Hall     '-P 2ybc'
loop_
    _space_group_symop_operation_xyz
    'x, y, z'
    '-x, y+1/2, -z+1/2'
    '-x, -y, -z'
    'x, -y-1/2, z-1/2'
_cell_length_a     14.2171(6)
_cell_length_b     9.7678(3)
_cell_length_c     16.1291(6)
_cell_angle_alpha     90
_cell_angle_beta     108.006(4)
_cell_angle_gamma     90
_cell_volume     2130.15(14)
_cell_formula_units_Z     4
_cell_measurement_reflns_used     6907
_cell_measurement_theta_min     3.0930
_cell_measurement_theta_max     28.3860
_cell_measurement_temperature     150.00(10)
_exptl_crystal_description     plate
_exptl_crystal_colour     green
_exptl_crystal_size_max     0.439
_exptl_crystal_size_mid     0.148
_exptl_crystal_size_min     0.063
_exptl_crystal_density_diffrn     2.146
_exptl_crystal_density_meas     ?
_exptl_crystal_density_method     ?
_exptl_crystal_F_000     1320
loop_
    _exptl_crystal_face_index_h
    _exptl_crystal_face_index_k
    _exptl_crystal_face_index_l
    _exptl_crystal_face_perp_dist
    1 12 -12 0.0615
    -2 12 11 0.1539
    2 -12 -12 0.1501
    0 -13 7 0.0789
    -1 -12 12 0.0866
    -19 -3 0 0.0131
    19 3 -1 0.0445
_exptl_absorpt_coefficient_mu     9.066
_exptl_absorpt_correction_type     analytical
_exptl_absorpt_process_details
;
(CrysAlisPro; Rigaku OD, 2023)
;
_exptl_absorpt_correction_T_min     0.190
_exptl_absorpt_correction_T_max     0.603
_diffrn_ambient_temperature     150.00(10)
_diffrn_source     ?
_diffrn_radiation_type     MoK\a
_diffrn_radiation_wavelength     0.71073
_diffrn_measurement_device_type     'New Gemini, Dual, Cu at home/near, Atlas'
_diffrn_measurement_device     'four-circle diffractometer'
_diffrn_measurement_method     '\w scans'
_diffrn_detector_area_resol_mean     10.6426
_diffrn_reflns_number     13267
_diffrn_reflns_av_R_equivalents     0.0454
_diffrn_reflns_av_unetI/netI     0.0513
_diffrn_reflns_theta_min     2.472
_diffrn_reflns_theta_max     28.947
_diffrn_reflns_theta_full     26.000
_diffrn_measured_fraction_theta_max     0.827
_diffrn_measured_fraction_theta_full     0.985
_diffrn_reflns_limit_h_min     -18
_diffrn_reflns_limit_h_max     17
_diffrn_reflns_limit_k_min     -11
_diffrn_reflns_limit_k_max     12
_diffrn_reflns_limit_l_min     -21
_diffrn_reflns_limit_l_max     19
_refine_special_details     ?
_reflns_number_total     4662
_reflns_number_gt     3785
_reflns_threshold_expression     'I > 2\s(I)'
_refine_ls_structure_factor_coef     Fsqd
_refine_ls_matrix_type     full
_refine_ls_R_factor_all     0.0519
_refine_ls_R_factor_gt     0.0358
_refine_ls_wR_factor_gt     0.0744
_refine_ls_wR_factor_ref     0.0822
_refine_ls_goodness_of_fit_ref     1.034
_refine_ls_restrained_S_all     0.992
_refine_ls_number_reflns     4662
_refine_ls_number_parameters     437
_refine_ls_number_restraints     461
_refine_ls_hydrogen_treatment     constr
_refine_ls_weighting_scheme     calc
_refine_ls_weighting_details
              'w=1/[\s^2^(Fo^2^)+(0.0386P)^2^+2.0045P] where P=(Fo^2^+2Fc^2^)/3'
_atom_sites_solution_hydrogens     mixed
_atom_sites_solution_primary     ?
_atom_sites_solution_secondary     ?
_refine_ls_shift/su_max     0.001
_refine_ls_shift/su_mean     0.000
_refine_diff_density_max     1.401
_refine_diff_density_min     -1.552
_refine_ls_extinction_method     none
_refine_ls_extinction_coef     .
loop_
    _atom_type_symbol
    _atom_type_description
    _atom_type_scat_dispersion_real
    _atom_type_scat_dispersion_imag
    _atom_type_scat_source
    'C' 'C' 0.0033 0.0016
                         'International Tables Vol C Tables 4.2.6.8 and 6.1.1.4'
    'H' 'H' 0.0000 0.0000
                         'International Tables Vol C Tables 4.2.6.8 and 6.1.1.4'
    'Cl' 'Cl' 0.1484 0.1585
                         'International Tables Vol C Tables 4.2.6.8 and 6.1.1.4'
    'N' 'N' 0.0061 0.0033
                         'International Tables Vol C Tables 4.2.6.8 and 6.1.1.4'
    'Ni' 'Ni' 0.3393 1.1124
                         'International Tables Vol C Tables 4.2.6.8 and 6.1.1.4'
    'O' 'O' 0.0106 0.0060
                         'International Tables Vol C Tables 4.2.6.8 and 6.1.1.4'
    'Pb' 'Pb' -3.3944 10.1111
                         'International Tables Vol C Tables 4.2.6.8 and 6.1.1.4'
_computing_data_collection
;
CrysAlisPro 1.171.42.84a (Rigaku OD, 2023)
;
_computing_cell_refinement
;
CrysAlisPro 1.171.42.84a (Rigaku OD, 2023)
;
_computing_data_reduction
;
CrysAlisPro 1.171.42.84a (Rigaku OD, 2023)
;
_computing_structure_solution
;
<i>SHELXT2014/4</i> (Sheldrick, 2015a)
;
_computing_structure_refinement
;
<i>SHELXL2016/6</i> (Sheldrick, 2015b)
;
_computing_molecular_graphics
;
Mercury (Macrae <i>et al.</i>,  2020)
;
_computing_publication_material
;
Olex2 1.5 (Dolomanov <i>et al.</i>,  2009)
;
loop_
    _atom_site_type_symbol
    _atom_site_label
    _atom_site_fract_x
    _atom_site_fract_y
    _atom_site_fract_z
    _atom_site_U_iso_or_equiv
    _atom_site_adp_type
    _atom_site_calc_flag
    _atom_site_occupancy
    _atom_site_disorder_assembly
    _atom_site_disorder_group
    Pb Pb1 0.71331(18) 0.6780(2) 0.32661(18) 0.0192(2) Uani d 0.711(6) A 1
    Ni Ni2 0.75011(17) 0.3361(2) 0.37762(17) 0.0181(4) Uani d 0.711(6) A 1
    Cl Cl1 0.9003(6) 0.7086(7) 0.4530(9) 0.0322(16) Uani d 0.711(6) A 1
    Cl Cl2 0.5382(4) 0.5785(8) 0.1987(5) 0.0273(12) Uani d 0.711(6) A 1
    O O1 0.6280(12) 0.7362(11) 0.4534(9) 0.034(3) Uani d 0.711(6) A 1
    O O2 0.6904(9) 0.4990(8) 0.4181(6) 0.0210(13) Uani d 0.711(6) A 1
    O O3 0.7134(6) 0.2123(7) 0.4632(5) 0.028(2) Uani d 0.711(6) A 1
    O O4 0.8114(10) 0.6915(7) 0.2104(9) 0.0322(16) Uani d 0.711(6) A 1
    O O5 0.7776(9) 0.4748(8) 0.2961(7) 0.0253(13) Uani d 0.711(6) A 1
    O O6 0.6187(10) 0.2941(8) 0.2788(12) 0.0292(18) Uani d 0.711(6) A 1
    H H2 0.587543 0.370418 0.260097 0.044 Uiso d 0.711(6) A 1
    H H6 0.579202 0.249284 0.301012 0.044 Uiso d 0.711(6) A 1
    O O7 0.8760(4) 0.3922(6) 0.4790(4) 0.0284(15) Uani d 0.711(6) A 1
    H H1 0.895129 0.474209 0.469416 0.043 Uiso d 0.711(6) A 1
    H H7 0.925460 0.339213 0.478427 0.043 Uiso d 0.711(6) A 1
    N N1 0.8164(7) 0.1881(8) 0.3310(6) 0.026(2) Uani d 0.711(6) A 1
    C C1 0.6042(15) 0.8686(12) 0.4776(13) 0.055(5) Uani d 0.711(6) A 1
    H H1A 0.533645 0.872297 0.472176 0.083 Uiso calc 0.711(6) A 1
    H H1B 0.619084 0.937315 0.439202 0.083 Uiso calc 0.711(6) A 1
    H H1C 0.643401 0.887320 0.538090 0.083 Uiso calc 0.711(6) A 1
    C C2 0.6248(16) 0.6294(9) 0.5103(10) 0.027(2) Uani d 0.711(6) A 1
    C C3 0.6581(16) 0.5046(13) 0.4869(11) 0.023(3) Uani d 0.711(6) A 1
    C C4 0.6574(10) 0.3902(10) 0.5398(7) 0.0229(19) Uani d 0.711(6) A 1
    C C5 0.6239(10) 0.4051(14) 0.6130(7) 0.033(3) Uani d 0.711(6) A 1
    H H5 0.624201 0.327941 0.648941 0.040 Uiso calc 0.711(6) A 1
    C C6 0.5913(11) 0.5275(13) 0.6333(8) 0.040(3) Uani d 0.711(6) A 1
    H H6A 0.569212 0.535901 0.682916 0.048 Uiso calc 0.711(6) A 1
    C C7 0.5906(15) 0.6420(13) 0.5799(10) 0.035(3) Uani d 0.711(6) A 1
    H H7A 0.566384 0.727548 0.592567 0.042 Uiso calc 0.711(6) A 1
    C C8 0.6845(10) 0.2540(11) 0.5231(7) 0.030(3) Uani d 0.711(6) A 1
    H H8 0.679333 0.186511 0.563935 0.036 Uiso calc 0.711(6) A 1
    C C10 0.8366(11) 0.8138(9) 0.1702(7) 0.032(2) Uani d 0.711(6) A 1
    H H10A 0.908445 0.827325 0.190738 0.048 Uiso calc 0.711(6) A 1
    H H10B 0.803940 0.893497 0.186018 0.048 Uiso calc 0.711(6) A 1
    H H10C 0.814463 0.803010 0.106642 0.048 Uiso calc 0.711(6) A 1
    C C11 0.8501(13) 0.5696(10) 0.1957(11) 0.0256(19) Uani d 0.711(6) A 1
    C C12 0.8302(15) 0.4586(11) 0.2421(11) 0.022(3) Uani d 0.711(6) A 1
    C C13 0.8688(9) 0.3288(10) 0.2283(7) 0.025(2) Uani d 0.711(6) A 1
    C C14 0.9206(9) 0.3185(11) 0.1681(8) 0.032(3) Uani d 0.711(6) A 1
    H H14 0.944187 0.231385 0.157457 0.039 Uiso calc 0.711(6) A 1
    C C15 0.9384(10) 0.4283(13) 0.1242(9) 0.037(3) Uani d 0.711(6) A 1
    H H15 0.975374 0.417545 0.084642 0.044 Uiso calc 0.711(6) A 1
    C C16 0.9029(15) 0.5565(12) 0.1365(11) 0.038(3) Uani d 0.711(6) A 1
    H H16 0.914497 0.633701 0.105225 0.045 Uiso calc 0.711(6) A 1
    C C17 0.8558(9) 0.2032(11) 0.2714(7) 0.028(3) Uani d 0.711(6) A 1
    H H17 0.879937 0.122232 0.252393 0.034 Uiso calc 0.711(6) A 1
    C C18 0.8092(9) 0.0480(8) 0.3637(7) 0.051(3) Uani d 0.711(6) A 1
    H H18A 0.739425 0.023298 0.351565 0.077 Uiso calc 0.711(6) A 1
    H H18B 0.842460 0.044881 0.426688 0.077 Uiso calc 0.711(6) A 1
    H H18C 0.840936 -0.016942 0.334396 0.077 Uiso calc 0.711(6) A 1
    Pb Pb1B 0.7023(5) 0.6866(6) 0.3317(4) 0.0192(2) Uani d 0.289(6) A 2
    Ni Ni2B 0.7554(5) 0.3385(6) 0.3531(4) 0.0181(4) Uani d 0.289(6) A 2
    Cl Cl1B 0.8901(18) 0.7087(17) 0.458(2) 0.0322(16) Uani d 0.289(6) A 2
    Cl Cl2B 0.5250(12) 0.588(2) 0.2051(14) 0.0273(12) Uani d 0.289(6) A 2
    O O1B 0.804(3) 0.724(2) 0.212(2) 0.0322(16) Uani d 0.289(6) A 2
    O O2B 0.777(2) 0.4950(18) 0.2822(17) 0.0253(13) Uani d 0.289(6) A 2
    O O3B 0.8189(18) 0.2010(18) 0.2947(14) 0.032(5) Uani d 0.289(6) A 2
    O O4B 0.621(3) 0.711(2) 0.458(2) 0.033(5) Uani d 0.289(6) A 2
    O O5B 0.690(2) 0.4866(18) 0.4033(16) 0.0210(13) Uani d 0.289(6) A 2
    O O6B 0.614(2) 0.3004(19) 0.268(3) 0.0292(18) Uani d 0.289(6) A 2
    H H6BA 0.600144 0.312202 0.211792 0.044 Uiso d 0.289(6) A 2
    H H6BB 0.579774 0.229360 0.273079 0.044 Uiso d 0.289(6) A 2
    O O7B 0.8960(9) 0.3888(13) 0.4338(10) 0.0284(15) Uani d 0.289(6) A 2
    H H7BA 0.944470 0.347727 0.416687 0.043 Uiso d 0.289(6) A 2
    H H7BB 0.906628 0.353907 0.488206 0.043 Uiso d 0.289(6) A 2
    N N1B 0.732(2) 0.1992(16) 0.4358(15) 0.026(4) Uani d 0.289(6) A 2
    C C1B 0.835(3) 0.854(2) 0.193(2) 0.032(2) Uani d 0.289(6) A 2
    H H1BA 0.798451 0.925365 0.213586 0.048 Uiso calc 0.289(6) A 2
    H H1BB 0.905674 0.864531 0.222595 0.048 Uiso calc 0.289(6) A 2
    H H1BC 0.821185 0.862747 0.130096 0.048 Uiso calc 0.289(6) A 2
    C C2B 0.847(4) 0.609(2) 0.188(3) 0.0256(19) Uani d 0.289(6) A 2
    C C3B 0.829(3) 0.488(2) 0.226(3) 0.018(5) Uani d 0.289(6) A 2
    C C4B 0.869(3) 0.365(2) 0.206(2) 0.025(2) Uani d 0.289(6) A 2
    C C5B 0.931(3) 0.367(3) 0.152(3) 0.042(9) Uani d 0.289(6) A 2
    H H5B 0.965558 0.286775 0.144337 0.050 Uiso calc 0.289(6) A 2
    C C6B 0.940(4) 0.485(3) 0.112(3) 0.043(7) Uani d 0.289(6) A 2
    H H6B 0.971557 0.485048 0.067657 0.052 Uiso calc 0.289(6) A 2
    C C7B 0.903(3) 0.609(3) 0.134(3) 0.031(6) Uani d 0.289(6) A 2
    H H7B 0.917774 0.692505 0.111268 0.038 Uiso calc 0.289(6) A 2
    C C8B 0.857(2) 0.231(3) 0.2385(18) 0.027(6) Uani d 0.289(6) A 2
    H H8B 0.881052 0.156929 0.213134 0.033 Uiso calc 0.289(6) A 2
    C C10B 0.576(4) 0.833(3) 0.484(4) 0.055(5) Uani d 0.289(6) A 2
    H H10D 0.578590 0.909605 0.445666 0.083 Uiso calc 0.289(6) A 2
    H H10E 0.506607 0.812876 0.478702 0.083 Uiso calc 0.289(6) A 2
    H H10F 0.611659 0.856925 0.544445 0.083 Uiso calc 0.289(6) A 2
    C C11B 0.625(4) 0.594(3) 0.504(3) 0.027(2) Uani d 0.289(6) A 2
    C C12B 0.668(5) 0.482(3) 0.477(3) 0.026(7) Uani d 0.289(6) A 2
    C C13B 0.675(3) 0.358(2) 0.5260(19) 0.0229(19) Uani d 0.289(6) A 2
    C C14B 0.641(3) 0.358(3) 0.598(2) 0.029(6) Uani d 0.289(6) A 2
    H H14B 0.644962 0.275687 0.630598 0.035 Uiso calc 0.289(6) A 2
    C C15B 0.603(3) 0.471(3) 0.6244(19) 0.031(7) Uani d 0.289(6) A 2
    H H15B 0.582672 0.467078 0.674989 0.037 Uiso calc 0.289(6) A 2
    C C16B 0.594(4) 0.592(2) 0.579(2) 0.031(6) Uani d 0.289(6) A 2
    H H16B 0.568552 0.671354 0.597384 0.038 Uiso calc 0.289(6) A 2
    C C17B 0.708(3) 0.229(2) 0.5026(19) 0.021(6) Uani d 0.289(6) A 2
    H H17B 0.711178 0.155661 0.542537 0.025 Uiso calc 0.289(6) A 2
    C C18B 0.760(2) 0.0553(17) 0.4322(16) 0.051(3) Uani d 0.289(6) A 2
    H H18D 0.778343 0.039607 0.379049 0.077 Uiso calc 0.289(6) A 2
    H H18E 0.816853 0.034000 0.483302 0.077 Uiso calc 0.289(6) A 2
    H H18F 0.704401 -0.003753 0.431792 0.077 Uiso calc 0.289(6) A 2
loop_
    _atom_site_aniso_label
    _atom_site_aniso_U_11
    _atom_site_aniso_U_22
    _atom_site_aniso_U_33
    _atom_site_aniso_U_12
    _atom_site_aniso_U_13
    _atom_site_aniso_U_23
    Pb1 0.0219(6) 0.0110(3) 0.0250(3) 0.0038(3) 0.0079(3) 0.0001(2)
    Ni2 0.0202(5) 0.0119(3) 0.0219(12) -0.0008(3) 0.0059(8) 0.0037(7)
    Cl1 0.025(2) 0.0201(7) 0.0484(18) -0.0036(9) 0.0074(19) -0.0006(7)
    Cl2 0.0245(18) 0.0245(13) 0.0312(14) 0.0086(13) 0.0061(15) 0.0001(10)
    O1 0.044(6) 0.024(5) 0.033(5) 0.008(5) 0.008(4) 0.004(4)
    O2 0.029(2) 0.015(2) 0.018(4) -0.0023(19) 0.004(3) -0.003(2)
    O3 0.038(5) 0.019(3) 0.024(7) -0.008(3) 0.004(5) 0.004(3)
    O4 0.034(3) 0.020(4) 0.042(3) 0.004(4) 0.011(2) 0.010(4)
    O5 0.030(2) 0.009(3) 0.042(4) 0.000(2) 0.019(3) 0.005(2)
    O6 0.026(2) 0.020(2) 0.037(5) -0.0025(18) 0.002(2) -0.002(2)
    O7 0.024(3) 0.022(2) 0.037(4) -0.003(2) 0.006(3) 0.004(3)
    N1 0.020(4) 0.016(4) 0.037(6) 0.000(3) 0.003(4) -0.002(4)
    C1 0.086(14) 0.032(7) 0.046(5) 0.019(8) 0.020(7) -0.006(6)
    C2 0.031(3) 0.025(5) 0.020(4) -0.002(7) -0.001(3) -0.010(5)
    C3 0.016(7) 0.034(7) 0.015(6) -0.010(6) -0.001(5) -0.001(5)
    C4 0.021(6) 0.027(5) 0.021(5) -0.001(4) 0.007(3) 0.000(4)
    C5 0.040(11) 0.044(10) 0.018(6) -0.008(9) 0.010(5) -0.003(7)
    C6 0.032(6) 0.068(10) 0.025(5) -0.008(7) 0.015(4) -0.020(6)
    C7 0.025(6) 0.050(8) 0.029(5) -0.002(8) 0.005(4) -0.011(6)
    C8 0.028(7) 0.036(6) 0.024(6) -0.009(5) 0.006(5) 0.007(5)
    C10 0.031(4) 0.024(5) 0.039(7) -0.004(5) 0.009(5) 0.001(4)
    C11 0.023(3) 0.023(5) 0.027(5) 0.003(6) 0.002(3) 0.007(6)
    C12 0.023(6) 0.019(5) 0.024(7) -0.006(5) 0.004(6) 0.004(4)
    C13 0.019(3) 0.023(5) 0.027(7) 0.000(5) 0.000(4) 0.000(4)
    C14 0.017(5) 0.036(6) 0.041(7) 0.000(5) 0.005(4) -0.009(5)
    C15 0.037(7) 0.047(10) 0.028(8) 0.008(9) 0.012(5) 0.001(8)
    C16 0.049(7) 0.033(8) 0.029(6) 0.001(8) 0.009(5) 0.007(7)
    C17 0.025(6) 0.024(6) 0.027(8) 0.015(5) -0.004(5) -0.007(5)
    C18 0.074(7) 0.014(4) 0.068(6) 0.005(4) 0.027(5) -0.001(4)
    Pb1B 0.0219(6) 0.0110(3) 0.0250(3) 0.0038(3) 0.0079(3) 0.0001(2)
    Ni2B 0.0202(5) 0.0119(3) 0.0219(12) -0.0008(3) 0.0059(8) 0.0037(7)
    Cl1B 0.025(2) 0.0201(7) 0.0484(18) -0.0036(9) 0.0074(19) -0.0006(7)
    Cl2B 0.0245(18) 0.0245(13) 0.0312(14) 0.0086(13) 0.0061(15) 0.0001(10)
    O1B 0.034(3) 0.020(4) 0.042(3) 0.004(4) 0.011(2) 0.010(4)
    O2B 0.030(2) 0.009(3) 0.042(4) 0.000(2) 0.019(3) 0.005(2)
    O3B 0.045(12) 0.013(7) 0.047(12) 0.010(7) 0.027(10) 0.005(7)
    O4B 0.044(14) 0.019(7) 0.041(12) -0.002(8) 0.019(10) -0.012(6)
    O5B 0.029(2) 0.015(2) 0.018(4) -0.0023(19) 0.004(3) -0.003(2)
    O6B 0.026(2) 0.020(2) 0.037(5) -0.0025(18) 0.002(2) -0.002(2)
    O7B 0.024(3) 0.022(2) 0.037(4) -0.003(2) 0.006(3) 0.004(3)
    N1B 0.051(14) 0.012(6) 0.016(9) -0.009(6) 0.010(7) -0.003(6)
    C1B 0.031(4) 0.024(5) 0.039(7) -0.004(5) 0.009(5) 0.001(4)
    C2B 0.023(3) 0.023(5) 0.027(5) 0.003(6) 0.002(3) 0.007(6)
    C3B 0.013(11) 0.022(7) 0.014(12) 0.007(10) -0.006(8) 0.007(8)
    C4B 0.019(3) 0.023(5) 0.027(7) 0.000(5) 0.000(4) 0.000(4)
    C5B 0.052(18) 0.032(15) 0.05(2) 0.000(15) 0.028(15) 0.003(13)
    C6B 0.058(19) 0.038(15) 0.036(17) -0.009(14) 0.017(13) 0.000(13)
    C7B 0.026(12) 0.033(14) 0.033(12) -0.013(14) 0.006(9) 0.002(13)
    C8B 0.022(12) 0.024(8) 0.038(15) 0.007(9) 0.012(12) 0.004(9)
    C10B 0.086(14) 0.032(7) 0.046(5) 0.019(8) 0.020(7) -0.006(6)
    C11B 0.031(3) 0.025(5) 0.020(4) -0.002(7) -0.001(3) -0.010(5)
    C12B 0.04(2) 0.017(7) 0.018(10) -0.004(9) 0.008(11) -0.007(7)
    C13B 0.021(6) 0.027(5) 0.021(5) -0.001(4) 0.007(3) 0.000(4)
    C14B 0.025(14) 0.036(13) 0.030(11) -0.003(13) 0.015(9) -0.007(11)
    C15B 0.037(18) 0.029(14) 0.033(14) -0.008(14) 0.019(11) -0.011(12)
    C16B 0.037(16) 0.029(13) 0.026(10) -0.007(14) 0.007(9) -0.014(11)
    C17B 0.032(16) 0.017(8) 0.014(13) -0.003(9) 0.006(12) 0.006(8)
    C18B 0.074(7) 0.014(4) 0.068(6) 0.005(4) 0.027(5) -0.001(4)
_geom_special_details
;
 All esds (except the esd in the dihedral angle between two l.s. planes)
 are estimated using the full covariance matrix.  The cell esds are taken
 into account individually in the estimation of esds in distances, angles
 and torsion angles; correlations between esds in cell parameters are only
 used when they are defined by crystal symmetry.  An approximate (isotropic)
 treatment of cell esds is used for estimating esds involving l.s. planes.
;
loop_
    _geom_bond_atom_site_label_1
    _geom_bond_atom_site_label_2
    _geom_bond_site_symmetry_2
    _geom_bond_distance
    _geom_bond_publ_flag
    Pb1 Ni2 . 3.441(3) y
    Pb1 Cl1 . 2.821(5) y
    Pb1 Cl2 . 2.868(5) y
    Pb1 O1 . 2.740(10) y
    Pb1 O2 . 2.375(9) y
    Pb1 O4 . 2.663(9) y
    Pb1 O5 . 2.301(8) y
    Ni2 O2 . 2.005(7) y
    Ni2 O3 . 2.021(7) y
    Ni2 O5 . 2.008(7) y
    Ni2 O6 . 2.088(6) y
    Ni2 O7 . 2.090(5) y
    Ni2 N1 . 1.996(8) y
    Cl1 O7 . 3.152(8) ?
    Cl2 O6 . 3.127(7) ?
    O1 C1 . 1.422(14) ?
    O1 C2 . 1.399(13) ?
    O2 C3 . 1.327(12) ?
    O3 C8 . 1.231(12) ?
    O4 C10 . 1.457(12) ?
    O4 C11 . 1.363(11) ?
    O5 C12 . 1.323(12) ?
    O6 H2 . 0.8719 ?
    O6 H6 . 0.8718 ?
    O7 H1 . 0.8752 ?
    O7 H7 . 0.8751 ?
    N1 C17 . 1.262(14) ?
    N1 C18 . 1.481(11) ?
    C1 H1A . 0.9800 ?
    C1 H1B . 0.9800 ?
    C1 H1C . 0.9800 ?
    C2 C3 . 1.401(14) ?
    C2 C7 . 1.361(15) ?
    C3 C4 . 1.407(13) ?
    C4 C5 . 1.410(13) ?
    C4 C8 . 1.434(13) ?
    C5 H5 . 0.9500 ?
    C5 C6 . 1.358(15) ?
    C6 H6A . 0.9500 ?
    C6 C7 . 1.408(16) ?
    C7 H7A . 0.9500 ?
    C8 H8 . 0.9500 ?
    C10 H10A . 0.9800 ?
    C10 H10B . 0.9800 ?
    C10 H10C . 0.9800 ?
    C11 C12 . 1.395(12) ?
    C11 C16 . 1.390(15) ?
    C12 C13 . 1.425(13) ?
    C13 C14 . 1.392(14) ?
    C13 C17 . 1.450(14) ?
    C14 H14 . 0.9500 ?
    C14 C15 . 1.350(15) ?
    C15 H15 . 0.9500 ?
    C15 C16 . 1.387(15) ?
    C16 H16 . 0.9500 ?
    C17 H17 . 0.9500 ?
    C18 H18A . 0.9800 ?
    C18 H18B . 0.9800 ?
    C18 H18C . 0.9800 ?
    Pb1B Ni2B . 3.477(7) y
    Pb1B Cl1B . 2.821(13) y
    Pb1B Cl2B . 2.875(12) y
    Pb1B O1B . 2.762(19) y
    Pb1B O2B . 2.410(18) y
    Pb1B O4B . 2.647(19) y
    Pb1B O5B . 2.302(18) y
    Ni2B O2B . 1.991(15) y
    Ni2B O3B . 2.009(15) y
    Ni2B O5B . 2.016(16) y
    Ni2B O6B . 2.085(13) y
    Ni2B O7B . 2.079(11) y
    Ni2B N1B . 2.003(14) y
    Cl1B O7B . 3.152(15) ?
    Cl1B O7B 3_766 3.15(2) ?
    Cl2B O6B . 3.123(15) ?
    Cl2B O6B 2_655 2.99(4) ?
    O1B C1B . 1.41(2) ?
    O1B C2B . 1.39(2) ?
    O2B C3B . 1.33(2) ?
    O3B C8B . 1.224(19) ?
    O4B C10B . 1.47(2) ?
    O4B C11B . 1.36(2) ?
    O5B C12B . 1.32(2) ?
    O6B H6BA . 0.8700 ?
    O6B H6BB . 0.8700 ?
    O7B H7BA . 0.9111 ?
    O7B H7BB . 0.9090 ?
    N1B C17B . 1.26(2) ?
    N1B C18B . 1.468(18) ?
    C1B H1BA . 0.9800 ?
    C1B H1BB . 0.9800 ?
    C1B H1BC . 0.9800 ?
    C2B C3B . 1.39(2) ?
    C2B C7B . 1.35(2) ?
    C3B C4B . 1.41(2) ?
    C4B C5B . 1.42(2) ?
    C4B C8B . 1.438(19) ?
    C5B H5B . 0.9500 ?
    C5B C6B . 1.35(2) ?
    C6B H6B . 0.9500 ?
    C6B C7B . 1.41(2) ?
    C7B H7B . 0.9500 ?
    C8B H8B . 0.9500 ?
    C10B H10D . 0.9800 ?
    C10B H10E . 0.9800 ?
    C10B H10F . 0.9800 ?
    C11B C12B . 1.39(2) ?
    C11B C16B . 1.39(2) ?
    C12B C13B . 1.43(2) ?
    C13B C14B . 1.39(2) ?
    C13B C17B . 1.44(2) ?
    C14B H14B . 0.9500 ?
    C14B C15B . 1.35(2) ?
    C15B H15B . 0.9500 ?
    C15B C16B . 1.37(2) ?
    C16B H16B . 0.9500 ?
    C17B H17B . 0.9500 ?
    C18B H18D . 0.9800 ?
    C18B H18E . 0.9800 ?
    C18B H18F . 0.9800 ?
loop_
    _geom_angle_atom_site_label_1
    _geom_angle_atom_site_label_2
    _geom_angle_atom_site_label_3
    _geom_angle_site_symmetry_1
    _geom_angle_site_symmetry_3
    _geom_angle
    _geom_angle_publ_flag
    Cl1 Pb1 Ni2 . . 83.70(15) ?
    Cl1 Pb1 Cl2 . . 166.0(2) y
    Cl2 Pb1 Ni2 . . 82.93(15) ?
    O1 Pb1 Ni2 . . 95.3(2) ?
    O1 Pb1 Cl1 . . 88.5(4) y
    O1 Pb1 Cl2 . . 96.9(4) y
    O2 Pb1 Ni2 . . 34.57(18) ?
    O2 Pb1 Cl1 . . 84.8(4) y
    O2 Pb1 Cl2 . . 86.7(3) y
    O2 Pb1 O1 . . 60.8(3) y
    O2 Pb1 O4 . . 132.5(3) y
    O4 Pb1 Ni2 . . 98.17(16) ?
    O4 Pb1 Cl1 . . 85.5(4) y
    O4 Pb1 Cl2 . . 92.2(4) y
    O4 Pb1 O1 . . 164.6(3) y
    O5 Pb1 Ni2 . . 34.18(18) ?
    O5 Pb1 Cl1 . . 84.2(3) y
    O5 Pb1 Cl2 . . 82.4(3) y
    O5 Pb1 O1 . . 129.4(3) y
    O5 Pb1 O2 . . 68.7(2) y
    O5 Pb1 O4 . . 64.1(2) y
    O2 Ni2 Pb1 . . 42.2(3) ?
    O2 Ni2 O3 . . 91.6(3) y
    O2 Ni2 O5 . . 82.3(2) y
    O2 Ni2 O6 . . 92.0(5) y
    O2 Ni2 O7 . . 83.3(4) y
    O3 Ni2 Pb1 . . 133.8(2) ?
    O3 Ni2 O6 . . 92.6(6) y
    O3 Ni2 O7 . . 87.8(3) y
    O5 Ni2 Pb1 . . 40.1(3) ?
    O5 Ni2 O3 . . 173.8(3) y
    O5 Ni2 O6 . . 86.7(6) y
    O5 Ni2 O7 . . 92.4(4) y
    O6 Ni2 Pb1 . . 88.5(2) ?
    O6 Ni2 O7 . . 175.4(5) y
    O7 Ni2 Pb1 . . 87.88(16) ?
    N1 Ni2 Pb1 . . 131.9(3) ?
    N1 Ni2 O2 . . 173.9(4) y
    N1 Ni2 O3 . . 94.3(3) y
    N1 Ni2 O5 . . 91.8(4) y
    N1 Ni2 O6 . . 89.1(6) y
    N1 Ni2 O7 . . 95.4(3) y
    Pb1 Cl1 O7 . . 82.82(18) ?
    Pb1 Cl2 O6 . . 83.03(18) ?
    C1 O1 Pb1 . . 126.3(8) ?
    C2 O1 Pb1 . . 116.5(7) ?
    C2 O1 C1 . . 116.0(10) ?
    Ni2 O2 Pb1 . . 103.2(3) ?
    C3 O2 Pb1 . . 129.7(7) ?
    C3 O2 Ni2 . . 126.6(7) ?
    C8 O3 Ni2 . . 123.9(6) ?
    C10 O4 Pb1 . . 127.5(6) ?
    C11 O4 Pb1 . . 114.0(6) ?
    C11 O4 C10 . . 118.1(9) ?
    Ni2 O5 Pb1 . . 105.8(4) ?
    C12 O5 Pb1 . . 126.0(6) ?
    C12 O5 Ni2 . . 127.9(6) ?
    Ni2 O6 Cl2 . . 105.5(3) ?
    Ni2 O6 H2 . . 109.6 ?
    Ni2 O6 H6 . . 108.8 ?
    Cl2 O6 H2 . . 10.2 ?
    Cl2 O6 H6 . . 114.6 ?
    H2 O6 H6 . . 104.4 ?
    Ni2 O7 Cl1 . . 104.8(2) ?
    Ni2 O7 H1 . . 109.8 ?
    Ni2 O7 H7 . . 109.5 ?
    Cl1 O7 H1 . . 13.1 ?
    Cl1 O7 H7 . . 117.2 ?
    H1 O7 H7 . . 104.2 ?
    C17 N1 Ni2 . . 125.1(7) ?
    C17 N1 C18 . . 118.4(9) ?
    C18 N1 Ni2 . . 116.3(7) ?
    O1 C1 H1A . . 109.5 ?
    O1 C1 H1B . . 109.5 ?
    O1 C1 H1C . . 109.5 ?
    H1A C1 H1B . . 109.5 ?
    H1A C1 H1C . . 109.5 ?
    H1B C1 H1C . . 109.5 ?
    O1 C2 C3 . . 113.0(10) ?
    C7 C2 O1 . . 124.5(10) ?
    C7 C2 C3 . . 122.4(10) ?
    O2 C3 C2 . . 119.6(10) ?
    O2 C3 C4 . . 122.9(10) ?
    C2 C3 C4 . . 117.5(9) ?
    C3 C4 C5 . . 119.5(9) ?
    C3 C4 C8 . . 124.8(9) ?
    C5 C4 C8 . . 115.6(9) ?
    C4 C5 H5 . . 119.3 ?
    C6 C5 C4 . . 121.4(9) ?
    C6 C5 H5 . . 119.3 ?
    C5 C6 H6A . . 120.3 ?
    C5 C6 C7 . . 119.4(10) ?
    C7 C6 H6A . . 120.3 ?
    C2 C7 C6 . . 119.7(11) ?
    C2 C7 H7A . . 120.1 ?
    C6 C7 H7A . . 120.1 ?
    O3 C8 C4 . . 129.0(9) ?
    O3 C8 H8 . . 115.5 ?
    C4 C8 H8 . . 115.5 ?
    O4 C10 H10A . . 109.5 ?
    O4 C10 H10B . . 109.5 ?
    O4 C10 H10C . . 109.5 ?
    H10A C10 H10B . . 109.5 ?
    H10A C10 H10C . . 109.5 ?
    H10B C10 H10C . . 109.5 ?
    O4 C11 C12 . . 115.2(10) ?
    O4 C11 C16 . . 122.2(9) ?
    C16 C11 C12 . . 122.6(9) ?
    O5 C12 C11 . . 120.7(9) ?
    O5 C12 C13 . . 122.2(8) ?
    C11 C12 C13 . . 117.1(9) ?
    C12 C13 C17 . . 124.4(9) ?
    C14 C13 C12 . . 119.0(8) ?
    C14 C13 C17 . . 116.6(9) ?
    C13 C14 H14 . . 118.9 ?
    C15 C14 C13 . . 122.3(9) ?
    C15 C14 H14 . . 118.9 ?
    C14 C15 H15 . . 119.8 ?
    C14 C15 C16 . . 120.4(10) ?
    C16 C15 H15 . . 119.8 ?
    C11 C16 H16 . . 120.7 ?
    C15 C16 C11 . . 118.6(10) ?
    C15 C16 H16 . . 120.7 ?
    N1 C17 C13 . . 128.1(9) ?
    N1 C17 H17 . . 116.0 ?
    C13 C17 H17 . . 116.0 ?
    N1 C18 H18A . . 109.5 ?
    N1 C18 H18B . . 109.5 ?
    N1 C18 H18C . . 109.5 ?
    H18A C18 H18B . . 109.5 ?
    H18A C18 H18C . . 109.5 ?
    H18B C18 H18C . . 109.5 ?
    Cl1B Pb1B Ni2B . . 82.8(4) ?
    Cl1B Pb1B Cl2B . . 164.7(5) y
    Cl2B Pb1B Ni2B . . 81.9(4) ?
    O1B Pb1B Ni2B . . 93.2(4) ?
    O1B Pb1B Cl1B . . 84.9(11) y
    O1B Pb1B Cl2B . . 94.7(9) y
    O2B Pb1B Ni2B . . 33.8(4) ?
    O2B Pb1B Cl1B . . 83.2(9) y
    O2B Pb1B Cl2B . . 83.5(8) y
    O2B Pb1B O1B . . 59.5(5) y
    O2B Pb1B O4B . . 132.0(6) y
    O4B Pb1B Ni2B . . 98.4(5) ?
    O4B Pb1B Cl1B . . 88.7(11) y
    O4B Pb1B Cl2B . . 94.8(10) y
    O4B Pb1B O1B . . 165.9(7) y
    O5B Pb1B Ni2B . . 33.7(4) ?
    O5B Pb1B Cl1B . . 84.5(9) y
    O5B Pb1B Cl2B . . 83.6(8) y
    O5B Pb1B O1B . . 126.7(6) y
    O5B Pb1B O2B . . 67.4(4) y
    O5B Pb1B O4B . . 64.8(6) y
    O2B Ni2B Pb1B . . 42.3(5) ?
    O2B Ni2B O3B . . 94.0(7) y
    O2B Ni2B O5B . . 81.5(5) y
    O2B Ni2B O6B . . 92.7(13) y
    O2B Ni2B O7B . . 83.5(9) y
    O2B Ni2B N1B . . 172.6(8) y
    O3B Ni2B Pb1B . . 136.3(5) ?
    O3B Ni2B O5B . . 175.3(8) y
    O3B Ni2B O6B . . 92.9(14) y
    O3B Ni2B O7B . . 88.1(8) y
    O5B Ni2B Pb1B . . 39.3(5) ?
    O5B Ni2B O6B . . 85.8(14) y
    O5B Ni2B O7B . . 92.9(10) y
    O6B Ni2B Pb1B . . 88.5(6) ?
    O7B Ni2B Pb1B . . 88.2(4) ?
    O7B Ni2B O6B . . 176.1(10) y
    N1B Ni2B Pb1B . . 130.9(5) ?
    N1B Ni2B O3B . . 92.8(7) y
    N1B Ni2B O5B . . 91.7(7) y
    N1B Ni2B O6B . . 89.7(14) y
    N1B Ni2B O7B . . 94.0(9) y
    Pb1B Cl1B O7B . . 83.7(4) ?
    Pb1B Cl1B O7B . 3_766 156.0(10) ?
    O7B Cl1B O7B 3_766 . 73.2(6) ?
    Pb1B Cl2B O6B . . 83.7(4) ?
    O6B Cl2B O6B 2_655 . 143.0(9) ?
    C1B O1B Pb1B . . 122.7(17) ?
    C2B O1B Pb1B . . 117.1(13) ?
    C2B O1B C1B . . 118(2) ?
    Ni2B O2B Pb1B . . 103.9(8) ?
    C3B O2B Pb1B . . 131.4(13) ?
    C3B O2B Ni2B . . 124.5(14) ?
    C8B O3B Ni2B . . 123.3(16) ?
    C10B O4B Pb1B . . 128.6(18) ?
    C11B O4B Pb1B . . 113.2(13) ?
    C11B O4B C10B . . 118(2) ?
    Ni2B O5B Pb1B . . 107.1(8) ?
    C12B O5B Pb1B . . 123.8(15) ?
    C12B O5B Ni2B . . 127.1(15) ?
    Ni2B O6B Cl2B . . 105.4(6) ?
    Ni2B O6B H6BA . . 122.0 ?
    Ni2B O6B H6BB . . 122.4 ?
    Cl2B O6B Cl2B 2_645 . 116.7(12) ?
    Cl2B O6B H6BA . . 66.6 ?
    Cl2B O6B H6BA 2_645 . 106.9 ?
    Cl2B O6B H6BB . . 124.3 ?
    Cl2B O6B H6BB 2_645 . 9.1 ?
    H6BA O6B H6BB . . 104.5 ?
    Ni2B O7B Cl1B . . 104.7(5) ?
    Ni2B O7B H7BA . . 112.1 ?
    Ni2B O7B H7BB . . 110.9 ?
    Cl1B O7B Cl1B 3_766 . 106.8(6) ?
    Cl1B O7B H7BA 3_766 . 49.0 ?
    Cl1B O7B H7BA . . 121.7 ?
    Cl1B O7B H7BB . . 104.8 ?
    Cl1B O7B H7BB 3_766 . 60.5 ?
    H7BA O7B H7BB . . 102.2 ?
    C17B N1B Ni2B . . 124.1(16) ?
    C17B N1B C18B . . 113.7(18) ?
    C18B N1B Ni2B . . 121.4(13) ?
    O1B C1B H1BA . . 109.5 ?
    O1B C1B H1BB . . 109.5 ?
    O1B C1B H1BC . . 109.5 ?
    H1BA C1B H1BB . . 109.5 ?
    H1BA C1B H1BC . . 109.5 ?
    H1BB C1B H1BC . . 109.5 ?
    O1B C2B C3B . . 114.4(18) ?
    C7B C2B O1B . . 125.7(18) ?
    C7B C2B C3B . . 119.9(18) ?
    O2B C3B C2B . . 117.5(18) ?
    O2B C3B C4B . . 123.5(18) ?
    C2B C3B C4B . . 118.9(17) ?
    C3B C4B C5B . . 120.4(17) ?
    C3B C4B C8B . . 125.7(18) ?
    C5B C4B C8B . . 113.9(18) ?
    C4B C5B H5B . . 120.8 ?
    C6B C5B C4B . . 118(2) ?
    C6B C5B H5B . . 120.8 ?
    C5B C6B H6B . . 119.7 ?
    C5B C6B C7B . . 121(2) ?
    C7B C6B H6B . . 119.7 ?
    C2B C7B C6B . . 121(2) ?
    C2B C7B H7B . . 119.5 ?
    C6B C7B H7B . . 119.5 ?
    O3B C8B C4B . . 128(2) ?
    O3B C8B H8B . . 115.8 ?
    C4B C8B H8B . . 115.8 ?
    O4B C10B H10D . . 109.5 ?
    O4B C10B H10E . . 109.5 ?
    O4B C10B H10F . . 109.5 ?
    H10D C10B H10E . . 109.5 ?
    H10D C10B H10F . . 109.5 ?
    H10E C10B H10F . . 109.5 ?
    O4B C11B C12B . . 115.8(19) ?
    O4B C11B C16B . . 120.9(18) ?
    C12B C11B C16B . . 123.0(19) ?
    O5B C12B C11B . . 121(2) ?
    O5B C12B C13B . . 122.2(18) ?
    C11B C12B C13B . . 116.7(17) ?
    C12B C13B C17B . . 124.8(18) ?
    C14B C13B C12B . . 119.0(17) ?
    C14B C13B C17B . . 116.1(18) ?
    C13B C14B H14B . . 119.0 ?
    C15B C14B C13B . . 122(2) ?
    C15B C14B H14B . . 119.0 ?
    C14B C15B H15B . . 119.5 ?
    C14B C15B C16B . . 121(2) ?
    C16B C15B H15B . . 119.5 ?
    C11B C16B H16B . . 120.9 ?
    C15B C16B C11B . . 118(2) ?
    C15B C16B H16B . . 120.9 ?
    N1B C17B C13B . . 128(2) ?
    N1B C17B H17B . . 115.9 ?
    C13B C17B H17B . . 115.9 ?
    N1B C18B H18D . . 109.5 ?
    N1B C18B H18E . . 109.5 ?
    N1B C18B H18F . . 109.5 ?
    H18D C18B H18E . . 109.5 ?
    H18D C18B H18F . . 109.5 ?
    H18E C18B H18F . . 109.5 ?
loop_
    _geom_torsion_atom_site_label_1
    _geom_torsion_atom_site_label_2
    _geom_torsion_atom_site_label_3
    _geom_torsion_atom_site_label_4
    _geom_torsion_site_symmetry_1
    _geom_torsion_site_symmetry_2
    _geom_torsion_site_symmetry_3
    _geom_torsion_site_symmetry_4
    _geom_torsion
    _geom_torsion_publ_flag
    Pb1 O1 C2 C3 . . . . -6(2) ?
    Pb1 O1 C2 C7 . . . . 176.0(17) ?
    Pb1 O2 C3 C2 . . . . 5(3) ?
    Pb1 O2 C3 C4 . . . . -173.7(13) ?
    Pb1 O4 C11 C12 . . . . 1(2) ?
    Pb1 O4 C11 C16 . . . . 179.4(15) ?
    Pb1 O5 C12 C11 . . . . -1(3) ?
    Pb1 O5 C12 C13 . . . . 178.8(12) ?
    Ni2 O2 C3 C2 . . . . 175.3(15) ?
    Ni2 O2 C3 C4 . . . . -3(3) ?
    Ni2 O3 C8 C4 . . . . 9.3(18) ?
    Ni2 O5 C12 C11 . . . . -173.8(13) ?
    Ni2 O5 C12 C13 . . . . 6(3) ?
    Ni2 N1 C17 C13 . . . . 4.9(16) ?
    O1 C2 C3 O2 . . . . 2(3) ?
    O1 C2 C3 C4 . . . . -179.7(18) ?
    O1 C2 C7 C6 . . . . -179.7(18) ?
    O2 C3 C4 C5 . . . . 178.6(17) ?
    O2 C3 C4 C8 . . . . -4(3) ?
    O4 C11 C12 O5 . . . . 0(3) ?
    O4 C11 C12 C13 . . . . 179.7(17) ?
    O4 C11 C16 C15 . . . . -178.9(17) ?
    O5 C12 C13 C14 . . . . 177.7(16) ?
    O5 C12 C13 C17 . . . . -1(3) ?
    C1 O1 C2 C3 . . . . -174.3(19) ?
    C1 O1 C2 C7 . . . . 8(3) ?
    C2 C3 C4 C5 . . . . 0(3) ?
    C2 C3 C4 C8 . . . . 176.9(17) ?
    C3 C2 C7 C6 . . . . 2(3) ?
    C3 C4 C5 C6 . . . . 1(2) ?
    C3 C4 C8 O3 . . . . 1(2) ?
    C4 C5 C6 C7 . . . . 0(2) ?
    C5 C4 C8 O3 . . . . 178.1(13) ?
    C5 C6 C7 C2 . . . . -2(2) ?
    C7 C2 C3 O2 . . . . 180(2) ?
    C7 C2 C3 C4 . . . . -2(3) ?
    C8 C4 C5 C6 . . . . -176.6(12) ?
    C10 O4 C11 C12 . . . . 174.6(15) ?
    C10 O4 C11 C16 . . . . -7(3) ?
    C11 C12 C13 C14 . . . . -2(2) ?
    C11 C12 C13 C17 . . . . 179.6(14) ?
    C12 C11 C16 C15 . . . . -1(3) ?
    C12 C13 C14 C15 . . . . 2(2) ?
    C12 C13 C17 N1 . . . . -6(2) ?
    C13 C14 C15 C16 . . . . -2(2) ?
    C14 C13 C17 N1 . . . . 176.1(12) ?
    C14 C15 C16 C11 . . . . 1(3) ?
    C16 C11 C12 O5 . . . . -178(2) ?
    C16 C11 C12 C13 . . . . 2(3) ?
    C17 C13 C14 C15 . . . . -179.4(12) ?
    C18 N1 C17 C13 . . . . 178.5(11) ?
    Pb1B O1B C2B C3B . . . . 2(6) ?
    Pb1B O1B C2B C7B . . . . -177(4) ?
    Pb1B O2B C3B C2B . . . . 1(6) ?
    Pb1B O2B C3B C4B . . . . 179(3) ?
    Pb1B O4B C11B C12B . . . . -1(7) ?
    Pb1B O4B C11B C16B . . . . 173(4) ?
    Pb1B O5B C12B C11B . . . . 17(9) ?
    Pb1B O5B C12B C13B . . . . -171(4) ?
    Ni2B O2B C3B C2B . . . . -173(3) ?
    Ni2B O2B C3B C4B . . . . 4(6) ?
    Ni2B O3B C8B C4B . . . . 4(5) ?
    Ni2B O5B C12B C11B . . . . 179(5) ?
    Ni2B O5B C12B C13B . . . . -9(9) ?
    Ni2B N1B C17B C13B . . . . 12(7) ?
    O1B C2B C3B O2B . . . . -2(7) ?
    O1B C2B C3B C4B . . . . 180(5) ?
    O1B C2B C7B C6B . . . . -178(5) ?
    O2B C3B C4B C5B . . . . -174(4) ?
    O2B C3B C4B C8B . . . . 3(7) ?
    O4B C11B C12B O5B . . . . -10(10) ?
    O4B C11B C12B C13B . . . . 178(5) ?
    O4B C11B C16B C15B . . . . -177(5) ?
    O5B C12B C13B C14B . . . . -174(5) ?
    O5B C12B C13B C17B . . . . 1(9) ?
    C1B O1B C2B C3B . . . . 166(4) ?
    C1B O1B C2B C7B . . . . -13(8) ?
    C2B C3B C4B C5B . . . . 3(7) ?
    C2B C3B C4B C8B . . . . -179(4) ?
    C3B C2B C7B C6B . . . . 3(8) ?
    C3B C4B C5B C6B . . . . -8(7) ?
    C3B C4B C8B O3B . . . . -8(7) ?
    C4B C5B C6B C7B . . . . 11(8) ?
    C5B C4B C8B O3B . . . . 170(4) ?
    C5B C6B C7B C2B . . . . -9(8) ?
    C7B C2B C3B O2B . . . . 177(5) ?
    C7B C2B C3B C4B . . . . -1(8) ?
    C8B C4B C5B C6B . . . . 174(4) ?
    C10B O4B C11B C12B . . . . 180(6) ?
    C10B O4B C11B C16B . . . . -6(8) ?
    C11B C12B C13B C14B . . . . -2(9) ?
    C11B C12B C13B C17B . . . . 173(5) ?
    C12B C11B C16B C15B . . . . -4(9) ?
    C12B C13B C14B C15B . . . . -1(8) ?
    C12B C13B C17B N1B . . . . -3(8) ?
    C13B C14B C15B C16B . . . . 1(8) ?
    C14B C13B C17B N1B . . . . 173(5) ?
    C14B C15B C16B C11B . . . . 1(8) ?
    C16B C11B C12B O5B . . . . 176(6) ?
    C16B C11B C12B C13B . . . . 4(10) ?
    C17B C13B C14B C15B . . . . -176(4) ?
    C18B N1B C17B C13B . . . . -179(4) ?
loop_
    _geom_hbond_atom_site_label_D
    _geom_hbond_atom_site_label_H
    _geom_hbond_atom_site_label_A
    _geom_hbond_site_symmetry_A
    _geom_hbond_distance_DH
    _geom_hbond_distance_HA
    _geom_hbond_distance_DA
    _geom_hbond_angle_DHA
    O6 H2 Cl2 . 0.87 2.27 3.127(7) 165.9
    O6 H6 Cl2 2_645 0.87 2.36 3.169(17) 154.3
    O7 H1 Cl1 . 0.88 2.31 3.152(8) 162.0
    O7 H7 Cl1 3_766 0.88 2.43 3.183(10) 145.0
    O6B H6BB Cl2B 2_645 0.87 2.14 2.99(4) 167.2
    C14B H14B O6B 4_566 0.95 2.50 3.26(6) 137.7
    C18B H18D O3B . 0.98 2.27 2.96(3) 126.8
_shelx_space_group_comment
;
The symmetry employed for this shelxl refinement is uniquely defined
by the following loop, which should always be used as a source of
symmetry information in preference to the above space-group names.
They are only intended as comments.
;
_shelx_estimated_absorpt_T_min     0.109
_shelx_estimated_absorpt_T_max     0.599
_shelx_hkl_file
;
   0   0   2 1132.90   12.39
   0   0  -2 1171.93   17.10
   0   0   3    1.92    1.13
   0   0  -3    1.24    1.68
   0   0   4  236.44    8.19
   0   0  -4  248.21   11.75
   0   0   5    1.63    2.16
   0   0  -5    1.28    2.49
   0   0   6 3461.57   38.11
   0   0  -6 3657.57   56.18
   0   0   7    2.50    1.96
   0   0  -7    3.11    3.69
   0   0   8  837.14   22.02
   0   0  -8  833.95   31.91
   0   0   9    0.40    2.15
   0   0  -9    3.78    5.14
   0   0 -10   33.45    8.81
   0   0  10   38.69    5.77
   0   0 -10   34.55    7.71
   0   0 -11   -0.31    5.46
   0   0 -11    7.90    5.60
   0   0  11    0.48    2.66
   0   0 -12  151.27   16.62
   0   0  12  140.16   11.38
   0   0 -12  141.43   17.49
   0   0 -13    3.40    6.54
   0   0 -13   11.57    7.01
   0   0  13    0.05    2.83
   0   0 -14  443.00   29.88
   0   0  14  441.30   21.59
   0   0 -14  410.26   33.00
   0   0 -15   -2.52    7.45
   0   0  15    2.34    4.15
   0   0 -15    5.25    7.46
   0   0  16    4.03    4.34
   0   0 -16    3.02    7.28
   0   0 -17    2.58    8.45
   0   0 -18  165.25   23.92
   0   1   1 1277.17   14.59
   0   1  -1 1269.56   14.48
   0   1   1 1166.21   22.46
   0   1  -1 1286.75   16.24
   0   1  -2  460.41   11.24
   0  -1  -2  480.41    8.93
   0  -1   2  487.47    9.08
   0   1   2  453.09    9.19
   0  -1  -2  445.98   14.52
   0   1   2  470.58   14.73
   0   1   2  482.53   14.16
   0   1  -3   80.56    5.47
   0  -1   3   86.61    5.37
   0   1   3   84.05    6.65
   0  -1   3   85.44    3.91
   0  -1  -3   83.07    3.83
   0   1   3   92.56    6.86
   0  -1  -3   85.95    7.29
   0   1  -4  322.26   11.37
   0  -1   4  308.60   11.02
   0   1   4  336.71   13.84
   0  -1  -4  309.31   14.05
   0   1   4  316.55   13.78
   0  -1  -4  338.14   15.36
   0  -1   4  317.19    7.28
   0  -1   5    3.87    2.01
   0   1  -5    2.95    1.68
   0   1   5    9.33    3.95
   0  -1  -5    6.69    3.54
   0  -1  -5    6.94    4.45
   0   1   5    4.07    2.33
   0  -1   6  338.66   13.41
   0   1  -6  319.91   13.13
   0  -1  -6  319.94   16.69
   0   1   6  317.00    7.56
   0   1   6  345.00   15.94
   0  -1  -6  362.06   19.27
   0   1   7  215.31   13.38
   0  -1  -7  222.88   16.62
   0  -1   7  221.61   11.54
   0   1  -8 1992.61   49.00
   0   1   8 1802.11   29.82
   0  -1   8 1872.33   35.44
   0  -1  -8 1838.64   49.14
   0   1  -9  190.93   17.11
   0   1   9  183.67   10.44
   0  -1   9  178.00   11.97
   0  -1  -9  184.54   17.49
   0  -1  -9  156.74   14.24
   0   1 -10 1790.34   55.56
   0  -1  10 1719.96   37.60
   0   1  10 1675.39   32.84
   0  -1 -10 1576.30   51.81
   0  -1 -10 1631.77   48.13
   0   1 -11  127.08   16.47
   0  -1  11  117.66   11.11
   0   1  11  121.71    9.64
   0  -1 -11  121.55   15.70
   0   1 -11  128.20   13.96
   0  -1 -11  106.74   14.00
   0   1 -12  151.67   18.82
   0  -1 -12  134.54   16.09
   0   1 -12  149.21   15.98
   0   1  12  153.64   11.40
   0  -1  12  154.38   12.93
   0  -1 -12  144.66   18.58
   0  -1  13   -0.53    3.22
   0   1 -13   15.68    8.29
   0  -1 -13    6.48    7.08
   0   1 -13    6.47    6.52
   0  -1 -13   -1.45    6.36
   0   1  13    4.12    3.19
   0   1 -14  295.96   29.07
   0  -1 -14  313.55   26.61
   0   1 -14  306.95   25.95
   0   1  14  297.86   16.88
   0  -1  14  328.29   19.72
   0  -1 -14  309.57   29.24
   0   1 -15  120.08   17.71
   0  -1 -15  129.23   18.18
   0   1  15  117.30   11.15
   0  -1 -15  139.28   20.90
   0  -1  15  130.55   13.09
   0  -1  16  689.04   30.71
   0   1 -16  675.42   41.01
   0  -1 -16  673.76   42.05
   0  -1 -17   64.00   14.89
   0   1 -17   82.92   16.94
   0  -1 -18   28.65   12.11
   0   1 -18   25.71   12.21
   0   2   0 3620.17   34.19
   0   2   0 3599.03   34.46
   0  -2   0 3642.16   34.12
   0   2  -1 1604.47   22.90
   0   2   1 1548.46   22.55
   0   2   1 1518.44   21.82
   0   2  -1 1502.47   23.75
   0   2   2  168.90   12.37
   0  -2   2  179.00    7.84
   0   2   2  181.50    8.04
   0  -2  -2  169.90    7.68
   0   2  -2  172.54    8.67
   0  -2   3  226.57   10.28
   0   2  -3  234.48   10.84
   0   2   3  239.40   14.34
   0  -2  -3  217.19   14.80
   0   2   3  197.13   13.76
   0  -2   3  241.99    9.26
   0  -2  -3  224.51    8.78
   0  -2  -4   12.84    2.48
   0  -2   4   12.00    2.52
   0  -2   4   16.35    3.40
   0   2  -4   17.91    3.66
   0  -2  -4   13.36    5.15
   0   2   4   12.07    4.03
   0  -2  -4   13.80    4.54
   0   2   4   14.77    4.99
   0   2  -5  397.25   15.86
   0  -2  -5  410.99   20.58
   0   2   5  390.49   18.83
   0  -2   5  424.24   15.76
   0  -2   5  417.80   12.16
   0   2   5  413.18   18.85
   0  -2  -5  369.94   20.89
   0   2   6 1172.52   33.76
   0  -2  -6 1126.38   34.66
   0   2  -6 1148.71   27.86
   0  -2   6 1192.00   27.86
   0  -2  -6 1101.51   37.17
   0   2   6 1168.97   32.44
   0   2   7 2477.42   51.36
   0  -2  -7 2459.51   55.03
   0   2  -7 2438.55   42.83
   0  -2   7 2614.06   43.18
   0  -2  -7 2458.48   59.17
   0   2   7 2507.79   48.78
   0  -2   8  506.09   20.04
   0   2  -8  452.31   19.59
   0   2   8  451.30   21.74
   0   2   8  454.48   13.27
   0  -2  -8  469.54   27.21
   0  -2   9  544.58   22.17
   0  -2  -9  499.87   27.33
   0   2   9  518.34   24.08
   0   2  -9  504.94   12.58
   0   2   9  467.12   12.48
   0  -2  -9  505.04   30.32
   0  -2  10  334.31   17.90
   0   2  10  338.41   20.21
   0  -2 -10  337.22   23.67
   0   2  10  324.35    9.46
   0   2 -10  358.03    9.86
   0  -2 -10  354.40   26.51
   0  -2  11  255.02   16.50
   0   2 -11  285.67   24.33
   0  -2 -11  231.49   20.76
   0   2  11  248.48   13.12
   0  -2 -11  272.24   25.12
   0  -2  12  184.66   14.69
   0   2 -12  187.93   21.87
   0  -2 -12  178.35   18.99
   0   2  12  175.76   11.37
   0  -2 -12  175.69   21.26
   0  -2  13  447.42   23.63
   0   2 -13  492.59   36.13
   0  -2 -13  413.36   30.39
   0   2  13  399.54   17.98
   0  -2 -13  410.28   33.32
   0  -2  14  336.68   21.20
   0   2 -14  348.80   32.31
   0  -2 -14  311.79   27.58
   0   2 -14  286.49   24.73
   0   2  14  311.96   16.64
   0  -2 -14  340.12   31.55
   0  -2  15  131.67   14.27
   0   2  15  102.73   10.31
   0   2 -15  150.00   20.15
   0  -2 -15  134.63   21.09
   0  -2 -15  111.76   18.57
   0  -2 -16    4.55    9.06
   0  -2  16    0.78    4.41
   0  -2 -16   -4.27   10.04
   0   2 -17  140.19   22.14
   0  -2 -17   93.30   17.97
   0   2 -18  227.81   28.90
   0  -2 -18  177.88   25.97
   0  -3   0    0.80    1.64
   0   3   0   -0.16    2.10
   0   3   1 1989.61   31.13
   0   3  -1 2045.07   33.49
   0  -3  -2  801.38   20.01
   0  -3   2  832.84   20.68
   0   3   2  889.53   32.88
   0   3  -2  797.99   22.19
   0   3   2  823.06   19.46
   0   3  -3 3512.60   48.19
   0  -3   3 3665.18   43.81
   0  -3  -3 3453.86   41.51
   0  -3   4  111.50    7.81
   0  -3  -4  116.77    7.86
   0  -3   4  119.38    9.01
   0   3  -4  117.76    9.36
   0   3   4  113.99   12.75
   0  -3  -4  106.60   11.82
   0   3   4  113.74   12.86
   0  -3   5  245.46   13.22
   0   3  -5  245.12   13.99
   0  -3  -5  230.99   18.70
   0   3   5  249.77   17.29
   0  -3  -5  242.71   11.36
   0  -3   5  249.37   11.76
   0   3   5  252.31   18.68
   0  -3   6  221.38   13.61
   0   3  -6  221.49   14.09
   0  -3  -6  207.72   18.06
   0   3   6  223.54   16.92
   0   3   6  221.56   16.94
   0  -3   6  225.73   11.28
   0   3  -7  640.25   24.63
   0   3   7  655.22   29.11
   0  -3   7  629.80   23.71
   0  -3  -7  684.69   32.64
   0   3   7  662.72   28.32
   0   3  -8  177.30   13.61
   0  -3   8  193.18   13.89
   0   3   8  184.95   17.06
   0  -3  -8  175.87   18.05
   0   3   8  184.08   15.27
   0  -3   9 1416.60   37.74
   0   3   9 1266.50   39.93
   0  -3  -9 1342.33   49.75
   0   3   9 1372.71   45.40
   0   3  -9 1278.16   37.95
   0  -3  -9 1362.59   51.15
   0   3 -10  100.11   11.42
   0  -3  10  114.05   11.64
   0   3  10  107.37   12.30
   0  -3 -10  120.45   16.83
   0  -3 -10  103.38   15.60
   0   3 -10  106.71    7.51
   0   3  10  104.11    7.88
   0  -3  11  258.12   17.58
   0   3  11  233.88   18.91
   0  -3 -11  251.83   24.42
   0  -3 -11  258.47   25.16
   0   3 -11  259.18   11.31
   0   3  11  227.95   10.83
   0  -3  12   37.44    7.93
   0  -3 -12   43.13   10.80
   0   3  12   29.24    8.38
   0  -3 -12   42.39   11.85
   0   3  12   41.68    4.72
   0   3 -12   40.57    4.35
   0   3  13    7.67    3.09
   0   3 -13   22.56   10.15
   0  -3 -13   23.26   10.38
   0  -3  13   14.99    5.68
   0  -3 -13   12.54    7.76
   0  -3  14    4.31    4.60
   0   3  14    2.11    2.80
   0  -3 -14    9.51   11.13
   0  -3 -14    2.08    9.31
   0  -3 -15  325.35   32.79
   0  -3  15  330.98   23.25
   0  -3 -15  345.19   34.36
   0   3 -16   15.06   10.44
   0  -3 -16   23.71   12.19
   0   3 -17  464.16   37.07
   0  -3 -17  410.47   40.43
   0  -3 -18   17.78   14.02
   0   4   0  137.43    9.91
   0   4  -1 1129.29   28.87
   0   4   1 1114.93   27.33
   0  -4   1 1163.80   28.11
   0  -4  -2   38.36    5.41
   0  -4   2   39.18    5.61
   0   4   2   42.83    5.64
   0   4  -2   39.84    5.75
   0   4   3   12.80    2.87
   0  -4  -3   13.80    3.56
   0  -4   3   11.83    3.26
   0   4   3   23.04    6.20
   0   4  -3   17.47    4.57
   0  -4   4  232.18   13.05
   0  -4  -4  196.06   11.63
   0   4  -4  214.61   14.19
   0   4   4  189.86   17.82
   0   4  -5  188.59   13.75
   0   4   5  193.64   18.23
   0  -4   5  199.13   12.23
   0  -4  -5  182.62   11.48
   0   4   5  167.93   18.43
   0   4  -6  267.89   16.92
   0   4   6  267.21   20.60
   0  -4   6  271.89   15.92
   0  -4   6  280.97   14.57
   0   4   6  255.26   22.14
   0  -4   7 2646.33   51.26
   0   4   7 2658.40   65.61
   0   4  -7 2530.22   53.59
   0   4   7 2582.41   64.14
   0  -4   8    1.75    3.05
   0   4   8    2.97    4.98
   0  -4  -8   -0.70    7.57
   0   4   8    6.45    6.08
   0   4  -8    2.31    3.60
   0  -4   9  107.50   11.58
   0   4   9  138.38   16.65
   0  -4  -9  107.91   17.18
   0   4  -9   96.56   11.61
   0   4   9  107.75   13.80
   0   4 -10   16.96    6.03
   0  -4  10   14.85    5.56
   0   4  10   15.15    5.38
   0   4  10   32.60   11.28
   0  -4 -10   25.50   10.50
   0   4  10   11.54    3.61
   0  -4  11  734.09   31.59
   0   4  11  619.50   31.50
   0   4  11  717.99   38.41
   0  -4 -11  685.77   43.30
   0   4 -11  628.22   30.97
   0   4 -11  691.21   22.14
   0   4  11  651.34   23.28
   0   4 -12    5.64    4.34
   0  -4  12    6.14    4.21
   0   4  12    4.40    4.68
   0  -4 -12    3.74    7.45
   0   4 -12    9.36    3.32
   0   4  12    3.07    2.88
   0  -4  13 1109.64   41.45
   0   4  13  988.21   42.47
   0  -4 -13 1058.37   56.59
   0  -4 -13 1159.08   55.87
   0   4 -13 1187.91   28.57
   0   4  13 1029.50   26.58
   0   4 -14   12.81    4.24
   0   4  14    6.99    3.41
   0   4  14   18.97    7.59
   0  -4 -14   23.55   10.90
   0  -4 -14   19.24   10.64
   0  -4 -15  121.26   20.97
   0  -4 -15  130.48   24.22
   0  -4 -16   14.53   10.03
   0  -4 -17  204.14   30.25
   0   5   0   -1.51    3.06
   0   5  -1 1029.79   31.34
   0   5   1 1032.45   29.56
   0   5  -2  179.37   13.77
   0   5   2  177.99   12.15
   0  -5   2  174.01   12.60
   0   5   3 2437.12   43.30
   0   5  -3 2518.59   51.63
   0   5   3 2612.80   73.91
   0  -5   3 2458.03   46.87
   0   5   4 1105.34   49.13
   0   5  -4 1170.28   36.18
   0  -5   4 1222.03   33.34
   0   5   4 1165.09   29.33
   0   5   5  517.51   19.24
   0   5  -5  527.70   24.86
   0   5   5  476.56   30.91
   0   5   5  439.92   32.33
   0  -5   5  552.96   22.97
   0  -5   6  353.74   19.77
   0   5  -6  339.95   20.75
   0   5   6  336.28   25.32
   0   5   6  319.92   28.26
   0  -5   6  363.38   18.60
   0   5  -7   47.43    8.53
   0  -5   7   51.68    8.06
   0   5   7   29.21    7.60
   0   5   7   45.31   10.91
   0   5  -8   87.46   11.93
   0   5   8  100.32   14.52
   0  -5   8  107.86   12.05
   0  -5  -8   87.72   14.49
   0   5   8  100.99   14.73
   0   5  -9  804.04   34.51
   0   5   9  856.28   41.63
   0  -5   9  886.46   34.01
   0  -5  -9  762.70   44.18
   0   5   9  758.08   37.67
   0  -5  10  675.79   30.82
   0   5  10  684.65   38.48
   0  -5 -10  579.32   41.27
   0   5 -10  572.77   30.42
   0   5  10  601.93   33.37
   0  -5  11  246.18   19.47
   0  -5 -11  220.46   27.52
   0   5 -11  201.04   19.12
   0   5  11  233.21   16.01
   0   5  11  202.31   19.74
   0   5 -12   84.09   13.10
   0  -5 -12   64.30   15.85
   0   5  12   77.42    9.17
   0   5  12   64.71   11.78
   0   5 -13    7.45    5.46
   0   5  13    1.09    5.74
   0   5  13    2.61    4.40
   0  -5 -13    4.46   10.60
   0  -5 -14   74.31   18.31
   0   5  14   95.58   15.16
   0  -5 -15  127.95   23.68
   0   5  15  134.33   18.59
   0  -5 -16   50.16   15.44
   0  -5 -17   75.99   20.65
   0   6   0 3024.04   57.61
   0   6   1  702.59   27.30
   0   6  -1  715.21   28.99
   0   6  -2  613.25   27.50
   0   6   2  619.90   24.98
   0  -6   2  661.99   26.96
   0  -6  -2  587.52   25.01
   0  -6   2  599.34   25.11
   0  -6   3  113.04   11.25
   0   6   3   99.83    9.86
   0   6  -3   94.60   11.39
   0   6   3  131.56   18.42
   0  -6  -3  102.54   10.52
   0  -6   3   99.89   10.73
   0   6   4  898.47   51.19
   0  -6   4  910.99   32.54
   0   6   4  844.64   28.08
   0  -6  -4  832.64   29.76
   0  -6   4  877.67   31.62
   0   6  -4  859.13   34.16
   0   6   5   70.62    8.07
   0  -6   5   84.58   10.39
   0   6  -5   70.39   10.15
   0   6   5   62.49   12.43
   0  -6  -5   69.92    8.88
   0  -6   5   78.89    9.94
   0  -6   6 1241.13   39.77
   0   6   6 1075.11   30.26
   0   6  -6 1110.35   40.43
   0   6   6 1097.50   51.23
   0  -6   6 1164.56   36.67
   0   6   6 1082.96   56.44
   0   6   7  744.34   40.56
   0   6  -7  788.41   35.42
   0   6   7  843.90   48.64
   0  -6   7  877.38   34.61
   0   6   7  741.65   24.69
   0   6  -8  116.13   14.23
   0  -6   8  132.14   14.14
   0   6   8  110.65    9.82
   0   6   8  106.09   14.56
   0   6   8  116.41   17.00
   0   6  -9    2.00    4.33
   0   6   9    3.33    2.73
   0  -6   9    4.09    3.84
   0   6   9   -0.12    6.66
   0   6   9   10.49    7.76
   0   6  10   58.01    6.91
   0   6 -10   60.16   11.19
   0   6  10   67.13   12.61
   0   6 -11   58.59   11.39
   0   6  11   66.03   10.31
   0   6  11   76.90   14.06
   0   6 -12  477.29   31.72
   0  -6 -12  499.14   42.48
   0   6 -12  499.13   23.66
   0   6  12  531.72   26.98
   0   6  12  454.69   30.95
   0   6 -13   73.40   13.44
   0   6  13   67.11   12.78
   0   6 -13   96.49   10.61
   0  -6 -13   48.86   16.11
   0  -6 -14  229.30   31.36
   0   6  14  218.66   22.15
   0  -6 -15   -4.91   15.84
   0   6  15   19.58    9.35
   0  -6 -16   -3.38   13.81
   0   6  16    0.36    7.54
   0   7   0    2.26    3.71
   0  -7   0   -1.00    4.06
   0   7  -1   57.63    9.62
   0   7   1   57.61    9.28
   0  -7   1   50.66    8.20
   0  -7  -1   52.63    8.36
   0   7   2  428.25   22.94
   0  -7  -2  421.22   23.07
   0  -7   2  447.04   23.94
   0   7  -2  427.32   25.07
   0   7   3  141.23   13.04
   0  -7   3  156.66   14.70
   0   7  -3  138.39   15.09
   0   7   3  178.10   22.83
   0  -7  -3  150.14   13.87
   0  -7   3  156.02   14.72
   0   7   4 1209.90   65.05
   0   7  -4 1201.03   43.69
   0  -7   4 1204.17   40.05
   0   7   4 1120.10   35.18
   0  -7   4 1309.65   41.93
   0  -7   5    5.16    3.75
   0  -7   5    1.14    3.80
   0   7   5   -6.52   10.12
   0   7   5    2.51    3.27
   0   7  -5   -1.39    5.17
   0   7   6  234.88   26.32
   0  -7   6  264.13   19.75
   0   7   6  226.55   15.60
   0   7   6  242.09   29.49
   0   7  -6  259.19   21.25
   0   7  -7   -5.82    7.14
   0   7   7   -1.44    3.39
   0   7   7    9.50    7.39
   0   7   7  -11.45   11.22
   0   7   8  422.13   20.42
   0   7  -8  459.73   30.19
   0   7   8  462.18   38.22
   0   7   8  434.47   33.71
   0   7   9  123.04   11.05
   0   7   9  119.82   18.62
   0   7  -9  112.54   15.65
   0   7  10 1027.97   30.61
   0   7 -10 1140.09   48.67
   0   7  10 1047.05   50.09
   0   7  11    7.14    4.09
   0   7  11    8.58    7.64
   0   7 -11    5.68    6.31
   0   7 -12  144.65   19.04
   0   7  12  105.25    9.65
   0   7  12  126.78   14.96
   0   7 -12  130.55   13.13
   0   7  12  153.97   19.92
   0   7 -13    5.84    6.11
   0   7  13   -4.47    6.89
   0   7 -14  251.89   26.43
   0   7  14  252.50   25.63
   0   7  15   56.42   12.67
   0   8   0 2020.78   56.44
   0  -8   0 1935.08   52.89
   0   8   1   79.36   11.69
   0   8  -1   71.16   11.44
   0  -8   1   78.52   11.86
   0  -8  -1   79.46   11.32
   0   8   2  875.92   35.33
   0  -8   2  867.75   35.82
   0   8  -2  900.14   39.28
   0   8   3   82.68   17.91
   0   8   3   65.80   10.04
   0   8  -3   67.84   11.94
   0   8   4  340.99   36.85
   0   8  -4  312.71   24.51
   0   8   4  313.48   20.42
   0   8   5   94.14   11.48
   0   8   5   93.48   20.00
   0   8  -5   98.54   14.12
   0   8   6  928.80   56.49
   0   8   6  956.59   64.79
   0   8   6  977.03   34.56
   0   8  -6 1100.12   47.17
   0   8   7   69.53    9.51
   0   8   7   87.57   20.92
   0   8  -7   89.12   14.93
   0   8   8  456.48   22.79
   0   8   8  468.49   41.90
   0   8  -8  487.41   33.36
   0   8   9   64.94    9.01
   0   8   9   61.58   15.80
   0   8  -9   61.65   12.94
   0   8  10   48.11    7.58
   0   8  10   43.99   12.81
   0   8 -10   44.60   10.97
   0   8  11  122.69   11.76
   0   8  11  116.65   19.02
   0   8 -11  127.06   18.77
   0   8  12  241.35   25.42
   0   8 -12  244.36   25.78
   0   8  13  182.59   22.40
   0   8 -13  200.37   24.46
   0   8 -14  203.49   24.94
   0   8  14  202.34   23.76
   0   9   0   -3.99    6.53
   0   9   1   66.56   11.09
   0   9  -1   72.51   11.78
   0   9   2  384.22   25.27
   0   9  -2  396.78   28.47
   0   9   3 1028.97   40.43
   0   9  -3 1074.50   47.30
   0   9   4  171.10   16.15
   0   9  -4  194.20   20.85
   0   9  -5   62.86   12.57
   0   9   5   72.50   10.97
   0   9  -6    6.10    5.68
   0   9   6   14.40    5.81
   0   9   6    0.51   14.86
   0   9   7  188.46   16.40
   0   9   7  178.74   29.80
   0   9  -7  209.05   23.22
   0   9   8  275.24   19.19
   0   9   8  269.22   35.42
   0   9  -8  313.90   28.93
   0   9   9  152.21   14.28
   0   9   9  195.24   29.48
   0   9  -9  182.12   22.76
   0   9  10  224.35   17.02
   0   9  10  272.77   31.74
   0   9 -10  302.54   29.31
   0   9 -11  143.63   21.18
   0   9  11  122.03   19.93
   0   9 -12   10.24    7.47
   0   9  12   13.70    9.67
   0   9  13   11.69   10.32
   0  10   0  256.77   23.11
   0  10   1  648.25   36.02
   0  10  -1  643.09   37.52
   0  10  -2   26.07    9.20
   0  10   2   20.61    7.77
   0  10   3  132.05   15.77
   0  10  -3  140.99   18.83
   0  10   4   26.46    7.81
   0  10  -4   30.03   10.02
   0  10   5  322.71   23.79
   0  10  -5  348.12   30.26
   0  10   6   53.83   10.20
   0  10   6   47.60   19.47
   0  10  -6   64.36   13.63
   0  10   7  657.88   32.40
   0  10   7  696.69   63.65
   0  10  -7  729.13   46.24
   0  10   8  205.87   18.25
   0  10   8  159.04   29.94
   0  10  -8  213.07   25.27
   0  10   9  213.29   18.11
   0  10   9  221.06   32.35
   0  10  -9  259.31   28.48
   0  10  10    5.88    9.62
   0  10  11  109.07   21.26
   0  10  12   62.61   16.57
   0  11   0   -2.58    8.05
   0  11  -1  228.28   24.26
   0  11   1  203.05   21.72
   0  11   2   31.29    9.31
   0  11  -2   30.95   10.20
   0  11   3  682.35   37.78
   0  11  -3  727.69   44.20
   0  11   4   14.59    7.15
   0  11  -4   18.02    9.00
   0  11   5  138.71   16.58
   0  11  -5  129.33   19.91
   0  11  -6   50.15   14.44
   0  11   6   23.86   15.40
   0  11   6   40.14    9.54
   0  11   7  112.24   26.45
   0  11   7  124.58   15.61
   0  11   8   10.93   16.05
   0  11   8    9.70    6.58
   0  11   9  393.30   47.14
   0  11  10   10.25   14.77
   0  11  11  212.61   31.18
   0  12   0  284.50   27.74
   0  12   1  302.64   27.36
   0  12  -1  307.11   29.41
   0  12   2  101.42   16.29
   0  12   3   -3.96    7.02
   0  12   4  128.26   17.25
   0  12   5  317.49   26.66
   0  12   6  187.00   40.73
   0  12   6  152.50   18.54
   0  12   7  281.40   48.60
   0  12   8    5.62   13.70
   1   0 -18  105.23   19.97
   1   0 -17   -2.38    8.75
   1   0 -16  552.56   37.15
  -1   0  16  538.18   26.47
   1   0 -15   16.39   10.86
   1   0 -15   11.50    7.41
  -1   0  15    5.42    4.53
   1   0 -14  200.81   20.97
  -1   0  14  199.00   15.49
   1   0 -14  211.29   24.76
   1   0 -13    5.51    7.71
  -1   0  13    1.52    3.33
   1   0 -13   17.96    8.38
   1   0 -12    3.30    5.19
  -1   0  12    2.99    2.85
   1   0 -12    9.33    6.44
   1   0 -11   -0.02    5.07
   1   0 -11    6.41    5.76
  -1   0  11    3.61    3.09
   1   0 -10 1505.78   49.89
  -1   0  10 1444.12   34.07
   1   0 -10 1381.61   40.97
  -1   0   9    2.45    2.48
   1   0  -9    0.61    4.04
  -1   0   8 2572.31   40.43
   1   0  -8 2703.85   59.10
  -1   0   7   -0.36    1.87
   1   0  -7    0.82    3.81
   1   0  -6   15.98    4.91
   1   0  -5    3.87    3.56
  -1   0   4 1187.87   25.62
   1   0  -4 1268.08   27.61
   1   0  -3    1.10    2.35
   1   0  -2 5860.38   44.16
   1   0   1    3.13    1.26
   1   0   2 5728.65   42.95
  -1   0  -3    1.19    0.89
   1   0   3    0.11    0.81
  -1   0  -4  864.16   14.26
   1   0   4  890.38   14.26
  -1   0  -4  964.42   21.54
  -1   0  -5    0.09    2.41
   1   0   5    1.19    1.38
   1   0   6  360.98   11.47
  -1   0  -6  409.97   18.46
  -1   0  -7    1.46    3.69
   1   0   7   -1.32    1.76
   1   0   8  907.03   21.35
  -1   0  -8  890.13   32.34
   1   0   9    3.12    2.46
  -1   0  -9    1.23    4.03
  -1   0 -10  350.36   22.19
   1   0  10  346.14   15.17
  -1   0 -10  328.04   23.26
  -1   0 -11    3.00    4.63
  -1   0 -11    4.69    4.67
   1   0  11    0.07    2.39
  -1   0 -12  201.39   18.96
   1   0  12  219.58   13.52
  -1   0 -12  210.77   21.00
  -1   0 -13    4.55    6.02
   1   0  13    4.06    3.01
  -1   0 -13   -0.04    6.03
  -1   0 -14   62.72   14.20
   1   0  14   61.75    8.24
  -1   0 -14   67.91   13.31
  -1   0 -15    2.92    8.78
   1   0  15   -3.88    4.80
  -1   0 -15   -9.97    8.14
  -1   0 -16  450.79   35.12
  -1   0 -17  -10.53   10.30
   1   1 -18  283.43   30.42
   1  -1 -18  276.02   30.01
   1  -1 -17   34.23   12.73
   1   1 -17   48.47   15.01
   1  -1 -16   51.73   13.67
   1   1 -16   59.46   15.65
  -1   1  16   38.53    8.03
  -1  -1  16   46.23    9.11
  -1  -1  15    3.58    4.57
   1  -1 -15   12.50    9.10
   1  -1 -15   -4.37    7.78
   1   1 -15   10.37    8.51
  -1   1  15    2.16    4.03
   1   1 -14  230.06   26.24
   1   1 -14  222.84   21.66
   1  -1 -14  230.59   22.60
  -1   1  14  216.42   15.74
  -1  -1  14  224.70   16.94
   1  -1 -14  221.54   25.00
  -1  -1  13   21.92    6.08
   1  -1 -13   34.10   11.51
   1   1 -13   29.22   10.82
   1   1 -13   32.91    9.60
   1  -1 -13   28.78    9.03
  -1   1  13   17.32    4.84
   1  -1 -12 1245.01   45.66
  -1  -1  12 1306.78   37.46
  -1   1  12 1254.83   33.64
   1  -1 -12 1193.73   51.29
   1   1 -11   28.50    9.07
   1  -1 -11   27.12    9.00
   1  -1 -11   22.69    6.98
  -1  -1  11   23.53    5.46
  -1   1  11   24.29    5.22
   1   1 -10  155.80   16.78
  -1  -1  10  150.24   12.03
   1  -1 -10  163.40   17.82
   1  -1 -10  143.95   14.57
  -1  -1   9   22.53    4.95
  -1   1   9   20.32    5.96
   1   1  -9   19.57    6.76
   1  -1  -9   23.96    7.84
  -1  -1   8 1216.29   14.28
   1   1  -8 1335.91   39.94
  -1   1   8 1224.65   35.56
  -1  -1   8 1310.14   30.71
   1  -1  -8 1316.66   43.18
  -1   1   7   37.65    6.70
   1   1  -7   38.71    6.57
   1  -1  -7   37.23    8.03
  -1   1   7   34.64    2.77
   1  -1  -7   34.33    6.40
  -1  -1   7   32.78    5.05
  -1  -1   6 1712.33   31.15
  -1   1   6 1708.65   38.34
  -1   1   6 1623.76   17.90
   1  -1  -6 1670.70   35.48
   1  -1  -6 1816.64   44.38
  -1   1   6 1645.41   19.78
  -1   1   5   29.99    5.48
   1  -1  -5   32.74    6.65
  -1  -1   5   36.13    4.60
   1  -1  -5   32.92    5.39
  -1   1   5   30.32    2.88
  -1  -1   4  311.49   11.46
  -1   1   4  295.02    8.60
   1  -1  -4  313.37   15.94
  -1   1   4  358.90   16.44
   1  -1  -4  297.72   12.47
   1   1  -3   59.17    4.87
  -1   1   3   62.88    4.07
  -1   1   3   63.29    6.97
   1  -1  -3   58.60    6.70
   1  -1  -3   62.29    4.99
  -1   1   3   63.83    5.24
   1   1  -2  244.42    8.48
  -1   1   2  253.43    7.97
   1  -1  -2  237.56   12.11
  -1   1   2  264.73    7.91
   1  -1  -2  257.14    8.49
   1   1  -1 1049.10   14.96
   1  -1  -1 1087.85   16.46
   1   1   0 1039.81   12.57
   1  -1   0 1027.02   16.02
   1   1   1 3760.80   48.87
  -1   1  -1 3903.24   30.62
  -1   1  -1 3770.51   29.94
   1   1   2  974.39   17.30
   1  -1   2  978.47   16.76
  -1   1  -2  950.75   16.51
   1   1   2  914.59   23.34
  -1  -1  -2  954.45   17.86
  -1   1  -2  989.79   15.21
  -1   1  -3  392.84   11.43
   1  -1   3  389.17   11.07
   1   1   3  406.64   11.90
   1   1   3  384.90   15.78
  -1  -1  -3  377.49   13.07
  -1   1  -3  407.68    9.94
  -1   1  -4    8.01    1.62
   1  -1   4    6.20    2.09
  -1   1  -4    6.14    2.00
   1   1   4    6.34    1.96
  -1  -1  -4   12.06    3.56
   1   1   4   11.36    4.29
  -1   1  -4    8.26    1.59
  -1   1  -5  667.83   11.06
   1   1   5  666.32   11.75
  -1   1  -5  677.03   17.46
   1  -1   5  661.79   16.76
   1   1   5  660.28   18.17
   1   1   5  679.01   23.66
  -1   1  -5  694.28   12.55
  -1  -1  -5  676.49   22.57
  -1  -1  -6 2197.26   18.89
   1   1   6 2165.82   24.33
  -1   1  -6 2200.64   33.55
   1  -1   6 2256.49   32.63
   1   1   6 2121.50   35.41
   1   1   6 2153.54   44.27
  -1   1  -6 2234.39   21.98
  -1  -1  -6 2209.56   44.55
   1  -1   7  545.54   17.43
  -1  -1  -7  552.08   24.48
   1   1   7  526.42   13.55
  -1   1  -7  526.27   17.80
   1  -1   8 3198.13   44.37
   1   1   8 3178.33   36.07
  -1  -1  -8 2968.44   60.94
   1  -1   9   22.84    4.80
   1   1   9   28.24    4.15
  -1   1  -9   24.78    7.04
  -1  -1  -9   21.63    6.77
   1  -1  10   17.61    4.58
  -1  -1 -10   20.12    6.61
  -1   1 -10   23.44    6.98
   1   1  10   15.21    3.41
  -1   1 -10   16.62    7.38
  -1  -1 -10   12.52    6.44
  -1  -1 -11    9.27    7.28
  -1   1 -11    6.85    6.42
  -1  -1 -11   -3.87    6.44
  -1   1 -11    8.80    5.81
   1   1  11    4.30    2.42
   1  -1  11    4.37    3.14
   1  -1  12  579.71   23.31
  -1   1 -12  567.75   34.40
  -1   1 -12  529.88   30.31
  -1  -1 -12  544.99   32.83
   1   1  12  565.26   19.61
  -1  -1 -12  572.85   34.52
   1  -1  13  175.40   13.80
  -1   1 -13  158.23   19.81
  -1   1 -13  177.36   18.91
  -1  -1 -13  152.18   18.64
   1   1  13  178.47   11.73
  -1  -1 -13  191.84   21.40
   1  -1  14  656.05   26.87
  -1   1 -14  553.22   38.20
  -1  -1 -14  592.95   37.38
  -1   1 -14  580.81   35.68
   1   1  14  620.05   22.44
  -1  -1 -14  637.69   40.31
  -1  -1 -15   68.83   14.37
  -1   1 -15   55.57   15.59
   1  -1  15   71.06    9.84
   1   1  15   69.05    8.11
  -1   1 -15   68.40   13.80
  -1  -1 -15   58.84   13.85
  -1  -1 -16    1.77    9.37
  -1  -1 -16    5.56    8.41
  -1   1 -16   18.95    9.59
  -1   1 -17    7.35    9.15
  -1  -1 -17   -2.42   11.04
   1  -2 -18   15.02   10.59
   1   2 -18   37.58   15.28
   1  -2 -17  148.52   22.70
   1   2 -17  169.43   23.74
  -1  -2  16  360.09   24.18
   1   2 -16  399.98   32.07
   1  -2 -16  342.03   31.27
   1  -2 -15  563.68   37.84
   1   2 -15  620.93   37.05
  -1   2  15  574.46   25.45
  -1  -2  15  655.48   30.92
   1  -2 -15  619.78   45.10
  -1   2  14   33.83    6.39
  -1  -2  14   29.27    7.16
   1   2 -14   47.80   14.26
   1  -2 -14   25.23    8.42
   1  -2 -14   32.65   11.83
   1   2 -13  217.93   24.36
   1  -2 -13  173.79   19.62
  -1   2  13  177.35   13.46
  -1  -2  13  190.30   15.99
   1  -2 -13  188.43   23.48
  -1  -2  12   11.47    4.79
   1  -2 -12   10.17    6.56
   1  -2 -12   -1.89    5.99
   1   2 -12    5.42    6.86
  -1   2  11  681.34   31.49
  -1  -2  11  788.19   29.16
   1  -2 -11  750.84   35.55
   1   2 -11  716.14   14.00
   1  -2 -11  701.30   40.52
  -1   2  10  186.17   16.17
  -1  -2  10  186.59   13.77
   1  -2 -10  201.07   17.71
   1   2 -10  217.71   19.49
   1  -2 -10  151.74   18.74
  -1  -2   9 2319.96   28.17
  -1  -2   9 2320.65   45.45
  -1   2   9 2175.40   29.28
   1  -2  -9 2158.12   63.94
  -1   2   9 2244.60   53.00
  -1  -2   8  723.14   16.32
  -1   2   8  711.48   29.33
  -1  -2   8  791.45   25.43
  -1   2   8  700.68   16.98
   1  -2  -8  701.97   34.68
  -1   2   7  159.57    7.71
  -1  -2   7  160.10    7.81
  -1  -2   7  161.98   11.20
   1   2  -7  155.01   11.22
  -1   2   7  161.47   13.59
   1  -2  -7  156.75   13.31
   1  -2  -7  144.06   15.02
  -1   2   7  155.14    8.28
  -1   2   6    1.73    1.59
  -1   2   6    1.15    1.42
  -1  -2   6    3.01    1.86
   1   2  -6    2.56    2.80
  -1  -2   6    1.44    2.04
  -1   2   6   10.77    5.19
   1  -2  -6   -2.45    4.84
  -1   2   6    4.98    3.81
   1  -2  -6   -7.16    6.04
  -1   2   5  350.70   11.19
  -1  -2   5  386.10   15.19
   1   2  -5  365.33   15.31
   1  -2  -5  364.89   17.96
  -1   2   5  360.24   16.27
  -1   2   5  375.66   20.06
   1  -2  -5  315.15   20.01
  -1   2   5  335.21   12.59
   1   2  -4  632.78   18.96
  -1  -2   4  655.73   18.54
  -1   2   4  652.28   20.30
   1  -2  -4  626.66   22.11
  -1   2   4  613.59   14.51
   1  -2  -4  588.14   25.59
  -1   2   4  592.18   25.57
   1   2  -3 1406.25   26.48
  -1   2   3 1388.74   21.64
   1  -2  -3 1268.26   31.27
  -1   2   3 1434.29   29.11
  -1   2   2 1888.43   36.17
   1   2  -2 2084.97   29.74
  -1   2   2 2031.34   26.22
   1   2  -1  880.33   17.84
  -1  -2   1  930.48   17.92
  -1   2   1  922.51   17.54
  -1   2   0    5.71    2.10
   1   2   0    4.69    1.36
  -1  -2   0    7.08    1.96
  -1   2   0    4.70    1.71
   1   2   1   57.14    4.02
  -1  -2  -1   60.88    4.08
  -1   2  -1   58.89    5.23
  -1   2  -1   56.40    4.60
   1   2   2 1581.13   41.01
  -1   2  -2 1551.97   23.14
  -1   2  -2 1561.63   26.79
   1  -2   2 1589.83   26.42
   1   2   2 1468.78   18.79
   1   2   3  567.35   24.36
   1   2   3  595.81   21.24
  -1   2  -3  603.72   14.45
  -1   2  -3  592.18   17.33
   1  -2   3  595.04   16.84
   1  -2   4  981.06   22.34
  -1   2  -4 1009.68   23.62
   1   2   4  993.70   31.95
   1   2   4 1012.41   25.64
  -1  -2  -4 1002.84   18.53
  -1   2  -4 1001.97   18.64
  -1   2  -5 1889.44   25.60
  -1  -2  -5 1743.83   24.21
  -1   2  -5 1889.47   33.93
   1  -2   5 1847.19   31.94
   1   2   5 1863.10   44.61
  -1  -2  -5 1825.09   45.69
  -1   2  -5 1772.04   26.41
  -1  -2  -5 1821.04   41.05
   1   2   5 1906.12   35.93
  -1  -2  -6   71.89    5.17
  -1   2  -6   73.40    7.58
   1  -2   6   72.94    7.13
   1   2   6   74.03    7.86
   1   2   6   73.10   10.06
  -1   2  -6   66.37    5.33
  -1  -2  -6   66.21    9.11
  -1  -2  -7  114.76    6.31
  -1   2  -7  118.23    9.91
   1  -2   7  119.97    9.34
   1   2   7  110.27    9.77
   1   2   7  127.07   13.73
  -1   2  -7  104.82    6.51
  -1  -2  -7  116.34   12.56
  -1   2  -8  749.25   24.85
   1  -2   8  796.16   24.46
   1   2   8  740.63   25.90
   1   2   8  774.47   32.73
  -1   2  -8  780.08   17.08
  -1  -2  -8  793.48   34.25
  -1   2  -9 1032.15   31.22
   1   2   9 1057.46   20.96
   1  -2   9 1124.37   30.59
   1   2   9 1046.29   31.80
  -1  -2  -9 1059.52   41.40
  -1   2  -9 1121.68   19.52
  -1  -2  -9 1143.92   43.08
   1   2  10  326.24   12.46
  -1  -2 -10  316.34   23.72
   1  -2  10  350.42   17.96
   1   2  10  307.13    9.29
  -1  -2 -10  346.32   25.46
   1   2  11  590.60   17.90
   1  -2  11  634.05   25.40
  -1  -2 -11  607.85   34.58
  -1  -2 -11  677.04   36.79
   1   2  12   86.99    7.46
   1  -2  12   84.68   10.08
  -1  -2 -12   75.40   12.62
  -1  -2 -12   98.43   15.44
  -1   2 -12   81.15   13.98
   1   2  13   13.75    3.62
   1  -2  13   12.32    4.89
  -1  -2 -13    4.13    6.98
  -1   2 -13   24.47    9.20
  -1  -2 -13   20.28    9.54
  -1   2 -13   17.30    9.97
   1  -2  14    2.99    4.15
   1   2  14    1.05    2.68
  -1   2 -14    2.23    6.84
  -1   2 -14   13.91    9.46
  -1  -2 -14  -10.92    9.53
  -1  -2 -14    2.43    6.36
  -1   2 -15  257.50   25.80
  -1  -2 -15  239.01   26.18
   1  -2  15  265.91   19.62
  -1  -2 -15  300.16   29.85
  -1  -2 -16  377.17   35.97
  -1   2 -16  319.58   30.36
  -1  -2 -16  267.58   29.84
  -1   2 -17  243.87   27.45
  -1  -2 -17  238.55   28.75
   1  -3 -18   55.70   19.30
   1   3 -18   58.08   17.74
   1   3 -17  188.75   25.65
   1  -3 -17  212.40   27.86
   1  -3 -16   20.34   14.08
   1  -3 -15  115.61   19.38
  -1   3  15   88.58   10.10
   1  -3 -15  105.77   20.46
  -1   3  14   81.96    9.47
  -1  -3  14   85.33   12.39
   1  -3 -14   97.56   16.71
   1  -3 -14   63.27   13.98
  -1  -3  13  208.45   17.31
  -1   3  13  180.10   18.51
   1   3 -13  236.55   25.30
   1  -3 -13  202.02   22.43
   1  -3 -13  207.45   24.98
   1   3 -13  230.72    9.60
   1  -3 -12   56.02   12.74
  -1  -3  12   50.45    8.70
  -1   3  12   63.31    6.48
   1   3 -12   41.70    4.69
   1  -3 -12   57.66   11.75
  -1   3  12   49.34   10.07
  -1  -3  11  678.97   28.84
   1  -3 -11  666.63   37.03
  -1   3  11  636.03   31.66
  -1   3  11  621.49   18.91
   1  -3 -11  630.38   40.28
  -1  -3  10  144.49   13.03
  -1   3  10  119.50   14.50
   1  -3 -10  142.30   17.59
   1  -3 -10  125.39   16.89
  -1   3  10  120.66    8.63
  -1   3   9   49.60    5.80
   1   3  -9   42.80    7.22
  -1  -3   9   47.72    7.66
  -1   3   9   46.89    8.40
  -1   3   9   61.02    9.61
   1  -3  -9   55.27   10.79
   1  -3  -9   66.64   12.08
  -1  -3   9   56.10    5.78
  -1  -3   8  161.11    9.84
   1   3  -8  161.92   13.25
  -1  -3   8  172.38   13.35
  -1   3   8  176.80   15.36
  -1   3   8  169.56   16.19
   1  -3  -8  172.26   18.20
  -1   3   8  160.89   10.46
  -1   3   7 1272.85   28.77
  -1   3   7 1352.67   27.07
  -1  -3   7 1263.28   26.33
  -1   3   7 1317.61   38.13
   1  -3  -7 1264.17   42.92
   1   3  -7 1246.67   34.09
  -1  -3   7 1285.32   33.74
   1  -3  -7 1255.66   46.41
  -1   3   7 1273.18   42.85
  -1   3   6   89.01   10.07
   1  -3  -6   96.15   12.24
   1   3  -6   90.25    9.22
  -1  -3   6   96.89    9.03
  -1  -3   6   89.67    7.35
  -1   3   6   85.96    7.04
  -1   3   6   90.34   11.84
  -1   3   5 4331.87   64.74
  -1  -3   5 4302.04   55.36
   1   3  -5 4142.55   57.67
  -1  -3   5 4180.53   47.40
  -1   3   5 4307.89   46.79
  -1   3   4  660.60   18.27
  -1  -3   4  596.04   17.88
  -1   3   4  647.46   25.48
   1   3  -4  628.02   21.70
   1  -3  -4  547.85   25.34
  -1   3   3  718.60   27.94
  -1   3   3  724.55   18.99
  -1  -3   3  756.04   19.98
   1   3  -3  753.07   22.13
   1   3  -2   11.14    3.15
  -1   3   2   13.68    3.14
  -1  -3   1 3760.20   43.32
  -1   3   1 3638.29   42.37
   1   3  -1 3665.82   44.10
  -1  -3   0  395.42   13.46
   1   3   0  366.41   13.36
  -1   3   0  393.26   14.95
  -1   3   0  381.95   13.96
  -1   3  -1 2996.54   42.29
   1   3   1 2969.26   35.60
  -1  -3  -1 3009.56   35.48
  -1  -3  -1 2883.67   38.04
  -1   3  -1 3012.12   38.54
  -1   3  -2   32.79    4.31
  -1  -3  -2   22.14    3.76
   1   3   2   31.07    7.72
   1   3   2   27.39    3.52
  -1   3  -2   26.65    4.53
   1   3   3  335.10   22.91
  -1  -3  -3  308.82   12.50
  -1   3  -3  334.76   13.13
   1  -3   3  341.22   14.69
  -1   3  -3  335.54   15.26
   1   3   3  328.09   11.07
   1   3   4   27.47    3.39
  -1   3  -4   29.86    5.07
   1   3   4   30.71    6.91
   1  -3   4   31.29    5.03
  -1  -3  -4   27.11    7.04
   1   3   4   33.13    7.90
  -1   3  -4   33.90    4.47
  -1  -3  -4   29.31    4.28
  -1   3  -5 1460.89   34.16
   1  -3   5 1503.32   32.56
  -1  -3  -5 1436.94   48.89
   1   3   5 1502.44   46.36
   1   3   5 1496.15   40.90
  -1  -3  -5 1497.03   27.70
  -1   3  -5 1561.14   28.33
  -1   3  -6   11.92    3.95
   1  -3   6   14.17    3.75
   1   3   6   18.71    5.23
   1   3   6   13.26    5.71
  -1  -3  -6   13.56    3.15
  -1  -3  -7  954.12   22.31
  -1   3  -7 1029.77   31.20
   1  -3   7  991.81   28.66
   1   3   7 1005.23   38.92
   1   3   7  995.31   31.74
  -1   3  -7  942.49   23.10
  -1   3  -8   10.07    2.81
   1  -3   8   11.39    4.08
  -1   3  -8    8.42    3.90
   1   3   8   10.23    4.83
  -1  -3  -8   18.73    7.27
   1   3   8   18.52    7.69
  -1  -3  -8   15.82    6.40
  -1   3  -9   31.63    4.33
   1  -3   9   34.64    6.28
  -1   3  -9   31.33    6.49
   1   3   9   30.53    6.34
   1   3   9   48.41   11.28
  -1  -3  -9   43.70   10.37
  -1  -3  -9   40.13    9.18
  -1   3 -10    5.93    2.27
   1  -3  10    7.70    4.08
  -1   3 -10    6.11    4.12
   1   3  10    7.20    3.47
   1   3  10   19.23    8.94
  -1  -3 -10   15.96    7.78
  -1  -3 -10   10.71    6.28
  -1   3 -11   89.86    7.08
   1   3  11   75.92    6.40
   1  -3  11   75.75   10.08
   1   3  11   71.42    5.97
  -1   3 -11   72.48   10.33
   1   3  11   72.62   10.08
  -1  -3 -11   79.17   15.62
  -1  -3 -11   74.98   13.02
   1   3  12   -2.77    2.36
   1  -3  12    4.40    4.15
   1   3  12    2.44    2.25
  -1  -3 -12    8.57    8.09
  -1  -3 -12   -1.30    6.04
   1  -3  13  404.27   23.44
   1   3  13  339.48   13.91
  -1  -3 -13  427.65   34.16
  -1  -3 -13  426.29   32.56
  -1   3 -13  497.88   39.08
   1  -3  14   42.87    9.00
   1   3  14   32.73    4.88
  -1  -3 -14   36.33   13.00
  -1  -3 -14   47.78   11.92
   1  -3  15  400.14   24.84
  -1  -3 -15  414.70   35.78
  -1  -3 -15  391.82   36.38
  -1   3 -15  380.65   31.08
  -1  -3 -16   33.92   14.62
  -1   3 -16   24.21   12.63
  -1   3 -17   28.32   13.69
  -1  -3 -17   30.65   15.38
   1  -4 -18   26.33   15.36
   1  -4 -17  194.62   28.84
   1  -4 -16   16.78   13.12
   1  -4 -15  702.67   49.18
  -1   4  15  657.10   38.20
   1  -4 -14   14.32   10.20
  -1   4  14   11.12    8.49
   1  -4 -14   11.28    9.96
   1   4 -14   -1.19    3.57
  -1  -4  13  141.85   15.66
  -1   4  13  117.10   16.57
   1  -4 -13  133.52   21.10
   1  -4 -13  168.28   23.63
   1   4 -13  138.78    9.88
  -1   4  13  129.74   10.06
   1  -4 -12    5.49    7.41
  -1  -4  12   -0.39    5.20
  -1   4  12   -0.95    4.76
   1  -4 -12   10.09    8.83
  -1   4  12   -3.89    3.94
   1   4 -11  320.51   21.90
  -1  -4  11  387.36   23.09
  -1   4  11  330.49   24.41
   1  -4 -11  352.67   30.20
   1  -4 -11  402.71   32.90
  -1   4  11  344.70   16.97
   1   4 -10    5.58    5.09
  -1  -4  10    9.49    5.58
  -1   4  10   -8.70    7.47
  -1   4  10   14.38    8.25
   1  -4 -10    1.92    7.88
  -1   4  10    9.56    4.07
   1   4  -9 2047.81   51.62
  -1  -4   9 2316.98   52.10
  -1  -4   9 2270.06   41.29
   1  -4  -9 2170.76   69.95
  -1   4   9 2302.95   59.35
  -1   4   9 2218.70   44.14
  -1   4   9 2125.57   61.18
  -1  -4   8  144.56   12.85
   1   4  -8  120.54   12.48
  -1   4   8  128.76   14.29
  -1  -4   8  144.04   10.71
  -1   4   8  124.80   15.18
  -1  -4   7   81.86    9.41
  -1   4   7   71.97   10.32
   1   4  -7   67.35    9.24
  -1   4   7   80.22   13.38
  -1  -4   7   64.52    6.97
  -1   4   6  289.73   14.41
  -1  -4   6  264.96   13.96
  -1   4   6  273.44   18.67
   1   4  -6  269.71   16.82
   1  -4  -6  234.13   19.75
  -1   4   6  236.86   22.45
  -1   4   5  607.78   29.10
   1   4  -5  580.88   24.16
  -1   4   5  490.38   31.62
  -1   4   5  584.72   19.86
  -1  -4   5  555.73   20.14
   1   4  -4  245.29   15.01
  -1   4   4  231.39   21.22
  -1   4   4  241.39   18.45
  -1   4   4  253.48   13.03
  -1  -4   4  262.27   13.76
  -1   4   3 1163.46   42.18
  -1  -4   3 1280.98   29.89
  -1   4   3 1340.86   29.72
   1   4  -3 1308.92   32.55
  -1  -4   2   27.07    4.94
  -1   4   2   27.82    4.94
  -1   4   2   29.97    4.72
   1   4  -2   30.62    5.20
  -1  -4   2   30.51    4.92
  -1   4   1  805.93   23.93
  -1  -4   1  837.53   23.73
  -1   4   1  766.26   22.38
   1   4  -1  788.69   23.83
  -1   4   0   34.65    5.02
  -1   4   0   30.27    5.09
  -1  -4   0   34.77    4.80
   1   4   0   30.13    4.77
  -1   4  -1  805.46   23.09
  -1  -4  -1  760.13   22.40
  -1  -4  -1  807.61   21.62
  -1   4  -1  837.25   25.29
   1   4   1  804.05   22.17
  -1   4  -2    5.82    2.89
  -1  -4  -2    2.05    2.22
   1   4   2    4.47    2.38
  -1   4  -2    5.49    3.05
  -1  -4  -3 1629.50   32.83
  -1   4  -3 1770.74   34.61
   1   4   3 1827.95   59.98
   1   4   3 1743.45   30.39
  -1   4  -3 1727.17   39.01
  -1   4  -4  116.67    9.23
  -1  -4  -4  106.89    8.98
   1   4   4  108.92   15.24
  -1   4  -4  113.27   10.55
   1   4   4  111.11    7.69
  -1   4  -5 3713.03   60.07
   1   4   5 3422.31   78.83
   1  -4   5 3833.87   58.64
   1   4   5 3548.28   40.83
  -1  -4  -5 3611.49   49.11
   1   4   5 3626.68   80.11
  -1   4  -6  194.45   14.35
   1  -4   6  210.35   14.23
   1   4   6  186.19    9.26
   1   4   6  209.77   19.40
  -1  -4  -6  193.06   11.77
   1   4   6  197.82   17.59
   1   4   7   36.73    7.88
  -1  -4  -7   38.61    5.63
   1   4   7   33.04    8.59
  -1  -4  -7   33.31    8.65
  -1   4  -7   31.43    6.54
   1  -4   7   34.88    6.38
  -1  -4  -8   13.26    3.61
  -1   4  -8   14.50    5.06
   1  -4   8   14.67    4.22
   1   4   8   16.93    7.01
   1   4   8   17.56    7.07
  -1  -4  -8    0.13    6.84
  -1   4  -8   10.14    2.48
   1  -4   9 2089.80   48.37
   1   4   9 1941.88   50.53
  -1  -4  -9 2048.27   72.44
   1   4   9 2137.07   65.05
  -1   4  -9 1924.31   50.48
  -1   4  -9 2029.76   38.25
  -1   4 -10    0.65    3.92
   1  -4  10    2.13    3.96
   1   4  10    3.67    5.78
   1   4  10   18.65   11.41
  -1  -4 -10    3.80    7.23
  -1   4 -10    5.33    3.16
   1  -4  11 1592.89   45.19
   1   4  11 1475.27   46.10
  -1  -4 -11 1597.20   67.36
  -1   4 -11 1453.62   46.87
  -1   4 -11 1605.34   34.33
  -1   4 -12    1.08    2.68
  -1   4 -12   -0.67    4.67
   1   4  12    0.79    5.86
   1  -4  12    3.17    4.18
  -1  -4 -12    0.05    7.43
   1   4  12   -0.30    2.93
   1   4  13   57.45    5.82
   1  -4  13   74.64   11.44
   1   4  13   70.12   11.65
  -1   4 -13   72.29    7.87
   1   4  13   58.87    6.34
  -1  -4 -13   73.97   18.69
  -1  -4 -14   -6.67    9.21
  -1  -4 -15  500.85   42.87
  -1   4 -16   33.42   12.94
  -1  -4 -16    1.21   12.91
  -1  -4 -17  249.45   34.43
   1  -5 -17   69.61   21.45
  -1   5  16   23.64   10.01
   1  -5 -16    6.39   13.51
  -1   5  15   30.31   10.45
   1  -5 -15    6.95   12.14
  -1   5  14  122.58   17.85
   1  -5 -14   91.82   20.24
   1   5 -14  155.08   12.09
  -1   5  13  289.37   17.34
  -1   5  13  277.22   24.44
   1  -5 -13  290.28   33.10
  -1   5  12  683.90   37.89
   1  -5 -12  809.22   52.52
  -1   5  12  760.76   28.57
   1   5 -12  709.71   36.00
   1   5 -11  355.13   25.02
  -1  -5  11  408.71   25.27
   1  -5 -11  366.56   33.87
  -1   5  11  440.08   30.39
  -1   5  11  372.86   28.36
  -1   5  11  385.17   20.61
  -1  -5  10   18.43    6.68
   1   5 -10   16.77    6.65
  -1   5  10   19.13    8.58
   1  -5 -10    5.38   10.18
  -1   5  10   29.13    9.73
  -1   5  10   10.29    4.32
  -1  -5   9   15.32    4.84
   1   5  -9   16.79    5.88
  -1  -5   9   17.09    5.33
  -1   5   9   17.48    7.83
   1  -5  -9   10.18    6.88
  -1   5   9   17.27    7.51
  -1   5   9   15.27    4.82
  -1  -5   8  357.05   18.45
  -1  -5   8  375.86   21.80
   1   5  -8  348.90   22.34
  -1   5   8  360.41   25.02
   1  -5  -8  316.46   25.75
  -1   5   8  358.52   29.21
  -1  -5   7  974.54   33.75
   1   5  -7  872.32   34.06
  -1   5   7  920.58   39.31
  -1  -5   7  888.73   29.28
  -1   5   7  901.48   47.90
  -1   5   6  669.68   33.09
   1   5  -6  713.68   30.21
  -1   5   6  619.78   40.30
  -1  -5   6  712.74   25.80
   1   5  -5 1363.54   40.51
  -1   5   5 1300.45   47.20
  -1  -5   5 1327.81   34.69
  -1   5   4   11.00    7.75
   1   5  -4   13.77    4.58
  -1  -5   4   19.18    4.86
  -1   5   4   18.57    4.82
  -1   5   3  433.44   19.35
   1   5  -3  446.79   21.59
  -1   5   3  469.13   31.17
  -1  -5   3  422.83   19.28
  -1   5   3  470.28   19.70
  -1   5   2   39.17    5.95
  -1   5   2   44.31    6.31
   1   5  -2   42.44    6.82
  -1   5   1 1738.11   39.80
  -1  -5   1 1722.78   38.36
  -1   5   1 1682.64   37.15
   1   5  -1 1640.17   38.81
   1   5   0  273.42   15.42
  -1  -5   0  301.02   15.58
  -1   5   0  280.19   16.59
  -1   5   0  311.42   16.11
   1   5   1 2468.33   44.55
  -1   5  -1 2488.40   50.06
  -1   5  -1 2535.27   45.91
  -1   5  -2  559.80   24.06
   1   5   2  539.00   20.03
  -1   5  -2  572.74   22.05
  -1   5  -3  280.83   15.81
   1   5   3  287.32   24.82
  -1   5  -3  258.77   17.01
   1   5   3  255.92   13.45
   1   5   4  214.60   23.29
  -1   5  -4  198.48   15.17
   1   5   4  211.85   11.87
  -1   5  -5   53.39    8.51
   1  -5   5   66.30    8.70
   1   5   5   58.22    6.38
   1   5   5   58.31   11.86
   1   5   5   53.68   11.18
   1   5   6  286.75   25.60
   1  -5   6  299.66   18.50
   1   5   6  264.64   12.80
  -1   5  -6  281.31   18.75
   1   5   6  289.12   24.54
   1   5   7  533.28   33.95
   1   5   7  530.91   17.54
   1  -5   7  605.00   26.68
  -1   5  -7  543.70   27.06
   1   5   7  529.05   31.44
  -1   5  -8  573.06   29.07
   1   5   8  520.95   16.97
   1  -5   8  608.41   27.77
   1   5   8  581.22   36.08
  -1  -5  -8  515.65   35.98
   1   5   8  534.79   29.30
   1   5   9   29.70    4.35
   1  -5   9   36.75    7.77
  -1   5  -9   34.13    7.75
  -1  -5  -9   26.05   10.07
   1   5   9   38.67   10.12
   1   5   9   45.97    9.71
   1   5  10   12.44    3.10
   1  -5  10   22.19    6.69
  -1   5 -10   16.97    6.28
   1   5  10   28.25   11.46
  -1  -5 -10   10.62    7.62
   1   5  10   23.11    7.66
   1  -5  11   36.65    8.43
  -1   5 -11   30.10    8.10
  -1  -5 -11   25.50   10.87
   1   5  11   39.57    8.87
  -1  -5 -12  285.22   32.78
  -1   5 -12  285.96   23.30
   1   5  12  306.59   23.03
   1   5  12  305.72   18.61
  -1  -5 -13  402.30   40.34
   1   5  13  380.21   26.40
  -1   5 -13  363.70   27.48
  -1  -5 -14  141.53   25.15
   1   5  14  116.46   15.46
  -1  -5 -15   76.47   19.26
  -1  -5 -16  -23.39   19.05
   1  -6 -17   51.85   19.60
  -1   6  17  113.40   18.76
   1  -6 -16  194.92   30.49
  -1   6  16  212.45   23.91
   1  -6 -15  127.01   24.53
  -1   6  15  154.54   20.14
   1  -6 -14   97.18   21.17
  -1   6  14  111.59   17.12
  -1   6  13    0.76    9.20
   1  -6 -13   -6.86   14.18
  -1   6  13   20.15    5.82
   1   6 -13   20.97    8.46
  -1   6  12   -4.50    8.06
   1  -6 -12   -7.45   14.06
   1   6 -12    2.71    5.04
  -1   6  12   -0.29    5.06
  -1   6  11   13.47    7.54
  -1   6  11   10.50    4.34
   1   6 -11    9.00    5.86
   1   6 -10  203.45   19.28
  -1   6  10  220.11   22.33
  -1   6  10  237.64   18.42
  -1   6  10  189.77   21.71
  -1  -6   9  625.24   30.71
  -1  -6   9  643.86   27.87
  -1   6   9  616.79   35.66
   1   6  -9  575.55   31.60
  -1   6   9  620.57   40.25
  -1  -6   8  452.70   25.27
  -1  -6   8  425.18   22.39
  -1   6   8  423.16   28.78
   1   6  -8  415.36   26.66
  -1   6   8  430.77   36.32
   1   6  -7  117.76   13.80
  -1  -6   7  125.49   13.33
  -1  -6   7  125.41   12.16
  -1   6   7  107.06   12.77
  -1   6   7  110.51   19.38
  -1  -6   6  102.01   11.63
  -1   6   6   75.50    8.81
  -1  -6   6   85.09    9.87
  -1   6   6  102.44   15.90
   1   6  -6   95.07   12.30
  -1   6   6   85.61   16.30
  -1  -6   5    0.66    3.51
  -1   6   5    2.14    2.73
  -1  -6   5    2.67    3.33
  -1   6   5   -1.70    6.38
   1   6  -5   -0.30    4.47
  -1   6   4  877.22   29.35
  -1  -6   4  979.94   33.87
   1   6  -4  913.42   34.53
  -1  -6   4  892.15   31.34
  -1   6   3  304.15   17.64
  -1  -6   3  323.66   19.15
  -1   6   3  367.22   29.80
   1   6  -3  312.20   19.99
  -1  -6   3  314.58   18.61
  -1  -6   2 2468.63   50.80
  -1   6   2 2317.18   50.03
   1   6  -2 2370.93   52.89
  -1   6   1  558.48   24.79
  -1  -6   1  570.91   24.00
   1   6  -1  561.81   25.10
  -1   6   0   11.82    3.90
   1   6   0   11.23    4.00
   1   6   1  548.23   23.41
  -1   6  -1  541.41   25.44
   1   6   2 2708.23   50.55
  -1   6  -2 2744.07   58.60
  -1  -6  -2 2588.87   51.56
  -1  -6  -3  194.01   14.45
   1   6   3  218.98   24.41
  -1   6  -3  203.48   16.85
   1   6   3  200.50   13.71
   1   6   4 2050.45   77.67
  -1  -6  -4 1710.83   42.41
   1   6   4 1752.88   38.54
   1  -6   4 1929.33   47.83
  -1   6  -4 1818.37   49.72
   1   6   5  342.42   30.37
  -1  -6  -5  309.78   18.20
   1  -6   5  348.99   20.99
   1   6   5  311.89   15.93
  -1   6  -5  325.64   21.75
  -1   6  -6   13.76    5.56
   1   6   6   16.45    4.40
  -1  -6  -6   16.62    4.95
   1  -6   6   16.36    5.15
   1   6   6    7.10    5.86
   1   6   6    7.06    6.43
   1   6   7   39.58    5.78
  -1   6  -7   40.75    8.59
  -1  -6  -7   40.44    7.40
   1  -6   7   47.90    8.72
   1   6   7   12.08    9.53
   1   6   7   30.88   10.04
   1   6   8  388.27   31.78
   1  -6   8  468.61   25.75
   1   6   8  376.31   16.38
   1   6   8  390.41   28.67
  -1   6  -8  408.57   26.48
   1   6   9  299.01   14.25
   1   6   9  289.44   23.52
  -1   6  -9  317.79   23.90
   1   6  10  429.36   16.70
  -1   6 -10  485.42   23.32
   1   6  10  482.05   30.42
  -1   6 -10  479.47   29.69
   1   6  11   71.89    6.77
  -1   6 -11   74.28   13.08
   1   6  11   89.59   13.96
  -1   6 -11   73.56    9.41
  -1   6 -12  325.51   26.14
   1   6  12  336.80   25.85
  -1  -6 -12  384.08   37.84
  -1   6 -12  379.62   21.15
  -1   6 -13   47.81   11.89
  -1  -6 -13   23.58   10.77
  -1   6 -13   46.13    8.10
   1   6  13   45.38   11.05
   1   6  14   -4.79    7.14
  -1   6 -14   12.37    7.13
  -1  -6 -14  -19.07   14.99
  -1  -6 -15  110.96   24.36
   1   6  15  118.95   16.51
  -1   7  16   24.02   10.71
  -1   7  15    1.10    7.41
  -1   7  14  258.61   25.99
  -1   7  13    1.62    3.23
  -1   7  13  -10.55   10.40
   1   7 -13   -0.20    6.51
   1   7 -12  810.79   43.17
  -1   7  12  685.36   26.22
  -1   7  12  888.58   39.04
  -1   7  12  759.76   45.25
  -1   7  11    9.41    9.41
  -1   7  11    4.53    3.40
  -1   7  11    5.60    5.05
   1   7 -11    6.66    6.39
  -1   7  10  139.42   12.40
   1   7 -10  174.10   19.50
  -1   7  10  155.56   22.33
  -1   7  10  200.99   19.33
   1   7  -9   17.10    7.47
  -1   7   9   20.61    5.57
  -1   7   9   14.42    8.43
  -1   7   9    7.44    8.90
  -1   7   8  575.93   24.72
  -1   7   8  656.68   38.37
   1   7  -8  645.11   35.47
  -1   7   8  659.12   48.76
  -1  -7   8  668.81   30.46
  -1  -7   7   27.78    7.59
   1   7  -7   34.09    8.99
  -1   7   7   26.54    6.20
  -1   7   7   31.05    7.61
  -1   7   7   17.12    9.03
  -1   7   6 1238.78   37.03
  -1  -7   6 1450.04   45.82
   1   7  -6 1421.62   50.42
  -1   7   6 1349.62   57.68
  -1  -7   6 1345.38   42.13
  -1  -7   5   49.97    9.11
  -1   7   5   36.89    7.16
  -1  -7   5   44.87    8.43
  -1   7   5   43.70   11.96
   1   7  -5   42.68    9.13
  -1   7   4  403.24   35.06
   1   7  -4  430.45   25.86
  -1  -7   4  414.78   23.31
  -1  -7   4  452.50   24.63
  -1   7   4  400.83   22.02
  -1  -7   3   13.89    5.31
  -1   7   3   11.49    4.37
  -1   7   3   26.44   11.04
   1   7  -3   15.21    5.85
  -1  -7   3   13.99    5.11
  -1  -7   2   77.38   10.20
  -1   7   2   71.18    9.77
  -1  -7   2   61.80    9.20
   1   7  -2   62.48    9.89
   1   7  -1    9.45    3.99
  -1   7   1    7.23    4.51
  -1  -7   1    2.64    3.27
  -1   7   0  683.24   30.66
  -1  -7   0  651.25   28.23
   1   7   0  662.19   28.99
   1   7   1   62.54    9.27
  -1   7  -1   54.79    9.06
  -1  -7  -1   52.46    8.57
  -1   7  -2  564.62   29.18
   1   7   2  560.07   25.48
  -1  -7  -2  548.12   25.81
   1   7   3   93.83   18.03
  -1   7  -3   63.41   10.27
   1   7   3   65.30    8.80
  -1  -7  -3   56.66    8.67
   1   7   4   77.62    9.43
  -1   7  -4   77.97   11.67
   1   7   4  100.68   19.62
  -1  -7  -4   72.40    9.67
   1  -7   5    0.56    3.63
  -1  -7  -5   -3.78    5.24
   1   7   5   -1.35    8.20
  -1   7  -5   -1.17    5.68
   1   7   5    0.82    2.97
   1   7   6 1107.04   32.32
  -1   7  -6 1159.22   45.02
   1   7   6 1152.85   60.16
   1   7   6 1130.37   60.41
  -1  -7  -6 1177.57   38.77
   1   7   7  168.01   12.47
  -1   7  -7  179.24   18.17
   1   7   7  177.34   22.52
   1   7   7  174.71   23.67
   1   7   8  895.51   27.91
   1   7   8  927.20   48.83
  -1   7  -8  971.44   43.76
   1   7   9    2.75    3.03
  -1   7  -9    4.71    6.64
   1   7   9   -2.43    6.08
   1   7  10   23.60    9.41
   1   7  10   20.42    4.77
  -1   7 -10   16.98    5.50
  -1   7 -10   22.51    8.57
   1   7  11   17.76    8.80
  -1   7 -11    5.87    4.37
  -1   7 -11   11.34    7.13
   1   7  11    9.63    3.49
  -1   7 -12  458.92   32.99
  -1   7 -12  490.60   25.70
   1   7  12  496.92   33.02
   1   7  13   17.83    8.64
  -1   7 -13   13.55    8.04
   1   7  14  421.72   31.22
  -1   7 -14  407.85   33.62
  -1   7 -15    9.95    7.61
  -1   8  15   63.29   13.98
  -1   8  14   96.31   17.21
   1   8 -14  129.29   19.74
  -1   8  13   50.24   15.01
   1   8 -13   48.55   12.96
  -1   8  12    2.72    4.40
   1   8 -12    5.21    6.74
  -1   8  12   -1.58    7.97
   1   8 -11   75.01   14.48
  -1   8  11   58.96    8.97
  -1   8  11   64.88   15.83
   1   8 -10  510.55   35.16
  -1   8  10  517.95   42.55
  -1   8  10  447.80   23.13
   1   8  -9   90.43   15.52
  -1   8   9   71.87   18.26
  -1   8   9   78.29   10.53
   1   8  -8  848.42   43.23
  -1   8   8  860.51   61.90
  -1   8   8  734.87   30.20
  -1  -8   7    1.87    4.42
  -1   8   7    9.21    4.40
   1   8  -7    8.38    5.26
  -1   8   7   -0.91    8.76
  -1  -8   6   20.15    6.97
   1   8  -6   22.56    8.92
  -1   8   6   21.39    6.29
  -1   8   6   24.86   11.39
  -1   8   6    1.33   11.81
  -1   8   5  192.03   26.12
   1   8  -5  221.39   20.68
  -1   8   5  191.02   16.04
  -1  -8   5  212.69   18.40
  -1   8   4  698.77   52.05
  -1   8   4  729.18   31.64
  -1  -8   4  706.40   32.46
   1   8  -4  730.95   36.68
  -1   8   3  107.28   12.88
  -1  -8   3  120.51   13.70
  -1   8   3  124.77   22.99
  -1  -8   3  124.76   14.11
   1   8  -3  115.96   14.48
  -1   8   2 1697.30   50.12
  -1  -8   2 1622.88   48.78
   1   8  -2 1744.73   53.85
  -1   8   1   13.76    6.37
   1   8  -1   15.94    6.99
  -1  -8   1   10.40    5.53
  -1   8   0   20.68    7.01
   1   8   0   19.22    6.32
  -1  -8   0   17.55    6.32
   1   8   1   64.64    9.85
  -1   8  -1   76.06   11.53
  -1  -8  -1   69.03   10.37
  -1   8  -2  491.16   29.54
   1   8   2  459.90   25.02
  -1  -8  -2  451.79   25.35
   1   8   3   84.70   10.87
  -1   8  -3   81.01   12.68
   1   8   3  122.70   22.93
  -1  -8  -3   83.11   11.91
  -1  -8  -4  933.01   37.14
   1   8   4  949.90   34.38
  -1   8  -4  995.77   43.24
  -1  -8  -5  160.62   15.86
  -1   8  -5  183.27   19.02
   1   8   5  166.20   14.41
  -1   8  -6  108.93   15.17
   1   8   6   89.68   19.47
   1   8   6   87.66   10.46
   1   8   7   23.25    5.15
  -1   8  -7   26.89    8.64
  -1   8  -8  281.48   25.62
   1   8   8  250.89   27.66
   1   8   8  247.14   16.23
  -1   8  -9  128.51   18.09
   1   8   9  125.96   19.23
   1   8   9  116.65   11.18
  -1   8 -10  367.24   30.20
   1   8  10  334.12   28.82
   1   8  10  318.96   17.57
   1   8  11  240.42   24.38
  -1   8 -11  272.21   26.90
   1   8  12  100.02   16.68
  -1   8 -12   83.21   15.79
  -1   8 -13    4.01    7.63
   1   8  13    8.47    9.29
  -1   8 -14   35.40   12.62
  -1   9  14   40.46   13.12
  -1   9  13  133.44   21.75
   1   9 -12  141.28   21.57
  -1   9  12  113.23   20.25
   1   9 -11   71.74   15.08
  -1   9  11   60.79   15.79
  -1   9  11   52.81    9.05
   1   9 -10   76.55   16.01
  -1   9  10   66.77   17.54
  -1   9  10   56.97    9.52
   1   9  -9   52.30   13.29
  -1   9   9   17.06   10.87
  -1   9   9   35.82    8.00
   1   9  -8   89.68   15.75
  -1   9   8   68.02   22.95
  -1   9   8   84.15   11.43
   1   9  -7  144.93   19.37
  -1   9   7  100.81   25.19
  -1   9   7  123.36   13.98
  -1   9   6  188.02   31.12
   1   9  -6  249.92   25.01
  -1   9   6  232.41   18.92
   1   9  -5  894.75   44.95
  -1  -9   5  821.35   38.25
  -1   9   5  780.68   34.83
   1   9  -4  222.16   21.75
  -1   9   4  171.85   28.95
  -1  -9   4  218.08   19.61
  -1   9   4  196.62   18.10
  -1   9   3   13.18   10.57
  -1  -9   3   15.95    6.41
  -1   9   3   21.91    6.50
   1   9  -3   22.12    6.67
   1   9  -2  139.07   16.28
  -1  -9   2  147.39   16.27
  -1   9   2  129.10   15.23
   1   9  -1  444.16   28.83
  -1  -9   1  422.86   27.15
  -1   9   1  422.46   27.64
   1   9   0  846.14   38.59
  -1  -9   0  834.85   37.64
  -1   9   0  848.87   39.55
   1   9   1  941.60   39.87
  -1  -9  -1  944.56   39.75
  -1   9  -1  939.10   42.58
   1   9   2  231.66   19.48
  -1   9  -2  235.22   21.96
  -1  -9  -2  242.33   20.46
  -1  -9  -3   21.61    7.27
  -1   9  -3   28.56    8.94
   1   9   3   15.66    4.67
  -1  -9  -4   21.78    7.67
  -1   9  -4   20.97    8.21
   1   9   4   13.15    4.67
  -1   9  -5  464.19   32.39
   1   9   5  439.93   24.82
   1   9   6  685.56   56.91
   1   9   6  628.50   29.28
  -1   9  -6  716.19   40.84
   1   9   7  207.65   16.65
   1   9   7  219.58   31.71
  -1   9  -7  234.62   24.42
   1   9   8  262.88   18.30
   1   9   8  265.07   31.79
  -1   9  -8  302.35   28.67
   1   9   9   38.20    7.87
   1   9   9   11.09    8.01
  -1   9  -9   40.51   12.63
   1   9  10  -10.98    8.62
  -1   9 -10   14.35    8.57
   1   9  11   27.98   10.40
  -1   9 -11   37.15   12.71
   1   9  12  102.64   17.30
  -1   9 -12  121.90   19.82
  -1  10  13   78.19   19.51
  -1  10  12   -0.45    9.12
  -1  10  11  291.72   35.52
  -1  10  10  105.89   24.08
  -1  10  10   97.89   12.68
   1  10  -9  718.43   46.72
  -1  10   9  687.20   60.78
  -1  10   9  588.06   30.71
   1  10  -8   46.39   13.19
  -1  10   8   37.38   18.35
  -1  10   8   41.27    9.18
   1  10  -7  121.56   19.11
  -1  10   7   73.74   21.54
  -1  10   7   88.17   12.88
   1  10  -6   84.57   15.77
  -1  10   6   39.99   14.24
  -1  10   6   69.88   11.28
   1  10  -5  262.77   26.57
  -1  10   5  230.35   20.16
   1  10  -4   14.42    8.40
  -1  10   4   16.18    7.62
   1  10  -3  722.16   40.86
  -1  10   3  676.21   35.87
   1  10  -2  131.70   17.45
  -1  10   2  118.51   16.49
   1  10  -1  344.27   27.00
  -1  10   1  325.49   25.95
   1  10   0    3.00    6.63
  -1  10   0    1.80    5.76
   1  10   1    1.31    5.39
  -1  10  -1    4.91    6.00
   1  10   2    0.01    5.04
  -1  10  -2    2.44    5.34
   1  10   3  458.85   28.72
  -1  10  -3  526.98   35.34
   1  10   4   54.32   10.54
  -1  10  -4   43.55   11.74
   1  10   5  547.57   30.00
  -1  10  -5  618.79   40.09
  -1  10  -6  122.46   18.57
   1  10   6  107.65   13.28
   1  10   6   95.18   23.79
   1  10   7   20.85   12.76
  -1  10  -7   21.73   10.20
   1  10   7   14.35    5.17
  -1  10  -8   37.88   11.65
   1  10   8   38.28   15.72
   1  10   8   33.13    7.77
  -1  10  -9  338.72   32.99
   1  10   9  370.28   38.49
   1  10  10   56.89   16.11
   1  10  11  368.55   33.80
  -1  11  11  215.25   33.14
  -1  11  10  -18.42   17.72
  -1  11   9  -29.69   21.89
  -1  11   9   10.67    7.12
  -1  11   8   -1.87   17.57
  -1  11   8   25.16    9.16
  -1  11   7  292.93   48.48
  -1  11   7  305.84   24.59
   1  11  -6    4.26    7.35
  -1  11   6  -10.54   21.87
  -1  11   6   24.99    9.26
   1  11  -5  587.59   42.18
  -1  11   5  488.97   31.45
   1  11  -4   97.20   16.76
  -1  11   4  102.09   15.44
  -1  11   3   12.88    7.19
   1  11  -3   15.83    7.83
  -1  11   2    0.97    7.19
   1  11  -2    3.76    8.35
   1  11  -1  530.17   35.75
  -1  11   1  510.93   34.21
   1  11   0   19.89    8.68
  -1  11   0   20.95    8.52
  -1  11  -1  871.74   46.61
   1  11   1  871.42   43.51
   1  11   2   24.72    8.47
  -1  11  -2   34.87   12.04
  -1  11  -3   16.02    8.77
   1  11   3   26.33    8.35
   1  11   4    8.66    5.84
  -1  11  -4    9.82    7.15
   1  11   5  289.76   23.21
  -1  11  -5  321.43   30.83
   1  11   6   -3.00   20.10
   1  11   6    1.69    6.10
   1  11   7  507.70   29.71
   1  11   7  533.85   56.41
   1  11   8  127.99   28.33
   1  11   9   97.31   21.64
  -1  12   7  114.10   16.25
  -1  12   6   20.06   20.25
  -1  12   6   63.59   12.24
  -1  12   5   47.62   11.77
  -1  12   4  140.47   18.26
  -1  12   3  465.34   33.78
   1  12  -2  231.82   26.01
  -1  12   2  232.62   24.27
  -1  12   1  170.13   21.10
   1  12  -1  210.05   24.00
  -1  12   0   64.13   13.82
   1  12   0   45.56   11.71
   1  12   1    8.87    7.37
   1  12   2  152.41   19.65
   1  12   3  469.69   32.56
   1  12   4  129.73   17.82
   1  12   5  189.59   20.45
   1  12   6  -20.62   25.11
   1  12   7   14.83   16.04
   1  12   8    6.19   15.34
   2   0 -19    8.66   11.27
   2   0 -18  453.16   37.11
   2   0 -17   -9.09    8.26
  -2   0  17   -0.65    5.13
  -2   0  16  112.00   13.62
   2   0 -16  115.34   18.05
   2   0 -15   11.47    8.90
  -2   0  15   -0.03    4.10
   2   0 -14  105.16   15.34
   2   0 -14   89.58   17.49
  -2   0  14   73.82   10.16
   2   0 -13    1.18    7.03
   2   0 -13   15.51    8.85
  -2   0  13    4.67    4.57
   2   0 -12  693.50   32.94
   2   0 -12  791.71   41.97
  -2   0  12  745.71   28.17
   2   0 -11    9.05    7.18
  -2   0  11   -0.56    2.93
   2   0 -11    7.10    6.91
  -2   0  10  798.25   26.55
   2   0 -10  892.93   39.40
   2   0  -9    0.45    4.56
   2   0  -9   -0.30    1.16
   2   0  -8   83.12   10.87
   2   0  -8   71.31    4.19
   2   0  -7    4.11    3.87
   2   0  -7    4.98    2.19
   2   0  -6 2634.92   50.63
  -2   0   6 2604.50   47.54
   2   0  -5    6.83    4.86
   2   0  -4 5868.94   62.76
   2   0  -3    8.11    3.77
   2   0  -2   55.67    5.39
   2   0  -1    0.91    1.57
  -2   0   1    3.73    2.13
  -2   0   0 7726.37   52.17
   2   0   0 7487.24   52.39
   2   0   1    4.15    1.96
  -2   0  -1    4.00    2.19
  -2   0  -2 2551.69   33.47
   2   0   2 2649.53   34.50
  -2   0  -3    1.03    2.35
  -2   0  -3   -0.50    0.88
  -2   0  -4  175.68   11.06
  -2   0  -4  172.77    6.41
   2   0   4  176.14    6.32
   2   0   5    0.97    1.28
  -2   0  -5    2.53    1.77
  -2   0  -5   -1.34    2.56
  -2   0  -5    0.83    2.82
   2   0   5    5.31    2.33
   2   0   6 1456.67   21.45
   2   0   6 1449.08   19.21
  -2   0  -6 1517.74   34.41
   2   0   7    1.17    1.54
   2   0   7   -0.56    1.26
  -2   0  -7   -0.81    3.44
   2   0   8  492.28   14.62
  -2   0  -8  464.21   22.97
  -2   0  -9    0.61    3.39
   2   0   9    1.08    1.91
  -2   0  -9    1.77    3.37
  -2   0 -10   50.27   10.02
   2   0  10   49.88    5.67
  -2   0 -10   42.09    8.40
  -2   0 -11    0.02    4.71
  -2   0 -11   -0.06    5.00
   2   0  11    0.41    2.13
  -2   0 -12  298.02   24.39
   2   0  12  347.91   15.85
  -2   0 -12  342.20   26.32
  -2   0 -13    6.62    8.24
  -2   0 -13   -6.74    7.20
   2   0  13    0.83    2.71
   2   0  14  845.49   26.72
  -2   0 -14  905.89   47.17
  -2   0 -15    0.07    7.05
  -2   0 -15   -8.05    7.72
  -2   0 -16  160.67   23.50
  -2   0 -16  126.99   20.11
  -2   0 -17   -2.91    8.60
   2   1 -19   19.60   11.98
   2  -1 -19    1.14    9.85
   2  -1 -18   -3.75    9.55
   2   1 -18   10.62   11.23
   2   1 -17    3.57    8.08
   2  -1 -17    5.48    8.06
  -2  -1  17    5.12    6.10
   2   1 -16  294.00   28.33
   2  -1 -16  292.80   27.29
  -2   1  16  280.49   20.10
  -2  -1  16  292.11   21.58
  -2  -1  15   17.51    5.94
   2  -1 -15   29.34   12.73
   2  -1 -15   27.92    9.64
   2   1 -15   39.00   11.36
  -2   1  15   25.99    6.78
   2  -1 -14  592.84   34.89
   2   1 -14  632.54   34.77
  -2  -1  14  655.42   30.03
  -2   1  14  628.22   27.70
   2  -1 -14  557.73   39.29
   2   1 -14  702.88   44.38
   2  -1 -13   17.88    9.25
   2   1 -13   17.92   10.40
  -2   1  13    5.36    3.84
  -2  -1  13    7.25    4.36
   2  -1 -13   20.87    7.80
   2  -1 -12   59.48   13.93
   2   1 -12   55.76   12.87
   2  -1 -12   54.31   10.94
  -2   1  12   53.15    8.10
  -2  -1  12   47.46    8.30
   2  -1 -11   12.75    8.04
   2   1 -11   10.26    6.31
  -2  -1  11    6.03    1.33
   2  -1 -11   10.09    6.88
  -2  -1  11    7.44    3.90
  -2   1  10 1459.78   44.38
   2   1 -10 1582.73   50.55
  -2   1  10 1469.11   18.40
   2  -1 -10 1458.32   42.80
   2  -1 -10 1521.56   53.02
  -2  -1  10 1529.06   38.00
  -2  -1   9  324.66   16.78
   2   1  -9  347.03   22.38
  -2   1   9  304.10   20.15
   2  -1  -9  345.41   24.44
   2  -1  -8  906.50   29.62
  -2  -1   8  938.31   26.90
   2   1  -8  935.80   33.86
  -2   1   8  911.14   33.42
   2  -1  -8  971.33   38.25
   2  -1  -7  216.29   13.51
  -2  -1   7  219.07   12.44
   2  -1  -7  226.51   18.14
   2   1  -7  223.69   15.28
  -2   1   7  215.14   16.06
  -2   1   6   55.70    8.47
   2   1  -6   51.24    6.74
  -2  -1   6   49.13    5.75
   2  -1  -6   53.63    6.69
   2  -1  -6   48.03    4.25
   2  -1  -6   63.49    9.57
   2  -1  -5   25.47    4.81
  -2  -1   5   22.17    3.87
   2   1  -5   19.41    4.03
   2  -1  -5   17.89    2.75
  -2   1   5   23.25    5.70
   2  -1  -5   20.16    5.66
   2  -1  -4 1077.01   32.02
  -2   1   4 1035.48   19.37
   2  -1  -4 1037.16   18.96
   2  -1  -4 1053.93   20.78
   2  -1  -3 2837.17   49.07
   2  -1  -3 2732.99   30.95
  -2   1   3 2728.96   31.17
   2  -1  -3 2717.59   28.35
   2  -1  -2  893.43   26.08
  -2   1   2  996.92   18.74
   2  -1  -2  947.23   18.46
   2  -1  -1  598.86   14.56
   2  -1   0  678.85   15.60
   2  -1   1  732.10   15.96
  -2   1  -1  783.87   16.51
   2   1   1  822.62   26.04
  -2   1  -2   14.78    2.51
   2   1   2   14.31    4.99
  -2   1  -2   23.17    3.73
   2  -1   2    9.52    1.92
   2  -1   3  687.55   15.50
  -2   1  -3  637.99   15.11
   2   1   3  628.74   11.34
   2   1   3  661.01   23.14
   2  -1   3  632.06   15.18
  -2   1  -3  685.54   15.60
  -2  -1  -3  642.15   14.67
  -2   1  -4 2275.64   29.63
   2   1   4 2202.50   43.59
   2  -1   4 2200.39   28.93
   2  -1   4 2218.13   27.90
  -2  -1  -4 2130.89   31.69
   2  -1   5  607.79   16.16
  -2   1  -5  590.18   16.27
  -2  -1  -5  593.85   19.37
   2   1   5  632.22   25.09
   2   1   6 1493.54   16.01
   2  -1   6 1596.82   27.25
  -2   1  -6 1532.11   35.53
   2   1   6 1649.62   42.11
  -2   1  -6 1666.60   29.27
  -2  -1  -6 1549.37   35.56
   2   1   7    9.31    1.78
   2  -1   7    7.84    2.63
  -2  -1  -7   16.03    5.63
  -2   1  -7   10.05    1.83
  -2   1  -7    9.12    2.71
   2   1   8   62.93    4.53
  -2   1  -8   63.48    6.99
   2  -1   8   63.28    6.38
  -2   1  -8   80.98   10.56
  -2  -1  -8   76.49   10.53
  -2  -1  -8   59.53    3.34
  -2   1  -8   60.77    3.51
  -2   1  -9   12.32    5.13
  -2  -1  -9    9.59    4.95
  -2   1  -9   17.37    7.00
   2   1   9   16.01    2.76
   2  -1   9   11.66    3.30
  -2   1 -10 1213.26   41.88
  -2  -1 -10 1309.34   46.73
  -2   1 -10 1344.86   46.60
   2   1  10 1322.03   23.78
   2  -1  10 1406.35   31.99
  -2  -1 -10 1358.09   45.58
  -2   1 -11  240.71   20.01
  -2  -1 -11  256.23   21.88
  -2   1 -11  227.33   20.47
   2  -1  11  257.42   14.62
   2   1  11  247.07   11.12
  -2  -1 -11  265.52   21.99
  -2   1 -12  807.68   38.35
  -2  -1 -12  890.41   42.76
  -2   1 -12  784.42   40.09
   2   1  12  899.09   22.20
   2  -1  12  878.21   27.82
  -2  -1 -12  950.78   42.69
  -2   1 -13   98.81   14.28
  -2  -1 -13  115.69   16.41
   2  -1  13  109.22   10.54
   2   1  13  105.66    8.30
  -2  -1 -13  105.79   15.75
  -2   1 -13   91.28   15.68
  -2  -1 -14   83.72   15.72
  -2   1 -14   76.82   15.27
   2  -1  14   75.72    9.63
   2   1  14   70.03    7.27
  -2  -1 -14   62.12   14.03
  -2   1 -14   66.48   13.96
  -2  -1 -15   -6.18   10.17
  -2   1 -15   13.99    8.66
  -2   1 -15   23.52   10.85
  -2  -1 -15   10.03    7.54
  -2   1 -16  154.71   21.12
  -2  -1 -16  216.46   25.18
  -2  -1 -16  151.60   21.81
  -2  -1 -17   26.96   12.77
  -2   1 -17   39.90   12.44
   2  -2 -19  181.07   26.66
   2  -2 -18   93.85   18.71
   2   2 -18  165.03   23.99
   2  -2 -17  223.13   26.48
   2   2 -17  288.52   29.16
   2  -2 -16    5.88    8.37
  -2   2  16   18.95    5.93
  -2  -2  16   14.45    7.18
  -2   2  15    9.15    6.11
   2  -2 -15   -5.99    6.90
   2  -2 -15  -14.03   10.84
  -2  -2  15    4.26    5.63
  -2  -2  14   88.85   11.98
  -2   2  14   84.51   10.37
   2  -2 -14   90.46   14.53
   2  -2 -14   74.89   17.32
  -2  -2  13  569.26   27.82
   2  -2 -13  495.39   38.05
   2  -2 -13  534.63   33.13
   2   2 -12  183.21   20.16
  -2   2  12  160.35   17.10
   2  -2 -12  175.00   18.25
  -2  -2  12  167.02   14.87
   2  -2 -12  159.86   20.58
  -2   2  11 1411.59   47.95
   2   2 -11 1613.97   54.77
  -2  -2  11 1465.41   23.31
   2  -2 -11 1449.78   48.22
  -2  -2  11 1587.99   42.52
   2  -2 -11 1392.14   57.72
   2   2 -10  207.26   18.38
  -2   2  10  176.74   16.95
  -2   2  10  197.67    8.97
  -2  -2  10  180.35    8.44
   2  -2 -10  202.54   17.16
  -2  -2  10  189.12   14.68
   2  -2 -10  190.85   20.14
  -2   2   9    5.00    1.95
  -2  -2   9    5.54    3.02
   2  -2  -9    9.15    6.58
  -2   2   9   11.31    6.00
  -2   2   8   45.55    5.25
  -2  -2   8   40.25    6.22
  -2   2   8   36.12    8.34
   2  -2  -8   41.94    9.30
   2  -2  -8   40.25    7.55
  -2   2   8   39.30    4.21
   2  -2  -7  753.98   27.78
  -2  -2   7  750.90   24.68
  -2   2   7  747.00   19.16
   2  -2  -7  734.64   35.77
  -2   2   7  822.48   33.60
   2  -2  -6 1643.93   38.42
  -2  -2   6 1788.34   35.59
  -2   2   6 1685.18   29.14
   2  -2  -6 1636.52   50.35
  -2   2   6 1697.08   46.78
  -2   2   5  438.34   15.76
   2  -2  -5  466.79   18.44
   2   2  -5  429.40   16.93
  -2  -2   5  468.99   17.36
   2  -2  -5  428.82   24.95
  -2   2   5  452.58   23.54
  -2   2   5  474.48   15.36
  -2   2   4 2607.48   35.93
  -2   2   4 2453.27   33.29
   2  -2  -4 2385.52   39.58
   2   2  -4 2507.25   38.14
   2  -2  -4 2300.09   53.18
  -2   2   4 2263.52   52.73
   2   2  -3   36.77    4.59
   2  -2  -3   41.28    5.63
  -2   2   3   40.43    4.43
  -2   2   3   35.91    4.39
  -2   2   2   36.61    4.69
  -2  -2   2   39.90    4.47
   2   2  -2   40.33    4.36
  -2   2   2   40.03    4.73
   2   2  -1  282.92   10.20
  -2  -2   1  276.05    9.89
   2   2   0 2269.10   26.43
  -2  -2   0 2261.76   26.04
  -2  -2  -1  700.96   13.04
  -2   2  -1  668.27   18.40
  -2   2  -1  713.53   18.19
   2   2   1  688.32   13.09
   2   2   2 1547.28   44.16
  -2   2  -2 1436.00   27.14
  -2  -2  -2 1341.55   16.28
  -2   2  -2 1488.83   26.30
   2   2   2 1418.61   16.40
   2   2   3  230.83    5.56
  -2   2  -3  246.15   11.87
   2  -2   3  257.39   11.49
   2   2   3  265.36   12.21
  -2   2  -3  258.25   11.08
   2   2   3  234.80   17.19
  -2   2  -4   76.44    6.90
   2  -2   4   83.43    7.03
   2   2   4   76.64    9.83
   2   2   4   86.84    6.67
  -2   2  -4   84.24    6.33
  -2   2  -5   41.86    4.40
  -2   2  -5   44.49    5.66
   2  -2   5   41.05    5.38
   2   2   5   46.32    5.32
   2   2   5   45.53    8.18
  -2  -2  -5   49.20    6.51
  -2   2  -5   43.07    4.62
  -2   2  -6  805.20   17.98
  -2   2  -6  754.86   22.61
   2  -2   6  808.29   22.56
   2   2   6  771.22   21.24
   2   2   6  769.85   32.13
  -2   2  -6  824.81   19.67
  -2  -2  -6  784.85   27.39
  -2   2  -7 1891.15   26.98
  -2  -2  -7 1921.59   26.47
  -2   2  -7 2030.99   39.85
   2  -2   7 2003.20   36.90
   2   2   7 1871.68   35.24
   2   2   7 2022.95   54.13
  -2   2  -7 2027.82   30.40
  -2  -2  -7 2049.65   48.20
   2  -2   8  325.73   15.61
  -2  -2  -8  314.56   10.62
  -2   2  -8  316.47   10.81
   2   2   8  330.40   23.07
   2   2   8  286.49    7.47
  -2   2  -8  327.49   16.90
  -2  -2  -8  348.15   21.19
   2  -2   9  598.57   22.09
  -2  -2  -9  603.75   14.12
  -2  -2  -9  577.05   32.04
  -2   2  -9  586.26   23.42
   2   2   9  520.98   11.49
  -2  -2  -9  629.96   30.61
   2   2  10   30.95    3.30
  -2   2 -10   31.89    6.25
  -2  -2 -10   28.83    8.25
  -2  -2 -10   34.36    8.20
   2  -2  10   29.70    5.46
   2   2  11   24.66    2.63
   2   2  11   43.32    4.09
   2  -2  11   43.47    7.38
  -2  -2 -11   38.51   10.15
  -2   2 -11   42.69    9.84
  -2  -2 -11   57.31   11.40
   2   2  12   43.98    4.36
   2  -2  12   52.45    8.18
  -2   2 -12   44.61   10.32
  -2  -2 -12   45.49   11.39
  -2   2 -12   58.90   11.62
  -2  -2 -12   58.17   11.56
  -2   2 -13  799.89   39.25
  -2  -2 -13  785.66   43.46
  -2   2 -13  716.08   42.42
   2  -2  13  842.13   31.19
   2   2  13  650.89   16.52
  -2  -2 -13  927.22   45.44
  -2  -2 -14  204.61   24.40
  -2   2 -14  188.31   21.51
   2  -2  14  209.03   16.62
  -2  -2 -14  233.62   23.97
  -2   2 -14  146.25   20.88
   2  -2  15   72.44   10.68
  -2  -2 -15   83.81   17.23
  -2   2 -15   86.53   15.96
  -2  -2 -15   65.90   15.95
  -2  -2 -16   63.69   18.60
  -2   2 -16   54.01   14.14
  -2   2 -17   14.05   10.24
  -2  -2 -17   34.95   14.82
   2  -3 -18   35.53   17.21
   2   3 -18   30.28   14.92
   2  -3 -17  214.47   27.94
   2  -3 -16   45.45   13.95
   2  -3 -15  554.86   39.71
   2   3 -14  122.65    7.68
  -2  -3  14  122.75   14.59
   2  -3 -14  105.83   16.92
   2  -3 -14  109.02   20.22
  -2   3  14  113.05   17.01
  -2  -3  13  123.55   14.05
  -2   3  13  126.06   16.51
   2  -3 -13   90.43   14.62
   2  -3 -13  123.61   20.00
  -2  -3  12   13.46    6.14
  -2  -3  12   19.42    3.93
  -2   3  12   15.28    7.05
   2   3 -12   20.43    7.75
   2  -3 -12   -1.69    8.01
   2  -3 -12   16.07    9.07
  -2  -3  11   10.36    5.12
  -2  -3  11   10.38    2.76
  -2   3  11   11.82    3.91
  -2   3  11   12.45    5.96
   2  -3 -11    1.63    6.86
   2  -3 -11   18.05    9.88
  -2  -3  10   27.04    6.50
  -2   3  10   27.65    4.63
  -2   3  10   28.14    5.10
  -2  -3  10   24.88    4.31
   2  -3 -10   33.76    9.71
   2  -3 -10   27.11    8.03
  -2   3  10   22.31    7.06
  -2   3   9 1360.09   27.77
  -2  -3   9 1302.96   27.42
  -2  -3   9 1403.46   38.47
  -2   3   9 1293.09   29.70
  -2   3   9 1325.89   47.53
   2  -3  -9 1241.59   53.91
  -2   3   8  147.51    9.26
   2   3  -8  138.91   12.41
  -2  -3   8  158.89   12.81
  -2   3   8  157.55   13.33
  -2   3   8  170.67   18.26
   2  -3  -8  151.79   18.32
  -2   3   8  149.78   10.28
  -2   3   7 2095.64   37.87
  -2   3   7 2002.33   33.04
  -2  -3   7 2116.67   43.08
   2   3  -7 1937.78   43.03
   2  -3  -7 2003.95   51.11
  -2   3   7 1998.97   43.40
   2  -3  -7 1945.00   61.61
  -2   3   7 2038.69   58.38
  -2   3   6  211.52   10.76
   2   3  -6  210.05   13.87
   2  -3  -6  217.71   16.37
  -2   3   6  225.76   13.92
  -2   3   6  233.71   12.80
  -2   3   6  209.60   18.70
  -2   3   5  229.00   11.20
   2   3  -5  224.47   13.68
   2  -3  -5  205.89   16.19
  -2   3   5  226.65   13.77
  -2   3   5  206.74   19.23
  -2   3   5  242.92   12.78
  -2   3   4  107.00    8.37
  -2   3   4  105.89    7.79
   2   3  -4  100.53    8.76
  -2   3   4  114.50    9.56
   2  -3  -4  124.79   11.13
  -2   3   4   90.69   12.76
  -2   3   3 6958.64   60.27
   2   3  -3 6870.00   67.20
  -2   3   3 6903.84   66.38
  -2   3   3 6919.07   74.97
  -2   3   2  295.83   13.62
  -2  -3   2  309.39   13.04
   2   3  -2  313.23   13.60
   2   3  -1 3022.87   40.96
  -2  -3   1 2997.12   38.50
   2   3   0  157.38    8.49
  -2  -3   0  164.13    8.58
  -2   3  -1    2.78    2.31
  -2   3  -1    0.25    1.82
  -2  -3  -1    1.12    1.35
   2   3   1    2.40    1.69
  -2   3  -1    0.06    2.12
   2   3   2   24.67    3.18
  -2  -3  -2   27.05    3.30
  -2   3  -2   25.05    4.20
  -2   3  -2   27.79    4.68
   2   3   2   37.10    8.57
  -2   3  -2   22.17    3.83
   2   3   3 1630.96   52.06
  -2   3  -3 1503.71   28.88
  -2   3  -3 1458.38   29.60
   2  -3   3 1549.45   32.03
   2   3   3 1428.82   20.72
  -2   3  -3 1466.21   32.36
   2   3   4  355.74    9.66
   2  -3   4  376.22   16.58
  -2   3  -4  381.76   17.02
   2   3   4  394.05   20.05
   2   3   4  363.25   24.43
  -2   3  -4  366.68   14.92
  -2   3  -4  387.87   14.73
  -2   3  -5 1751.09   31.44
  -2   3  -5 1736.01   36.98
   2   3   5 1569.37   18.77
   2  -3   5 1723.16   35.56
   2   3   5 1635.33   51.73
   2   3   5 1691.39   36.65
  -2   3  -5 1669.25   31.74
  -2   3  -6   25.73    4.25
   2   3   6   21.11    2.34
  -2   3  -6   25.43    5.00
   2   3   6   27.99    5.47
   2  -3   6   24.71    4.76
   2   3   6   24.40    7.15
  -2   3  -6   25.54    4.09
  -2  -3  -6   20.18    3.65
  -2   3  -7  269.42   16.12
   2   3   7  236.14    6.64
   2  -3   7  303.71   16.38
   2   3   7  290.94   15.69
   2   3   7  282.92   22.53
  -2   3  -7  303.59   13.54
  -2  -3  -7  273.81   12.22
  -2   3  -7  306.25   13.40
  -2  -3  -8   33.31    4.68
  -2   3  -8   32.84    6.48
   2  -3   8   37.49    6.85
   2   3   8   34.83    6.21
  -2  -3  -8   32.61    9.73
   2   3   8   35.26   10.12
  -2   3  -8   29.53    4.58
  -2  -3  -9  416.56   14.85
  -2   3  -9  387.69   21.18
   2   3   9  329.72    8.33
   2  -3   9  422.66   20.46
   2   3   9  383.94   19.34
  -2  -3  -9  412.04   29.69
   2   3   9  433.53   29.97
  -2  -3  -9  434.05   25.29
  -2   3  -9  430.11   16.35
  -2   3 -10   96.45   11.28
   2   3  10   69.11    4.09
   2  -3  10   93.90   10.44
   2   3  10   83.89    9.11
  -2  -3 -10  118.77   17.08
   2   3  10   98.99   15.77
  -2  -3 -10  100.55   13.40
  -2   3 -10  109.17    8.73
  -2  -3 -11  688.49   41.25
  -2   3 -11  700.71   31.22
  -2  -3 -11  718.01   36.54
   2  -3  11  734.24   29.25
   2   3  12   32.15    4.30
  -2   3 -12   38.58    8.65
   2   3  12   21.31    2.49
  -2  -3 -12   39.27   11.85
  -2  -3 -12   41.65   10.20
   2  -3  12   38.29    8.43
   2  -3  13  141.00   14.46
  -2  -3 -13  125.48   17.02
  -2   3 -13  107.30   15.93
  -2  -3 -13  127.47   20.02
   2  -3  14    3.27    4.74
  -2  -3 -14    0.12    7.03
  -2   3 -14   15.47    9.56
  -2  -3 -14   -2.49    8.54
   2  -3  15   44.04    9.97
  -2  -3 -15   53.43   13.93
  -2   3 -15   56.10   14.66
  -2  -3 -15   74.38   18.04
  -2   3 -16   41.96   13.87
  -2  -3 -16   37.04   15.77
  -2   3 -17  434.20   38.07
  -2  -3 -17  448.02   41.55
   2  -4 -18   20.89   13.54
   2  -4 -17  275.57   33.00
  -2   4  16   16.37    9.84
   2  -4 -16    1.31    9.05
  -2   4  15    7.50    7.72
   2  -4 -15   13.38   11.14
  -2   4  14   52.66   12.15
   2  -4 -14   72.16   17.30
   2  -4 -14   55.68   15.61
  -2   4  13  750.60   39.78
   2  -4 -13  783.82   46.86
   2  -4 -13  789.62   51.49
  -2   4  13  771.26   26.06
   2  -4 -12    1.71    7.48
  -2  -4  12   -2.13    4.53
  -2  -4  12    2.06    3.24
  -2   4  12    2.31    3.66
   2  -4 -12    8.81    7.96
  -2   4  12    9.31    7.51
  -2  -4  11 1122.51   38.92
  -2   4  11  992.51   45.19
   2  -4 -11 1043.16   50.15
  -2   4  11 1027.42   30.02
   2  -4 -11 1113.15   57.21
  -2  -4  11 1068.83   28.91
  -2  -4  10   95.55    8.91
  -2  -4  10   98.64   11.79
   2  -4 -10  100.99   16.41
  -2   4  10  125.12   17.46
  -2   4  10   88.62    9.24
  -2   4   9   57.61    7.42
  -2  -4   9   53.07    6.57
  -2   4   9   66.42    7.41
  -2  -4   9   69.43    9.55
   2   4  -9   60.21    9.39
  -2   4   9   80.10   11.63
   2  -4  -9   67.72   12.28
  -2   4   9   88.87   15.05
  -2   4   8   64.96    7.42
  -2  -4   8   64.37    7.34
  -2  -4   8   69.84    9.26
   2   4  -8   66.14    9.38
  -2   4   8   75.23   10.22
  -2   4   8   70.76    8.26
  -2   4   8   83.05   14.49
  -2  -4   7 1665.59   34.95
  -2   4   7 1768.50   35.07
  -2  -4   7 1773.38   42.59
   2   4  -7 1643.16   43.30
  -2   4   7 1685.30   43.77
   2  -4  -7 1526.30   51.24
  -2   4   7 1639.87   59.85
  -2   4   7 1770.91   39.62
  -2   4   6   35.42    6.21
  -2   4   6   30.22    5.13
   2   4  -6   34.17    6.57
  -2   4   6   38.94    7.01
   2  -4  -6   44.11    8.62
  -2   4   6   16.69    6.26
  -2   4   5  714.83   22.19
   2   4  -5  712.52   26.44
  -2   4   5  722.36   27.82
  -2   4   5  611.81   36.89
  -2   4   5  737.26   25.09
  -2   4   4  894.95   25.06
  -2   4   4  925.89   32.77
  -2   4   4  873.17   41.64
   2   4  -4  947.85   29.01
  -2  -4   3   19.75    4.23
  -2   4   3   22.65    5.56
   2   4  -3   22.52    5.05
  -2   4   3   16.33    3.96
  -2   4   2   29.25    5.43
  -2  -4   2   17.62    4.26
   2   4  -2   13.87    3.85
  -2   4   1 1487.71   32.24
  -2  -4   1 1573.11   31.93
   2   4  -1 1499.24   32.06
  -2  -4   0    4.82    2.46
   2   4   0    7.72    2.87
  -2   4   0    9.15    3.69
  -2   4   0    6.30    3.22
  -2  -4  -1 2336.67   36.28
  -2   4  -1 2329.68   44.32
   2   4   1 2322.33   36.21
  -2   4  -1 2331.59   40.23
  -2   4  -2    9.61    3.53
   2   4   2   12.03    6.73
  -2   4  -2    7.61    3.55
   2   4   2    7.65    2.28
   2   4   3 2224.99   66.87
  -2   4  -3 2119.52   39.03
   2   4   3 2055.81   31.08
  -2   4  -3 2102.73   43.75
   2   4   4   15.28    6.07
   2   4   4   14.56    2.98
  -2   4  -4    8.16    3.48
  -2  -4  -4    7.69    2.74
  -2   4  -4   13.08    3.53
   2  -4   4   13.31    4.29
   2   4   4   10.42    6.65
  -2   4  -4   10.06    3.15
   2  -4   5  155.31   12.21
  -2   4  -5  145.29   12.26
   2   4   5  139.73    7.50
  -2  -4  -5  121.96    9.99
  -2   4  -5  148.96   10.77
   2   4   5  144.10   17.89
   2   4   5  152.45   14.64
  -2   4  -5  146.33   10.80
  -2   4  -6  123.43    9.89
  -2   4  -6  108.82   11.43
   2  -4   6  116.79   11.04
   2   4   6  117.76    6.63
  -2   4  -6  127.68   10.08
  -2  -4  -6  105.88    9.13
   2   4   6  103.80   14.05
  -2  -4  -6  121.56   16.11
   2   4   6  127.19   12.39
  -2   4  -7 2502.89   43.71
  -2  -4  -7 2584.17   42.57
  -2   4  -7 2724.80   45.46
  -2   4  -7 2493.64   52.52
   2  -4   7 2741.58   52.29
   2   4   7 2312.48   27.00
   2   4   7 2493.44   71.94
  -2  -4  -7 2512.54   75.85
   2   4   7 2331.13   49.78
  -2  -4  -8    5.18    3.17
  -2   4  -8    7.70    4.38
   2   4   8    4.54    1.68
   2   4   8   11.87    5.51
   2  -4   8    3.10    3.34
  -2  -4  -8    0.31    8.31
   2   4   8    1.57    6.76
  -2   4  -8    2.93    3.06
  -2   4  -9 1110.41   38.20
   2  -4   9 1210.77   37.42
   2   4   9 1146.93   36.57
  -2  -4  -9 1177.46   56.55
   2   4   9 1203.83   51.73
  -2   4  -9 1168.31   30.39
  -2  -4  -9 1164.45   28.97
  -2   4 -10   -0.42    3.97
   2   4  10    2.20    1.38
   2   4  10    5.24    4.25
   2  -4  10    1.15    3.71
   2   4  10   11.22    9.94
  -2  -4 -10   -2.59    8.87
  -2   4 -10    1.76    2.57
   2   4  11    6.18    1.71
  -2   4 -11    0.32    4.56
   2   4  11    4.46    1.43
   2  -4  11    6.38    5.12
   2   4  11    2.75    4.67
  -2  -4 -11    4.44    8.55
  -2   4 -11   12.86    4.16
  -2   4 -12   -0.52    4.91
   2   4  12   -5.96    6.76
   2  -4  12    3.98    4.03
  -2  -4 -12   -1.16    9.80
  -2   4 -12    7.20    4.93
   2  -4  13  685.64   32.88
  -2   4 -13  597.53   34.23
  -2  -4 -13  672.46   48.06
  -2  -4 -14    8.78   10.04
  -2  -4 -15  139.35   25.08
  -2   4 -15  182.94   22.54
  -2   4 -16   52.97   14.73
  -2  -4 -16   31.41   14.80
   2  -5 -18  -17.51   17.79
   2  -5 -17  114.42   23.88
  -2   5  17  143.48   20.55
   2  -5 -16  125.03   24.67
  -2   5  16  120.66   18.99
   2  -5 -15  265.70   32.37
  -2   5  15  236.26   25.24
   2  -5 -14  243.11   30.29
  -2   5  14  253.95   25.72
   2  -5 -13  411.96   37.95
  -2   5  13  443.69   22.13
  -2   5  13  430.76   31.98
  -2   5  12    6.58    3.82
  -2   5  12    4.68    8.55
   2  -5 -12    5.68    8.93
  -2  -5  12    8.24    4.24
  -2   5  11  132.85   12.40
   2   5 -11  112.90   14.32
  -2  -5  11  136.45   14.81
  -2  -5  11  132.31   11.92
  -2   5  11  143.97   17.20
   2  -5 -11  111.73   18.43
  -2   5  11  167.69   21.30
   2   5 -10  505.64   28.80
  -2  -5  10  578.05   29.15
  -2  -5  10  524.00   22.83
  -2   5  10  587.08   31.23
   2  -5 -10  493.13   35.87
  -2   5  10  554.14   36.84
  -2   5  10  557.15   25.38
  -2   5   9  745.86   29.10
   2   5  -9  663.26   31.83
  -2  -5   9  735.53   31.79
  -2  -5   9  681.82   25.63
  -2   5   9  718.63   32.83
   2  -5  -9  644.39   38.06
  -2   5   9  719.01   43.00
   2   5  -8  328.51   21.74
  -2  -5   8  373.93   21.69
  -2  -5   8  319.51   17.75
  -2   5   8  352.37   18.12
  -2   5   8  338.78   22.41
  -2   5   8  352.38   20.07
  -2   5   8  362.83   31.34
   2   5  -7  813.07   32.79
  -2  -5   7  881.13   32.35
  -2   5   7  835.52   34.58
  -2   5   7  753.78   45.77
  -2   5   7  899.85   31.83
  -2   5   7  845.98   27.48
  -2  -5   7  778.27   27.10
  -2   5   6    1.03    2.67
  -2  -5   6   -0.43    3.34
  -2   5   6    4.82    4.64
  -2   5   6   -3.75    8.66
   2   5  -6   -0.36    3.30
  -2  -5   5   25.93    5.35
  -2   5   5   26.00    5.15
   2   5  -5   29.15    6.32
  -2   5   5   35.16    8.87
  -2   5   5   30.79    9.87
   2   5  -4  156.97   13.42
  -2  -5   4  152.99   11.91
  -2   5   4  164.91   11.80
  -2   5   4  158.48   16.45
  -2   5   3 1093.95   42.91
  -2  -5   3 1169.24   32.06
   2   5  -2   99.44    9.66
  -2   5   2  107.14    9.79
  -2   5   2   94.79    9.78
   2   5  -1 1302.06   33.91
  -2   5   1 1438.26   34.86
  -2  -5   1 1445.72   34.10
  -2   5   1 1365.77   36.40
   2   5   0  286.82   15.24
  -2  -5   0  297.71   15.24
  -2   5   0  264.30   16.72
  -2  -5  -1   19.82    4.15
  -2   5  -1   18.71    5.01
  -2   5  -1   20.09    4.56
   2   5   1   19.80    4.30
  -2   5  -2   20.73    4.89
  -2   5  -2   17.33    4.98
   2   5   2   18.66    3.86
   2   5   3 1459.33   56.87
  -2   5  -3 1393.67   35.28
  -2   5  -3 1307.42   38.25
   2   5   3 1326.94   29.32
   2   5   4  341.53   29.39
  -2   5  -4  313.28   17.07
   2   5   4  293.89   13.53
  -2   5  -4  295.28   18.68
   2   5   5  555.30   36.82
  -2   5  -5  570.07   23.21
   2   5   5  517.53   31.21
   2  -5   5  567.16   25.12
   2   5   5  525.79   17.33
  -2   5  -5  528.54   25.35
   2   5   6  729.16   19.45
   2  -5   6  835.14   30.66
  -2   5  -6  751.68   30.98
   2   5   6  731.74   42.00
   2   5   6  727.23   34.73
  -2   5  -6  857.63   28.26
   2   5   7   15.77    3.18
  -2   5  -7   16.98    5.07
   2  -5   7   19.89    5.48
   2   5   7   12.03    5.24
   2  -5   8   23.58    6.52
   2   5   8   19.77    6.59
   2   5   8   22.05    6.45
   2   5   8   19.63    3.22
  -2   5  -8   16.45    6.00
  -2   5  -9  332.67   22.94
   2  -5   9  354.13   22.12
   2   5   9  289.77   10.68
   2   5   9  341.47   30.21
  -2  -5  -9  350.62   31.36
   2   5   9  332.22   21.54
   2  -5  10  580.45   28.95
   2   5  10  535.29   27.72
  -2  -5 -10  554.25   41.36
  -2   5 -10  524.33   29.38
  -2  -5 -11  593.81   44.98
   2   5  11  621.20   30.38
   2  -5  11  622.22   30.72
  -2   5 -11  563.78   31.62
  -2  -5 -12  174.36   26.09
   2   5  12  181.52   17.33
  -2   5 -12  177.25   19.05
  -2   5 -13   91.74   14.94
   2   5  13   95.72   13.31
  -2  -5 -13   97.81   20.61
  -2   5 -14   27.73    8.96
  -2  -5 -14    9.19   11.65
  -2  -5 -15  158.53   27.97
  -2   5 -16  168.17   24.50
  -2  -5 -16  123.76   26.28
  -2   6  18  219.84   26.58
   2  -6 -17    6.76   17.36
  -2   6  17   44.64   14.09
   2  -6 -16  -22.43   17.68
  -2   6  16   28.42   11.93
   2  -6 -15  -24.42   18.74
  -2   6  15   -1.09    8.06
   2  -6 -14   -2.04   10.84
  -2   6  14   10.90    6.87
   2  -6 -13   99.39   20.11
  -2   6  13  118.20   12.97
  -2   6  13  100.64   16.95
  -2   6  12  349.11   21.92
   2   6 -12  326.93   25.89
   2  -6 -12  311.60   31.46
  -2   6  12  362.43   32.09
  -2  -6  11  234.80   17.60
   2   6 -11  201.62   20.33
  -2   6  11  262.41   23.65
  -2   6  11  230.50   19.05
  -2   6  11  236.42   26.73
  -2  -6  10  139.20   13.39
   2   6 -10  131.98   16.09
  -2   6  10  157.12   17.43
  -2   6  10  157.26   21.61
  -2   6  10  144.91   14.74
  -2   6   9   10.72    5.36
   2   6  -9   14.69    7.13
  -2  -6   9   13.41    5.12
  -2   6   9   14.46    5.93
  -2   6   9   -0.33    8.51
  -2   6   8   46.84    8.84
   2   6  -8   38.00    8.89
  -2  -6   8   49.69    8.83
  -2  -6   8   46.42    7.88
  -2   6   8   40.63    8.58
   2   6  -7   93.18   12.12
  -2  -6   7   91.45   11.63
  -2  -6   7   87.70   10.47
  -2   6   7  100.07   10.62
  -2   6   7   91.21   12.62
  -2   6   7   87.40   10.69
  -2   6   7   69.17   15.32
  -2  -6   6 1617.47   45.14
  -2   6   6 1505.57   39.61
  -2  -6   6 1397.75   39.48
  -2   6   6 1561.00   52.58
   2   6  -6 1416.02   45.81
  -2   6   6 1233.14   62.61
  -2  -6   5  488.38   24.47
  -2   6   5  479.34   22.33
  -2  -6   5  456.95   22.76
  -2   6   5  472.87   29.59
  -2   6   5  435.12   35.84
   2   6  -5  476.39   26.10
  -2   6   4 1633.77   60.19
  -2   6   4 1591.89   41.25
  -2  -6   4 1830.16   45.36
   2   6  -4 1840.96   49.87
  -2   6   4 1782.97   42.64
  -2  -6   4 1670.13   42.42
  -2   6   3  127.13   11.81
  -2  -6   3  149.16   12.81
  -2   6   3  121.04   16.13
   2   6  -3  124.60   12.82
  -2   6   3  148.19   12.36
  -2  -6   3  116.84   11.54
  -2   6   2   89.52   10.25
  -2  -6   2   92.70    9.99
   2   6  -2   92.90   10.50
  -2   6   2   99.06   10.07
  -2  -6   2   80.47    9.12
  -2   6   1  482.95   23.76
   2   6  -1  478.26   22.70
  -2   6   1  512.25   22.86
  -2   6   0 3540.24   65.61
   2   6   0 3624.96   60.56
  -2   6  -1  358.16   21.28
   2   6   1  353.52   18.37
  -2   6  -1  393.97   20.41
  -2  -6  -1  317.53   18.76
  -2   6  -2 2047.76   51.72
   2   6   2 2038.87   42.73
  -2   6  -2 2187.00   48.10
  -2  -6  -3  140.57   12.27
  -2   6  -3  171.33   13.54
   2   6   3  146.38   11.17
  -2   6  -3  151.00   14.49
   2   6   3  186.10   22.01
  -2   6  -4   68.54    8.87
  -2  -6  -4   54.11    8.09
   2   6   4   81.40   16.45
   2   6   4   52.88    6.56
  -2   6  -4   61.74    9.64
   2   6   5  157.11   10.93
  -2   6  -5  195.24   14.95
  -2  -6  -5  148.73   13.25
   2   6   5  172.69   23.52
   2   6   5  147.37   18.51
  -2   6  -5  152.51   15.43
  -2  -6  -6  489.16   23.42
   2   6   6  515.09   19.07
   2  -6   6  549.38   26.86
  -2   6  -6  500.39   27.59
   2   6   6  519.31   38.41
  -2   6  -6  531.80   24.25
   2   6   6  506.69   33.27
  -2  -6  -7  354.62   20.36
   2   6   7  351.51   15.36
   2  -6   7  391.81   23.40
  -2   6  -7  343.72   23.60
   2   6   7  314.07   29.49
  -2   6  -7  373.75   20.43
   2   6   7  343.19   25.88
  -2  -6  -8  507.33   23.87
   2  -6   8  568.80   28.83
   2   6   8  485.83   17.35
  -2   6  -8  510.27   29.26
   2   6   8  464.41   35.97
  -2   6  -8  510.36   23.97
   2   6   8  464.81   28.41
  -2   6  -9   68.85   11.74
  -2  -6  -9   79.30   10.04
  -2   6  -9   77.67    9.50
   2   6   9   70.01    6.63
   2   6   9   77.21   12.33
   2   6  10   95.93    7.21
  -2   6 -10  102.61   14.65
  -2   6 -10  115.98   11.63
   2   6  10  119.19   14.52
   2   6  11    8.29    6.68
  -2   6 -11    4.04    5.32
   2   6  11    5.09    2.95
  -2   6 -11   -4.35    4.70
  -2   6 -12   14.10    7.18
  -2   6 -12    8.55    4.50
   2   6  12   15.59    8.69
  -2  -6 -13   47.27   14.63
  -2   6 -13   63.71   13.53
   2   6  13   59.15   11.57
  -2  -6 -14  359.30   39.58
  -2   6 -14  348.45   30.58
   2   6  14  373.53   27.39
  -2  -6 -15   27.34   14.00
  -2   6 -15   31.92   11.53
  -2   7  17   11.08    9.44
  -2   7  16  279.82   29.77
  -2   7  15    4.20    7.86
  -2   7  14  536.16   39.57
  -2   7  13   22.19   12.02
  -2   7  12   27.23   13.14
  -2   7  12   15.53    6.54
   2   7 -12   12.17    7.11
  -2   7  11   24.54   11.46
   2   7 -11   29.06    8.56
  -2   7  11   33.52    9.01
  -2  -7  11   27.03    7.48
  -2  -7  10  764.20   32.98
   2   7 -10  729.09   39.13
  -2   7  10  763.97   39.65
  -2   7  10  737.92   50.19
  -2   7  10  849.80   37.78
  -2   7   9   36.16    8.80
  -2  -7   9   32.21    7.65
   2   7  -9   35.20    9.27
  -2   7   9   29.96    8.77
  -2   7   9   12.75    9.12
  -2  -7   8  820.92   33.37
   2   7  -8  823.62   39.80
  -2   7   8  843.56   40.94
  -2   7   8  754.29   53.50
  -2   7   8  919.57   39.85
   2   7  -7   18.30    6.71
  -2  -7   7   17.99    5.85
  -2   7   7   12.84    4.85
  -2   7   7    9.27    5.58
  -2   7   7    8.43    8.30
   2   7  -6   64.78   11.09
  -2   7   6   48.68    8.36
  -2  -7   6   66.56   10.60
  -2  -7   6   59.09    9.68
  -2   7   6   75.32   14.14
  -2   7   6   37.73   12.86
  -2   7   5    5.87    3.90
  -2  -7   5    8.23    4.75
  -2  -7   5    9.40    4.66
  -2   7   5    9.57    4.04
  -2   7   5   12.18    8.12
   2   7  -5   10.51    5.67
  -2   7   4  297.62   28.73
  -2  -7   4  297.82   19.62
  -2   7   4  374.38   21.34
   2   7  -4  328.40   22.96
  -2   7   4  315.68   19.89
  -2  -7   4  373.68   22.31
  -2  -7   3  124.25   12.85
  -2   7   3  100.96   11.27
   2   7  -3  105.34   12.65
  -2  -7   3  111.61   12.32
  -2   7   3   97.89   11.65
  -2  -7   2  817.20   31.73
  -2   7   2  934.39   33.34
  -2  -7   2  935.82   33.68
  -2   7   2  826.55   33.84
   2   7  -2  842.00   34.18
  -2   7   1   25.18    6.61
   2   7  -1   30.37    7.06
  -2   7   1   28.95    6.28
  -2  -7   1   23.97    6.60
  -2  -7   1   25.82    6.49
  -2   7   0  293.69   20.48
   2   7   0  299.26   19.27
  -2  -7   0  286.66   18.94
  -2   7   0  320.62   19.81
  -2   7  -1  185.24   16.98
   2   7   1  198.71   15.29
  -2  -7  -1  190.67   15.66
  -2   7  -1  217.37   16.20
  -2   7  -2   17.58    6.04
   2   7   2   12.33    3.95
  -2   7  -2   17.75    5.75
  -2  -7  -2    9.54    4.28
  -2  -7  -3   29.15    6.84
   2   7   3   39.56   12.99
  -2   7  -3   32.18    8.13
   2   7   3   35.31    6.61
  -2   7  -4 1369.58   47.79
   2   7   4 1302.54   35.62
  -2  -7  -4 1281.47   39.99
   2   7   5   90.74    9.44
  -2  -7  -5   99.63   12.12
   2   7   5  129.55   21.46
  -2   7  -5  104.80   13.96
   2   7   6  642.99   23.84
  -2  -7  -6  605.48   28.14
   2   7   6  610.77   41.02
  -2   7  -6  622.17   33.52
   2   7   7   -7.65    8.92
  -2   7  -7   -2.73    4.14
  -2  -7  -7   -2.96    4.85
   2   7   7    1.96    3.20
  -2   7  -7    1.45    5.23
  -2  -7  -8  104.94   12.40
  -2   7  -8   88.97   13.63
  -2   7  -8   93.64   11.08
   2   7   8  110.74   15.66
   2   7   8  105.26    9.66
  -2   7  -9    3.16    5.31
  -2   7  -9    2.14    4.34
   2   7   9   11.70    4.08
  -2   7 -10 1024.33   47.59
   2   7  10  918.69   25.27
  -2   7 -10 1025.81   37.00
   2   7  10  960.63   41.80
   2   7  11   46.69   11.32
  -2   7 -11   30.98   10.18
  -2   7 -11   32.16    7.60
   2   7  12  397.47   28.30
  -2   7 -12  353.71   29.76
  -2   7 -12  392.47   24.04
  -2   7 -13   -4.00    7.66
   2   7  13   11.91    8.34
  -2   7 -14   15.31    8.69
  -2   7 -15   13.41    9.78
  -2   8  16   35.65   12.99
  -2   8  15   -7.35   11.81
  -2   8  14   28.67   11.76
  -2   8  13   93.03   11.20
  -2   8  13  131.76   22.41
   2   8 -13  130.76   19.59
  -2   8  12  393.65   22.58
   2   8 -12  496.92   36.29
  -2   8  12  494.45   41.73
  -2   8  11   50.35    9.13
  -2   8  11   75.30   17.32
   2   8 -11   65.59   14.55
  -2   8  10  288.81   19.42
   2   8 -10  357.14   29.34
  -2  -8  10  378.09   25.30
  -2   8  10  361.24   38.56
  -2   8   9   10.78    5.17
   2   8  -9   15.98    8.19
  -2   8   9    0.81   14.20
  -2  -8   9   23.71    8.10
  -2  -8   8   27.90    7.88
   2   8  -8   26.93    9.24
  -2   8   8   26.44    6.80
  -2   8   8   19.71    6.95
  -2   8   8   21.43   12.41
  -2   8   7  281.44   19.77
   2   8  -7  338.34   26.91
  -2   8   7  340.86   29.01
  -2   8   7  262.28   34.97
  -2  -8   7  321.24   22.99
  -2   8   6  760.56   32.44
   2   8  -6  846.95   41.57
  -2   8   6  771.38   57.17
  -2  -8   6  832.29   35.95
  -2   8   6  910.30   48.74
   2   8  -5   60.19   12.25
  -2   8   5   51.74    9.25
  -2   8   5   63.25   14.30
  -2  -8   5   54.31   10.32
  -2   8   4 1125.89   61.61
   2   8  -4 1180.90   47.54
  -2  -8   4 1068.84   40.30
  -2   8   4 1053.54   39.38
  -2  -8   3    0.25    4.59
  -2  -8   3   -0.05    5.03
  -2   8   3  -16.04   15.51
   2   8  -3   -0.76    4.90
  -2   8   3    1.77    3.62
   2   8  -2   22.16    6.71
  -2   8   2   23.23    6.89
  -2  -8   2   13.30    5.53
  -2  -8   2   27.22    7.35
  -2  -8   1    5.37    4.50
  -2   8   1    9.33    5.50
   2   8  -1    0.80    4.11
   2   8   0  997.23   37.92
  -2  -8   0  951.15   37.37
  -2   8   0  997.50   40.87
   2   8   1   62.60    9.89
  -2  -8  -1   65.04   10.43
  -2   8  -1   75.29   11.98
   2   8   2  880.97   33.97
  -2  -8  -2  878.96   35.67
  -2   8  -2  896.93   40.19
   2   8   3  198.19   15.85
  -2  -8  -3  197.00   17.17
  -2   8  -3  212.91   20.32
  -2  -8  -4   -2.61    5.03
  -2   8  -4   -0.24    5.36
   2   8   4   -0.24    4.12
  -2  -8  -5    2.12    4.88
   2   8   5    0.42    4.14
  -2   8  -5    0.49    4.62
   2   8   6  634.91   45.54
   2   8   6  610.96   25.82
  -2   8  -6  628.56   36.59
  -2  -8  -6  596.54   29.85
  -2   8  -7  176.95   19.98
   2   8   7  173.54   13.81
   2   8   7  178.91   23.49
  -2  -8  -7  175.42   16.98
   2   8   8  520.31   22.78
  -2   8  -8  511.24   34.21
   2   8   8  454.49   34.27
  -2  -8  -8  511.94   28.61
   2   8   9  216.60   22.58
   2   8   9  233.80   15.22
  -2   8  -9  217.39   23.52
   2   8  10    2.15    5.54
  -2   8 -10    8.56    7.64
   2   8  11   43.61   10.90
  -2   8 -11   28.31   10.37
   2   8  12  171.78   20.17
  -2   8 -12  159.72   21.79
  -2   8 -13   39.64   12.80
  -2   8 -14  350.37   33.17
  -2   9  15   91.09   18.60
  -2   9  14  101.47   21.25
  -2   9  13   26.99   13.56
   2   9 -12    4.79    6.88
  -2   9  12   18.90   11.11
  -2   9  12   12.15    6.09
  -2   9  11    7.03    5.34
   2   9 -11   11.48    8.47
   2   9 -10  235.49   25.54
  -2   9  10  198.95   30.97
  -2   9  10  182.65   16.56
   2   9  -9  220.48   24.46
  -2  -9   9  200.40   19.74
  -2   9   9  206.53   33.09
  -2   9   9  173.41   16.46
   2   9  -8  230.79   24.61
  -2  -9   8  231.95   21.01
  -2   9   8  189.46   34.24
  -2   9   8  200.59   18.00
   2   9  -7  706.94   41.91
  -2   9   7  561.84   55.10
  -2  -9   7  674.66   35.51
  -2   9   7  610.22   31.03
  -2  -9   6   63.01   11.19
   2   9  -6   76.88   13.94
  -2   9   6   88.44   18.95
  -2   9   6   70.17   20.70
  -2   9   6   77.91   11.72
  -2   9   5    2.87    4.53
   2   9  -5    8.77    7.53
  -2   9   5    2.15   10.20
  -2  -9   5    0.04    5.72
  -2   9   4  211.46   30.24
   2   9  -4  287.11   25.02
  -2  -9   4  275.86   22.24
  -2   9   4  240.07   20.16
   2   9  -3  602.03   35.07
  -2   9   3  590.77   49.93
  -2  -9   3  533.06   30.17
  -2   9   3  528.10   30.31
   2   9  -2  808.18   39.20
  -2  -9   2  762.84   36.18
  -2   9   2  780.52   37.13
   2   9  -1  710.33   35.73
  -2  -9   1  646.14   33.25
  -2   9   1  661.25   34.72
  -2  -9   0   38.27    9.27
   2   9   0   37.35    8.24
  -2   9   0   41.05   10.35
  -2  -9  -1   55.43   10.39
  -2   9  -1   57.07   11.41
   2   9   1   60.40    9.49
   2   9   2  120.53   13.74
  -2  -9  -2  106.31   13.90
  -2   9  -2  137.23   17.43
   2   9   3  798.68   34.44
  -2  -9  -3  809.50   36.80
  -2   9  -3  913.37   44.16
  -2  -9  -4  837.55   37.92
  -2   9  -4  851.49   43.85
   2   9   4  796.62   33.61
  -2  -9  -5  225.68   20.35
   2   9   5  224.85   17.61
  -2   9  -5  240.80   24.11
   2   9   6  191.29   15.95
  -2   9  -6  196.85   21.99
   2   9   6  192.13   28.26
  -2  -9  -6  206.84   19.58
   2   9   7    7.56    8.11
  -2   9  -7    2.57    6.65
   2   9   7    1.34    4.61
  -2   9  -8   10.44    6.67
   2   9   8    4.53    3.68
   2   9   9  102.00   17.25
  -2   9  -9  124.50   20.23
   2   9  10  143.39   19.33
  -2   9 -10  154.76   21.29
   2   9  11  110.41   17.11
  -2   9 -11  119.83   19.97
  -2  10  14   16.48   14.91
  -2  10  13  365.33   40.80
  -2  10  12   97.15   23.64
  -2  10  11  441.84   47.50
  -2  10  11  350.71   23.92
   2  10 -10   28.94   11.19
  -2  10  10   17.26    6.77
   2  10  -9    3.49    6.92
  -2  10   9   11.81    6.86
   2  10  -8   69.35   14.74
  -2  10   8   45.34   17.62
  -2  10   8   54.41   10.72
   2  10  -7  392.14   33.16
  -2 -10   7  398.57   29.29
  -2  10   7  301.32   44.89
  -2  10   7  353.98   25.28
   2  10  -6   22.68    9.37
  -2 -10   6   14.15    7.59
  -2  10   6    5.25   14.31
  -2  10   6   23.67    7.89
  -2 -10   5  375.26   27.79
   2  10  -5  421.44   33.01
  -2  10   5  356.09   25.65
  -2 -10   4   21.85    8.52
   2  10  -4   23.79    9.18
  -2  10   4   25.83    8.76
  -2 -10   3   36.24    9.61
   2  10  -3   34.13   10.51
  -2  10   3   40.14    9.80
  -2 -10   2    0.06    5.46
   2  10  -2   -2.20    6.92
  -2  10   2    1.57    5.41
  -2 -10   1  100.27   14.72
   2  10  -1   98.19   14.55
  -2  10   1  117.42   16.07
  -2 -10   0   17.05    6.44
  -2  10   0   15.06    7.62
   2  10   0   15.28    6.83
  -2 -10  -1  502.15   30.95
   2  10   1  490.51   30.28
  -2  10  -1  511.94   34.24
  -2 -10  -2   43.39   10.28
  -2  10  -2   60.41   12.72
   2  10   2   53.03   10.60
  -2 -10  -3  293.11   23.86
   2  10   3  277.86   21.91
  -2  10  -3  322.25   28.35
  -2 -10  -4   50.27   11.15
   2  10   4   38.04    7.98
  -2  10  -4   32.42   10.34
   2  10   5   31.24    7.24
  -2  10  -5   52.07   11.88
   2  10   6  108.19   23.48
   2  10   6   80.42   11.22
  -2  10  -6  101.91   17.49
  -2  10  -7  653.69   43.28
   2  10   7  590.76   29.40
   2  10   7  588.31   50.60
   2  10   8   67.53   17.39
  -2  10  -8   91.56   17.58
   2  10   9  335.55   33.66
  -2  11  11    3.93   14.25
  -2  11  10  -74.01   25.51
  -2  11   9  360.29   49.77
  -2  11   9  375.43   27.00
  -2  11   8   14.24   16.80
  -2  11   8   15.61    8.18
  -2  11   7  282.70   47.64
  -2  11   7  290.75   24.62
   2  11  -6  144.79   20.99
  -2  11   6  103.12   30.04
  -2  11   6  132.39   17.11
   2  11  -5   46.04   12.84
  -2  11   5   34.30   10.30
   2  11  -4    3.42    6.74
  -2  11   4   17.35    8.38
  -2 -11   3  727.76   40.52
   2  11  -3  751.93   44.52
  -2  11   3  700.97   39.73
  -2 -11   2   22.23   10.45
   2  11  -2   17.49    8.81
  -2  11   2   18.32    7.79
  -2 -11   1  764.85   41.10
   2  11  -1  840.87   44.95
  -2  11   1  783.36   43.13
  -2 -11   0   38.78   11.48
  -2  11   0   21.06    9.08
   2  11   0   23.91    8.01
  -2 -11  -1    5.69    7.36
   2  11   1    0.21    7.31
  -2  11  -1   -0.10    6.15
   2  11   2    1.34    5.65
  -2  11  -2   20.00    8.36
  -2  11  -3  646.63   42.46
   2  11   3  610.73   34.58
  -2  11  -4   13.58    9.88
   2  11   4   17.23    8.14
  -2  11  -5  524.70   39.72
   2  11   5  482.41   29.54
   2  11   6  111.64   14.69
   2  11   6  108.06   25.20
   2  11   7   35.86   16.58
   2  11   8    6.55   12.26
  -2  12   8   21.82    8.73
  -2  12   7  143.57   18.51
  -2  12   6  151.37   19.51
  -2  12   5  416.78   31.47
  -2  12   4  123.73   17.70
  -2  12   3   39.75   10.21
   2  12  -2    8.83    7.55
  -2  12   2   -5.25    8.62
   2  12  -1  167.08   21.71
  -2  12   1  167.54   21.82
   2  12   0  228.37   24.33
   2  12   1  455.94   33.50
   2  12   2   97.43   15.70
   2  12   3   84.16   14.36
   2  12   4   53.46   11.31
   2  12   5   65.66   24.38
   2  12   6   41.30   20.58
   3   0 -19    5.17    9.63
   3   0 -18   -1.64    8.29
   3   0 -17   12.57    9.83
  -3   0  17   -1.72    5.89
  -3   0  16   94.34   12.84
   3   0 -16  113.13   17.68
   3   0 -15    3.60    7.60
  -3   0  15    3.81    4.84
   3   0 -14  510.35   31.72
  -3   0  14  544.56   27.17
   3   0 -14  586.25   40.44
   3   0 -13   16.03    9.18
  -3   0  13    2.44    3.99
   3   0 -13   12.72    9.02
  -3   0  12  256.48   17.67
   3   0 -12  319.18   27.52
   3   0 -11   -1.81    5.59
  -3   0  11    4.02    3.15
   3   0 -11    1.24    1.32
   3   0 -10  210.33   19.12
   3   0 -10  172.07    8.03
   3   0  -9    1.47    4.90
   3   0  -9    4.19    2.50
   3   0  -8  782.11   32.54
   3   0  -7    3.88    4.53
  -3   0   7    0.67    3.45
   3   0  -6 3174.85   57.13
   3   0  -5    3.18    3.30
   3   0  -4 1772.30   37.02
   3   0  -3    4.72    3.89
  -3   0   2 3476.39   44.84
   3   0  -2 3381.37   42.94
  -3   0   1    6.96    3.15
   3   0  -1    2.82    2.35
   3   0   0  680.53   18.80
  -3   0   0  641.53   15.75
  -3   0   0  630.59   18.56
  -3   0  -1    5.79    3.48
   3   0   1    0.14    2.75
  -3   0  -2 9683.84   74.92
   3   0   2 9999.00   76.35
   3   0   3    0.46    3.36
  -3   0  -3   -1.77    3.21
  -3   0  -3    0.69    1.13
  -3   0  -4 5300.58   36.06
   3   0   4 5559.67   66.39
  -3   0  -4 5447.02   65.03
  -3   0  -5    0.58    3.63
  -3   0  -5    3.05    1.54
  -3   0  -6   70.28    9.20
  -3   0  -6   78.15    5.42
   3   0   6   83.05    6.54
  -3   0  -6   73.97    7.52
  -3   0  -7   -1.49    2.70
  -3   0  -7   -0.27    1.61
  -3   0  -7   -2.29    4.70
   3   0   7    0.59    1.70
  -3   0  -8   15.78    4.75
  -3   0  -8   18.99    6.00
   3   0   8   15.56    2.54
   3   0   8   15.39    2.80
   3   0   9    1.92    1.97
  -3   0  -9    1.79    4.64
  -3   0  -9    0.97    3.54
  -3   0 -10  736.51   34.85
  -3   0 -10  693.87   32.01
   3   0  10  739.26   19.27
   3   0  11   -0.14    2.04
  -3   0 -11    2.99    5.42
  -3   0 -11    2.58    5.73
  -3   0 -12 1053.23   44.77
   3   0  12 1008.24   24.85
  -3   0 -13   -5.98    7.93
   3   0  13    3.09    2.85
  -3   0 -13   -2.13    6.13
  -3   0 -14  145.01   19.60
  -3   0 -14  194.82   22.51
  -3   0 -15   -6.05    9.42
  -3   0 -15   -6.21    7.59
  -3   0 -16   79.43   16.44
  -3   0 -17  -20.59   15.37
   3   1 -19   90.08   19.42
   3  -1 -19   55.46   15.56
   3  -1 -18  354.26   33.65
   3   1 -18  395.89   34.85
   3   1 -17   39.22   12.27
   3  -1 -17   21.55    9.26
  -3   1  17   27.88    7.60
  -3  -1  16  292.36   22.83
  -3   1  16  291.57   21.86
   3   1 -16  319.25   28.25
   3  -1 -16  324.40   28.55
  -3   1  15    0.27    4.39
  -3  -1  15   -2.88    5.40
   3  -1 -15   10.20    7.53
   3  -1 -14   42.16   14.17
   3   1 -14   72.25   17.36
   3  -1 -14   55.19   12.02
  -3  -1  14   47.80    9.43
  -3   1  14   48.93    9.12
   3  -1 -13   82.20   13.51
   3  -1 -13   86.85   16.40
   3   1 -13   83.63   14.90
  -3  -1  13   83.48   10.91
  -3  -1  12 2000.52   49.12
   3   1 -12 2149.09   67.12
  -3   1  12 1833.46   23.77
   3  -1 -12 1954.95   55.23
   3   1 -12 1907.37   25.49
   3  -1 -12 2138.20   69.99
   3  -1 -11  253.37   18.97
  -3  -1  11  252.85   17.21
   3  -1 -11  294.47   25.43
  -3   1  11  268.56   21.14
   3   1 -11  300.36   23.87
  -3  -1  10  523.38   23.19
   3  -1 -10  580.26   33.52
  -3   1  10  549.01   29.04
   3   1 -10  540.49   29.74
   3   1  -9   13.55    5.99
  -3   1   9   14.82    5.94
   3  -1  -9   19.20    7.44
   3  -1  -9   11.76    2.56
  -3  -1   9   13.43    3.94
  -3   1   8    9.79    5.66
   3   1  -8    4.13    3.74
   3  -1  -8    5.13    5.16
  -3  -1   8    3.48    2.53
   3  -1  -8    5.73    4.22
   3  -1  -8    4.52    1.95
   3  -1  -7   47.73    6.88
   3  -1  -7   51.43   10.03
   3  -1  -7   40.57    4.57
  -3   1   7   45.25    8.50
   3   1  -7   48.07    7.85
   3  -1  -6 1719.68   28.56
   3   1  -6 1730.13   40.25
   3  -1  -5 1409.31   26.11
   3   1  -5 1421.83   33.14
   3  -1  -4 2239.15   33.37
   3   1  -4 2171.44   37.22
   3  -1  -3 1000.04   31.36
   3  -1  -3  971.81   22.31
   3   1  -3  913.19   21.75
  -3   1   2    3.03    4.12
   3  -1  -2   -1.54    4.02
   3  -1  -2   11.87    4.31
   3   1  -2    1.40    2.18
   3   1  -1   43.54    3.62
  -3   1   1   47.47    6.71
   3  -1  -1   51.99    6.05
  -3   1   0   42.16    3.03
   3   1   0   37.78    2.75
   3  -1   0   50.89    5.87
   3  -1   1 1633.28   29.25
  -3   1  -1 1586.52   22.10
   3  -1   2 8437.36   65.36
   3   1   2 8333.75   87.70
  -3   1  -2 8460.81   60.18
  -3  -1  -2 8679.63   94.45
   3  -1   3  380.71   13.70
  -3   1  -3  382.21   12.59
  -3   1  -3  385.36   14.89
  -3  -1  -3  380.74   19.27
   3   1   3  377.35   19.25
  -3   1  -4 1369.72   24.24
   3   1   4 1368.64   37.60
  -3  -1  -4 1384.51   37.63
  -3   1  -4 1365.57   30.57
  -3  -1  -4 1380.46   22.14
   3  -1   4 1370.34   25.97
  -3   1  -5    3.36    1.93
   3  -1   5    2.52    2.27
  -3   1  -5   13.04    5.10
   3   1   5    4.98    4.09
  -3  -1  -5    5.68    2.79
  -3   1  -6  225.81   10.96
   3   1   6  230.54   17.52
  -3   1  -6  222.23   15.25
  -3  -1  -6  255.60   13.59
   3  -1   6  220.45   10.24
  -3  -1  -7    9.09    4.47
   3  -1   7    6.38    2.42
   3   1   7   12.32    6.32
  -3   1  -7   15.08    6.04
  -3   1  -7    5.31    2.45
   3  -1   8 1511.83   29.41
  -3   1  -8 1451.93   42.59
  -3   1  -8 1576.12   32.43
  -3  -1  -8 1613.28   41.20
  -3   1  -9   38.16    5.76
   3  -1   9   35.12    5.11
  -3  -1  -9   44.59    8.17
  -3   1  -9   35.29    8.19
  -3  -1  -9   23.98    7.07
  -3   1  -9   33.52    3.05
  -3  -1 -10  495.45   26.93
   3  -1  10  477.22   18.50
  -3  -1 -10  460.70   29.22
  -3   1 -10  440.38   26.47
  -3   1 -10  428.18   26.42
   3   1  10  428.29   10.29
   3   1  11   11.51    2.38
   3  -1  11   13.11    3.75
  -3  -1 -11   -2.91    7.54
  -3   1 -11   15.72    6.84
  -3  -1 -11   17.46    6.34
  -3   1 -11   11.41    6.37
  -3  -1 -12  259.07   24.22
  -3   1 -12  281.84   23.26
   3  -1  12  286.69   15.56
  -3  -1 -12  327.67   24.41
  -3   1 -12  242.92   22.77
  -3  -1 -13   86.14   14.09
  -3   1 -13   67.34   13.85
  -3  -1 -13   48.75   11.83
  -3   1 -13   73.90   13.57
   3  -1  13   72.74    8.46
  -3  -1 -14  375.92   31.65
  -3   1 -14  368.90   29.99
   3  -1  14  442.25   20.68
  -3  -1 -14  459.01   32.26
  -3   1 -14  399.78   33.22
  -3   1 -15   69.12   15.58
  -3  -1 -15   16.98    8.65
  -3   1 -15   31.60   10.69
  -3  -1 -15   58.49   12.93
  -3  -1 -16   10.43    8.56
  -3   1 -16   52.57   13.67
   3  -2 -19   66.28   17.80
   3  -2 -18   -4.94   11.57
   3   2 -18   13.88   12.65
   3  -2 -17    6.96    8.86
   3  -2 -16  149.77   20.40
  -3   2  16  161.19   16.11
   3  -2 -15  476.64   34.10
  -3  -2  15  565.98   30.21
   3  -2 -14  436.70   30.53
  -3  -2  14  458.92   26.62
   3  -2 -14  382.80   35.90
  -3   2  13  510.83   32.00
   3   2 -13  571.88   37.32
  -3  -2  13  480.10   13.98
   3  -2 -13  522.34   32.19
  -3  -2  13  556.33   28.97
   3  -2 -13  535.00   39.48
  -3  -2  12    7.66    4.51
  -3   2  12    8.51    2.62
  -3   2  12    6.59    5.46
   3   2 -12   15.35    8.31
   3  -2 -12    7.44    5.62
   3  -2 -12   -1.87    8.29
  -3  -2  11   89.16   11.02
  -3   2  11   65.81    5.86
   3  -2 -11   69.50   11.06
   3  -2 -11   71.27   13.38
  -3   2  11   76.33   12.74
   3   2 -11  100.45   15.03
  -3  -2  10  281.92   17.65
   3  -2 -10  276.53   25.17
  -3   2  10  243.12   21.01
   3   2 -10  281.46   21.35
  -3  -2   9  596.99   24.59
   3  -2  -9  610.71   35.86
  -3   2   9  560.34   31.06
   3   2  -9  578.12   28.48
  -3   2   8 1300.65   46.12
   3  -2  -8 1267.57   36.65
  -3  -2   8 1250.30   33.94
   3   2  -8 1295.48   40.03
   3  -2  -8 1318.46   50.92
   3  -2  -7  420.98   19.75
  -3  -2   7  399.46   18.23
  -3   2   7  384.71   15.49
   3  -2  -7  413.78   27.93
  -3   2   7  409.18   25.58
   3  -2  -6 1454.75   33.55
  -3  -2   6 1442.07   32.77
  -3   2   6 1351.14   43.76
   3  -2  -6 1502.37   49.57
  -3   2   6 1414.90   29.31
   3  -2  -6 1423.81   29.41
   3  -2  -5  219.52   11.97
   3  -2  -5  217.09   19.04
  -3   2   5  229.65   12.01
   3  -2  -5  232.79   11.92
   3  -2  -4  556.60   27.58
  -3   2   4  566.60   18.53
   3  -2  -4  573.03   18.75
   3  -2  -4  554.06   16.80
  -3  -2   3  220.42   10.75
  -3   2   3  220.52   11.62
   3  -2  -3  211.07   11.47
   3  -2  -3  216.29    9.89
  -3   2   3  213.29    7.03
   3  -2  -2  869.83   23.10
  -3  -2   2  855.30   19.81
   3  -2  -1  516.45   17.88
  -3  -2   1  505.02   14.22
  -3   2   0  680.14   19.90
   3  -2   0  631.92   19.63
  -3  -2   0  641.58   14.54
  -3  -2  -1  108.73    5.44
   3   2   1  125.99   12.07
  -3   2  -1  120.97    8.65
   3  -2   1  111.27    8.37
  -3  -2  -2   23.11    2.27
   3  -2   2   20.70    3.95
  -3   2  -2   23.12    4.23
   3   2   2   26.47    7.68
  -3   2  -2   25.36    4.22
  -3   2  -3  631.53   19.97
   3   2   3  655.02   30.00
   3   2   3  640.04   13.81
   3  -2   3  659.72   20.20
  -3   2  -3  687.46   20.03
   3   2   4  682.68   30.99
   3   2   4  732.76   14.96
  -3   2  -4  741.83   21.37
  -3   2  -4  749.75   21.12
   3   2   5 2134.78   55.51
   3   2   5 2121.24   27.83
  -3   2  -5 2222.54   35.84
  -3   2  -5 2190.53   37.73
   3  -2   6  120.70    8.95
  -3   2  -6  121.86    9.52
   3   2   6  126.80   14.34
  -3  -2  -6  118.36    9.55
  -3   2  -6  137.50    9.63
   3   2   7  497.90   28.81
  -3   2  -7  455.97   19.00
  -3  -2  -7  487.15   21.29
   3  -2   7  464.09   18.09
  -3   2  -8   11.57    2.74
  -3   2  -8    7.35    3.15
   3  -2   8    8.64    3.36
   3   2   8   19.41    8.55
  -3  -2  -8   20.56    7.94
  -3   2  -8   13.96    6.10
  -3  -2  -8   18.20    5.28
  -3   2  -9  530.57   22.84
  -3  -2  -9  525.28   31.88
   3   2   9  526.43   31.80
  -3   2  -9  474.87   25.09
   3  -2   9  500.50   20.14
  -3  -2  -9  476.64   13.69
  -3   2  -9  460.77   14.05
  -3  -2  -9  569.64   26.91
  -3   2 -10  458.74   22.60
  -3  -2 -10  414.08   30.14
  -3   2 -10  403.18   24.88
   3  -2  10  442.77   19.81
  -3  -2 -10  426.07   12.18
  -3  -2 -10  483.57   26.48
   3  -2  11 1189.54   33.48
  -3   2 -11 1025.42   41.29
  -3  -2 -11 1085.48   49.67
  -3   2 -11 1189.84   38.20
  -3  -2 -11 1249.85   44.71
  -3   2 -12  182.38   19.14
  -3  -2 -12  204.18   23.06
  -3   2 -12  142.72   17.68
   3  -2  12  187.66   14.51
  -3  -2 -12  207.01   19.50
  -3   2 -13  226.16   22.46
  -3  -2 -13  255.09   27.40
  -3   2 -13  173.94   21.62
   3  -2  13  256.62   17.01
  -3  -2 -13  257.20   23.11
   3  -2  14   -0.63    4.18
  -3  -2 -14   -5.80    6.88
  -3   2 -14   -3.51    8.73
  -3  -2 -14   15.17   11.74
  -3   2 -14    0.96    6.05
  -3  -2 -15   57.41   16.05
  -3   2 -15   24.42   10.36
  -3   2 -16   73.36   15.86
  -3  -2 -16   83.61   18.98
   3  -3 -19  243.38   32.21
   3  -3 -18   28.77   12.65
   3  -3 -17  181.30   26.18
   3  -3 -16   16.04    9.39
   3  -3 -15    8.98    8.46
  -3   3  15   13.73    7.55
  -3  -3  14  122.97    8.95
  -3   3  14  106.24   16.34
  -3  -3  14  105.62   14.27
   3  -3 -14   93.86   15.66
   3  -3 -14  108.72   21.14
  -3  -3  13  317.06   21.89
  -3   3  13  253.25   24.62
   3  -3 -13  285.05   24.85
   3  -3 -13  260.52   30.34
  -3  -3  13  294.70   13.71
   3  -3 -12   32.46   11.75
  -3  -3  12   35.09    7.60
  -3   3  12   35.75    5.52
  -3  -3  12   28.66    4.70
   3  -3 -12   30.21    6.91
  -3   3  12   33.59    9.51
   3   3 -12   31.51    9.15
  -3   3  11  754.12   21.72
  -3  -3  11  700.30   30.38
  -3   3  11  702.16   37.49
   3  -3 -11  743.03   36.94
   3   3 -11  774.89   37.82
   3  -3 -11  673.06   44.60
  -3   3  10   -0.23    6.31
  -3   3  10    6.79    3.75
  -3   3  10    1.72    2.07
  -3  -3  10    4.38    3.83
   3  -3 -10    6.11    6.41
  -3  -3   9  412.88   21.75
  -3   3   9  361.56   14.91
   3  -3  -9  357.73   30.18
  -3   3   9  439.77   30.32
  -3   3   9  379.81   17.30
  -3  -3   8   10.06    4.18
  -3   3   8    9.62    7.71
   3  -3  -8    4.55    5.44
   3  -3  -8    8.84    5.80
  -3   3   8    5.09    3.26
   3  -3  -7  208.83   16.13
  -3   3   7  196.12   12.32
  -3   3   7  185.79   18.84
   3  -3  -7  180.39   19.73
  -3   3   7  196.69   12.42
  -3   3   6   45.58    6.21
  -3   3   6   44.07    9.56
   3  -3  -6   41.11    8.16
   3  -3  -6   41.69    7.04
  -3   3   6   43.41    5.86
   3   3  -5 5601.32   68.27
  -3   3   5 6053.74   66.97
  -3   3   5 5362.94  101.09
   3  -3  -5 5705.19   75.49
  -3   3   5 5908.11   57.30
  -3   3   4  119.35    7.82
  -3   3   4  101.99    8.66
   3   3  -4  100.17    9.12
  -3   3   3 2474.01   37.05
  -3  -3   3 2455.13   39.72
   3   3  -3 2282.67   40.08
  -3   3   3 2446.89   42.21
   3   3  -2  908.05   23.52
  -3  -3   2  861.44   22.44
   3   3  -1  661.68   18.87
  -3  -3   1  682.19   18.64
   3   3   0  200.56    9.77
  -3  -3   0  195.61    9.50
  -3   3   0  192.26   11.74
  -3   3  -1 2298.61   41.24
   3   3   1 2262.54   30.34
  -3  -3  -1 2249.94   29.82
  -3   3  -1 2091.41   38.48
   3   3   2  663.09   31.94
   3   3   2  609.21   14.43
  -3  -3  -2  630.64   14.54
  -3   3  -2  596.87   21.61
  -3   3  -2  602.29   20.84
   3   3   3 1222.45   18.34
  -3   3  -3 1222.58   28.91
  -3   3  -3 1225.05   30.84
  -3   3  -4   -0.86    2.97
   3   3   4   -1.33    1.27
   3   3   4   -1.80    3.81
   3   3   4    2.08    5.31
  -3   3  -4    1.88    2.57
   3   3   5  296.91   13.36
  -3   3  -5  293.09   15.79
   3   3   5  274.85   22.14
  -3   3  -5  293.47   13.59
  -3   3  -5  301.06   14.60
  -3   3  -6  187.93   13.43
   3   3   6  193.09   11.14
   3   3   6  172.63   18.22
  -3   3  -6  199.51   11.46
  -3   3  -6  194.69   11.77
  -3   3  -7  399.73   19.60
   3  -3   7  420.77   19.30
   3   3   7  405.98   16.56
   3   3   7  406.55   28.61
  -3   3  -7  420.70   16.36
  -3   3  -7  436.58   17.95
  -3   3  -8  105.02   10.77
   3  -3   8  104.81   10.10
   3   3   8  110.72    9.48
  -3  -3  -8  106.67   16.31
   3   3   8  127.30   16.61
  -3   3  -8  123.63    9.82
  -3   3  -8  110.04    8.39
  -3  -3  -8  110.05    8.20
   3  -3   9  412.32   20.70
  -3   3  -9  414.31   15.90
  -3  -3  -9  405.16   15.20
   3   3   9  436.80   31.17
  -3  -3  -9  393.02   30.86
  -3   3  -9  417.26   22.11
  -3   3  -9  462.96   18.88
   3   3  10  188.50   22.17
  -3  -3 -10  167.23   20.68
  -3   3 -10  169.72   15.28
  -3  -3 -10  162.47    9.64
   3  -3  10  165.62   13.69
  -3   3 -11   18.81    6.12
   3  -3  11   17.65    5.46
  -3   3 -11   34.44    9.93
  -3  -3 -11   19.45    9.03
  -3  -3 -11   15.91    5.18
  -3   3 -12   59.56   10.43
   3  -3  12   54.86    9.61
  -3  -3 -12   61.69   14.41
  -3   3 -12   63.34   12.36
  -3  -3 -12   58.07   11.20
  -3  -3 -13  322.33   25.06
   3  -3  13  338.38   21.42
  -3   3 -13  302.73   25.32
  -3  -3 -13  291.57   30.06
   3  -3  14   39.01    8.20
  -3  -3 -14   35.61    9.69
  -3   3 -14   43.51   12.31
  -3  -3 -14   39.63   14.22
  -3  -3 -15  387.95   36.93
  -3   3 -15  372.15   31.86
  -3  -3 -16   34.71   14.95
  -3   3 -16   33.18   13.94
   3  -4 -19   74.51   22.95
   3  -4 -18   10.51   12.08
   3  -4 -17   93.19   21.41
  -3   4  17   74.95   16.14
   3  -4 -16   59.18   17.96
  -3   4  16   24.37   11.62
  -3   4  15  693.68   41.78
   3  -4 -15  741.05   48.98
  -3   4  14   11.35    8.39
  -3  -4  14    0.72    3.69
  -3   4  13  688.00   40.60
   3  -4 -13  737.79   44.64
   3  -4 -13  748.75   52.29
  -3  -4  13  714.76   24.52
   3  -4 -12    6.27    8.22
  -3  -4  12   15.74    5.76
  -3   4  12   12.39    4.12
  -3   4  12   18.48    6.16
  -3  -4  12   11.12    3.68
   3  -4 -12   24.84   11.33
  -3   4  12   -3.10    7.29
  -3  -4  11  207.44   13.38
  -3   4  11  241.08   14.26
  -3  -4  11  232.77   18.64
  -3   4  11  228.98   23.50
   3  -4 -11  231.91   23.17
   3  -4 -11  250.74   28.44
  -3   4  11  212.18   14.87
   3  -4 -10    4.42    6.80
  -3  -4  10   17.66    5.85
  -3   4  10   18.78    4.59
  -3  -4  10   17.13    4.56
  -3   4  10   18.27    5.33
   3  -4 -10   22.89    8.82
  -3   4   9 1376.18   32.20
  -3  -4   9 1466.51   42.05
  -3   4   9 1368.87   38.61
  -3   4   9 1451.32   57.92
  -3   4   9 1429.68   37.14
  -3   4   8   27.73    5.38
   3   4  -8   25.90    6.18
  -3  -4   8   30.28    6.59
  -3   4   8   44.68   11.28
  -3   4   8   30.46    6.42
  -3   4   8   31.15    5.85
  -3   4   7 1261.37   30.17
   3   4  -7 1259.86   38.02
   3  -4  -7 1235.35   44.42
  -3   4   7 1343.52   34.99
  -3   4   7 1164.94   52.96
  -3   4   7 1370.13   35.97
  -3   4   6   24.38    5.21
   3   4  -6   26.26    6.07
  -3   4   6   23.32    5.30
  -3   4   6    5.29    8.59
  -3   4   6   22.98    4.73
  -3   4   5   33.37    5.73
   3   4  -5   28.65    5.77
  -3   4   5   28.15    4.39
  -3   4   5   26.60    9.35
  -3   4   5   29.63    5.31
   3   4  -4   12.81    3.92
  -3   4   4   17.52    4.46
  -3   4   4   18.64    5.47
  -3   4   4   12.08    3.87
  -3  -4   3  552.50   20.58
   3   4  -3  491.80   20.64
  -3   4   3  534.69   21.74
  -3   4   3  493.89   23.16
  -3  -4   2  658.88   21.58
   3   4  -2  587.44   21.51
  -3  -4   1  937.60   24.60
   3   4  -1  909.98   25.19
  -3   4   0    4.61    3.00
   3   4   0    4.47    2.69
  -3  -4   0    2.67    2.05
  -3   4  -1 1035.56   28.03
  -3  -4  -1 1096.12   24.49
  -3   4  -1 1000.63   30.30
   3   4   1 1035.23   24.46
  -3   4  -1  987.19   28.77
   3   4   2   91.07    7.14
  -3  -4  -2   84.33    6.57
  -3   4  -2   76.44    8.77
  -3   4  -2   86.21    8.43
   3   4   2   82.53   12.55
  -3   4  -2   77.21    8.00
  -3   4  -3  615.55   24.34
  -3   4  -3  658.47   22.67
   3   4   3  710.47   37.74
   3   4   3  646.14   17.04
  -3   4  -3  611.09   22.40
   3   4   4   66.02    5.20
  -3   4  -4   70.38    8.82
  -3   4  -4   64.60    7.52
   3   4   4   72.33   13.21
   3   4   4   68.61    9.54
  -3   4  -4   67.58    7.73
  -3   4  -5 2878.13   47.54
   3   4   5 2783.35   30.58
  -3   4  -5 2765.44   53.70
   3   4   5 2892.70   79.43
   3   4   5 2601.95   52.81
  -3   4  -5 2694.06   47.43
  -3   4  -6    4.87    3.21
   3   4   6    6.43    1.75
  -3   4  -6    0.01    3.01
   3   4   6    8.27    4.04
   3   4   6   -3.76    8.29
  -3  -4  -6   -0.38    5.85
  -3   4  -6   -0.20    3.16
  -3   4  -7  591.70   22.54
  -3   4  -7  610.23   22.32
  -3  -4  -7  579.65   20.89
   3   4   7  497.96    9.33
  -3   4  -7  570.47   26.11
   3  -4   7  611.06   25.70
   3   4   7  586.36   36.66
  -3  -4  -7  568.56   36.18
   3   4   7  583.16   23.13
  -3   4  -8    4.69    3.32
   3   4   8   11.28    4.25
   3  -4   8    7.70    4.06
  -3  -4  -8    2.20    7.06
   3   4   8    4.34    6.43
  -3  -4  -8    5.49    2.44
  -3   4  -8   10.85    3.87
  -3   4  -8    8.40    3.30
  -3   4  -9  172.49   15.65
   3  -4   9  190.59   15.31
   3   4   9  196.14   23.56
  -3  -4  -9  164.41   22.09
  -3   4  -9  194.19   13.55
   3   4   9  196.95   14.39
  -3  -4  -9  185.32   12.17
  -3   4  -9  201.15   13.10
  -3   4 -10    9.40    5.29
   3   4  10    5.50    3.39
   3  -4  10   15.50    5.96
  -3  -4 -10    2.10   10.07
  -3   4 -10   21.01    6.00
  -3  -4 -10    9.41    3.51
  -3  -4 -11 1157.72   60.80
   3  -4  11 1257.14   40.89
  -3   4 -11 1099.57   42.29
  -3   4 -11 1298.00   34.98
  -3   4 -12    8.25    4.97
   3  -4  12   13.34    5.52
   3  -4  13   80.84   12.33
  -3   4 -13   89.64   14.58
  -3  -4 -13   75.49   19.80
  -3   4 -13   84.32   14.49
  -3  -4 -14   22.93   12.19
  -3   4 -14   22.15   10.49
  -3  -4 -15   73.30   19.59
  -3   4 -15   91.53   17.69
  -3   4 -16   15.65   11.34
  -3   5  18   96.04   18.46
   3  -5 -18   72.54   20.66
  -3   5  17   95.43   18.29
   3  -5 -17   96.82   22.97
  -3   5  16  178.95   23.27
   3  -5 -16  186.22   29.44
  -3   5  15   97.82   17.85
   3  -5 -15   77.86   18.52
  -3  -5  14    6.48    4.48
  -3   5  14   16.02    7.40
  -3   5  14    7.42    9.73
   3  -5 -14    4.64   12.42
  -3   5  13   28.86    7.45
  -3  -5  13   32.55    6.72
   3  -5 -13   21.87   12.27
  -3   5  13   19.06    9.76
  -3   5  12  281.03   28.17
  -3  -5  12  307.61   18.01
  -3   5  12  300.21   19.19
   3  -5 -12  317.27   31.13
  -3   5  11  458.42   36.84
   3  -5 -11  367.84   31.62
  -3  -5  11  378.11   19.73
  -3   5  11  414.63   20.66
  -3   5  11  422.68   22.54
  -3   5  10  338.85   31.80
  -3  -5  10  315.79   21.61
  -3   5  10  309.35   21.49
   3  -5 -10  269.12   25.56
  -3   5  10  285.60   18.68
  -3  -5  10  280.71   16.85
  -3   5  10  307.25   17.32
  -3  -5   9   32.66    6.03
  -3   5   9   38.24    6.70
   3   5  -9   37.53    8.41
  -3  -5   9   35.24    7.96
  -3   5   9   43.17   12.40
   3  -5  -9   36.08   10.27
  -3   5   9   46.60    8.77
  -3   5   9   33.50    6.96
   3   5  -8  140.82   14.47
  -3  -5   8  160.12   14.31
  -3   5   8  162.98   12.42
  -3  -5   8  141.79   12.16
  -3   5   8  143.87   14.04
  -3   5   8  151.61   13.73
  -3   5   8  129.69   20.29
   3   5  -7   97.57   12.04
  -3  -5   7  117.64   12.13
  -3   5   7  109.60   11.76
  -3   5   7   79.53   15.48
  -3   5   7  105.36   11.05
  -3   5   7   88.09    9.31
  -3   5   6  315.65   16.98
   3   5  -6  301.81   19.61
  -3   5   6  313.65   18.68
  -3   5   6  277.37   28.45
  -3   5   6  314.44   19.05
   3   5  -5 2323.65   52.04
  -3   5   5 2428.57   54.02
  -3   5   5 2424.84   46.28
  -3   5   5 2481.00   52.20
  -3   5   4   63.89    9.75
   3   5  -4   58.80    8.47
  -3   5   4   57.65    8.31
  -3   5   4   56.74    7.38
   3   5  -3  318.47   18.03
  -3   5   3  268.98   19.92
  -3   5   3  310.25   16.65
  -3   5   3  310.64   17.98
  -3   5   2   -1.39    2.48
   3   5  -2    2.98    2.74
  -3   5   1  387.74   20.63
  -3  -5   1  441.69   19.11
  -3   5   1  434.42   19.73
   3   5  -1  446.83   20.05
  -3  -5   0  262.52   14.23
  -3   5   0  260.50   17.16
  -3   5   0  296.17   16.95
   3   5   0  260.47   14.79
  -3   5  -1 2116.66   48.88
  -3  -5  -1 2141.02   39.37
  -3   5  -1 2113.41   44.26
   3   5   1 2047.06   39.22
  -3  -5  -2  655.10   21.10
  -3   5  -2  627.65   26.94
   3   5   2  623.44   20.59
   3   5   2  658.72   35.43
  -3   5  -2  647.20   24.63
   3   5   3 1046.36   48.99
  -3   5  -3  986.65   34.32
  -3   5  -3 1039.64   31.44
   3   5   3 1012.95   24.97
  -3   5  -4  352.12   21.03
  -3   5  -4  399.83   19.63
   3   5   4  398.21   15.05
   3   5   5  359.24   13.82
   3   5   5  393.15   32.71
  -3   5  -5  323.14   21.01
  -3   5  -5  379.81   19.66
   3   5   5  325.55   22.37
   3   5   6  227.53   10.49
   3   5   6  255.91   25.86
  -3   5  -6  239.30   18.36
  -3   5  -6  251.72   15.99
   3   5   6  210.45   16.70
   3   5   7  469.05   13.77
  -3   5  -7  434.34   24.90
  -3   5  -7  505.03   22.60
   3   5   7  425.06   22.16
   3   5   7  472.28   34.99
  -3   5  -8 1098.18   40.20
   3   5   8 1148.18   19.14
   3   5   8 1093.84   55.16
   3   5   8 1147.76   36.19
  -3  -5  -9  495.66   37.70
  -3   5  -9  450.35   27.14
   3   5   9  506.91   24.72
   3  -5  10  133.67   14.59
   3   5  10  126.08   13.15
  -3  -5 -10  141.86   22.17
  -3   5 -10  114.91   14.42
   3   5  11   17.93    5.97
  -3  -5 -11   17.42    9.64
  -3   5 -11   18.88    7.40
   3  -5  11   17.50    6.17
   3   5  12   74.94   10.47
  -3  -5 -12   57.30   15.60
  -3   5 -12   60.98   12.11
  -3   5 -13  342.09   28.49
  -3  -5 -13  340.32   37.12
  -3   5 -14  244.00   25.42
  -3  -5 -14  217.67   32.39
  -3   5 -15  262.89   27.61
  -3  -5 -15  264.02   35.79
  -3   6  19   21.68   12.68
  -3   6  18   19.68   13.07
   3  -6 -18  -25.99   18.43
  -3   6  17    3.22    8.13
   3  -6 -17    0.43   14.43
  -3   6  16  187.28   25.61
   3  -6 -16  186.04   31.02
  -3   6  15   68.64   16.12
   3  -6 -15   55.21   15.71
   3  -6 -14  260.10   32.49
  -3   6  14  264.77   28.35
  -3   6  13  205.64   25.64
   3  -6 -13  198.28   26.60
  -3   6  13  254.53   19.43
  -3  -6  13  281.28   19.42
  -3   6  12  164.18   24.95
  -3  -6  12  126.64   13.01
   3  -6 -12  136.45   20.88
  -3   6  12  127.75   14.23
   3   6 -11   -3.21    5.33
  -3   6  11   13.30   12.64
  -3   6  11    0.45    5.21
  -3   6  11   14.58    7.89
  -3  -6  11    3.86    3.96
   3   6 -10  234.46   21.07
  -3   6  10  244.34   20.17
  -3  -6  10  218.82   16.42
  -3   6  10  232.83   16.50
  -3   6  10  239.07   18.62
  -3   6  10  257.76   29.95
   3   6  -9   89.03   13.53
  -3  -6   9  100.70   11.59
  -3   6   9  115.26   11.71
  -3   6   9  109.61   13.57
  -3   6   9  108.20   12.89
  -3   6   9  109.70   19.91
   3   6  -8 1263.83   45.85
  -3  -6   8 1380.88   44.32
  -3  -6   8 1217.31   37.92
  -3   6   8 1319.34   38.28
  -3   6   8 1334.94   44.15
  -3   6   8 1418.99   44.57
  -3   6   8 1100.61   61.65
   3   6  -7  327.81   22.82
  -3  -6   7  378.61   22.71
  -3  -6   7  318.13   19.38
  -3   6   7  345.62   19.44
  -3   6   7  344.48   21.97
  -3   6   7  371.33   23.03
  -3   6   7  281.63   30.91
   3   6  -6  742.96   32.89
  -3  -6   6  817.65   32.24
  -3   6   6  770.14   28.45
  -3  -6   6  732.19   28.92
  -3   6   6  789.47   33.17
  -3   6   6  672.93   46.93
  -3   6   6  823.76   33.39
  -3   6   5   23.44    5.89
   3   6  -5   27.52    6.93
  -3  -6   5   33.91    6.74
  -3  -6   5   31.96    6.94
  -3   6   5   37.80    6.57
  -3   6   5   38.98    8.32
  -3   6   5   28.23   10.99
  -3  -6   4  198.71   15.28
  -3   6   4  187.63   14.40
  -3  -6   4  184.17   14.63
  -3   6   4  196.93   18.95
   3   6  -4  190.49   15.85
  -3   6   4  199.13   16.08
   3   6  -3  492.50   24.44
  -3  -6   3  464.87   22.96
  -3   6   3  521.77   23.57
  -3  -6   3  516.66   23.69
  -3   6   3  463.94   29.14
  -3   6   3  521.54   25.88
  -3   6   2 2609.90   56.64
   3   6  -2 2759.09   56.99
  -3   6   2 2780.31   58.29
  -3  -6   2 2581.76   54.18
  -3   6   2 2873.90   54.88
   3   6  -1   99.54   10.82
  -3   6   1   96.91   11.30
  -3   6   1  103.57   10.99
  -3   6   0  796.49   32.36
  -3   6   0  852.83   30.37
  -3  -6   0  750.43   29.06
   3   6   0  816.45   28.46
  -3   6   0  858.07   32.24
  -3   6  -1   12.31    4.71
  -3   6  -1   15.15    4.97
   3   6   1   11.54    3.98
  -3   6  -1   15.73    5.19
  -3  -6  -1   11.94    4.40
  -3   6  -2  467.55   25.35
  -3  -6  -2  412.94   21.38
  -3   6  -2  492.88   23.26
   3   6   2  462.94   20.01
  -3   6  -2  465.68   23.73
  -3   6  -3  385.30   23.56
  -3   6  -3  399.68   21.42
  -3  -6  -3  342.14   19.39
   3   6   3  427.85   33.13
   3   6   3  372.73   17.39
  -3   6  -3  386.40   21.52
  -3   6  -4  983.93   37.90
  -3  -6  -4  844.62   30.59
  -3   6  -4 1068.84   34.71
   3   6   4 1085.11   54.53
   3   6   4  961.55   27.02
  -3   6  -4  945.70   33.45
   3   6   5  340.15   15.70
  -3   6  -5  333.04   22.75
   3   6   5  368.54   32.49
  -3   6  -5  334.00   19.82
   3   6   5  333.34   25.89
  -3   6  -5  382.96   21.22
  -3  -6  -5  315.64   18.81
  -3   6  -6  231.02   19.19
   3   6   6  249.43   12.93
   3   6   6  204.81   19.00
   3   6   6  265.61   28.76
  -3  -6  -6  233.87   16.41
  -3   6  -6  262.67   17.52
  -3   6  -6  217.36   15.92
   3   6   7    6.74    4.49
   3   6   7    9.39    3.08
  -3   6  -7    7.36    4.32
  -3   6  -7    9.56    4.88
  -3  -6  -7    5.78    4.24
   3   6   7    7.04   11.35
  -3   6  -7    3.55    3.14
   3   6   8    0.16    4.18
  -3  -6  -8    1.85    3.62
  -3   6  -8   -4.30    4.98
   3   6   8    1.35    2.30
  -3   6  -8    5.12    4.25
  -3   6  -9   28.58    7.90
  -3  -6  -9   26.96    6.35
   3   6   9   34.66    4.21
   3   6   9   37.42    8.37
  -3   6  -9   17.73    5.28
  -3  -6 -10  114.67   12.46
   3   6  10  135.83   14.82
  -3   6 -10  126.84   13.04
  -3   6 -10  115.75   15.60
   3   6  10   93.39    5.12
   3   6  11  328.89   22.78
  -3   6 -11  324.68   21.12
  -3   6 -11  294.75   25.34
   3   6  12  307.59   22.85
  -3   6 -12  308.68   21.42
  -3   6 -12  264.99   24.75
  -3   6 -13   22.80    9.27
  -3   6 -14   13.25    8.81
  -3  -6 -14   10.19   10.89
  -3   6 -15   -1.06    7.45
  -3   7  18  235.96   29.99
  -3   7  17   23.27   12.45
  -3   7  16  216.34   27.11
  -3   7  15   11.16    8.33
  -3   7  14   19.40    9.99
  -3  -7  13   77.08   11.81
  -3   7  13   79.03   12.53
  -3   7  13   98.53   22.76
  -3  -7  12  812.91   34.26
  -3   7  12  842.74   55.54
  -3   7  12  829.26   37.93
   3   7 -11   23.26    7.96
  -3   7  11   41.90    9.45
  -3   7  11   43.07   10.64
  -3  -7  11   41.81    8.75
  -3  -7  10  567.49   28.33
   3   7 -10  540.69   33.75
  -3   7  10  571.86   31.98
  -3   7  10  585.80   48.54
  -3   7  10  608.32   32.88
  -3   7   9   32.72    8.42
  -3  -7   9   30.48    7.78
   3   7  -9   20.06    7.50
  -3   7   9   30.08    8.29
  -3   7   9   11.05   10.45
  -3   7   8   67.61   11.04
  -3   7   8   61.99    9.24
  -3  -7   8   59.78    9.60
   3   7  -8   55.04   10.82
  -3   7   8   69.14   11.08
  -3   7   7    8.73    4.86
   3   7  -7    5.51    4.75
  -3   7   7   11.53    4.95
  -3  -7   7   -2.10    4.56
  -3   7   7   -4.94    7.61
  -3   7   7   -4.61    8.56
   3   7  -6  655.72   33.33
  -3  -7   6  716.75   32.10
  -3  -7   6  633.12   29.34
  -3   7   6  736.49   30.09
  -3   7   6  721.37   35.82
  -3   7   6  612.14   46.92
  -3   7   6  752.09   34.81
  -3  -7   5  179.65   16.20
  -3   7   5  146.15   14.08
   3   7  -5  166.72   16.37
  -3   7   5  181.63   18.97
  -3   7   5  184.34   16.91
  -3   7   5  174.13   14.89
  -3  -7   5  152.00   14.73
  -3  -7   4  912.92   34.46
  -3   7   4  757.31   31.74
   3   7  -4  852.95   36.09
  -3   7   4  919.65   37.44
  -3  -7   4  764.66   31.89
  -3   7   4  896.96   33.06
  -3   7   4  884.97   44.54
   3   7  -3    5.82    4.74
  -3   7   3    0.57    4.87
  -3   7   3    4.52    5.05
  -3  -7   3    5.20    4.02
  -3  -7   3    7.93    4.35
  -3   7   3    2.62    3.57
   3   7  -2   25.55    6.50
  -3   7   2   18.20    6.56
  -3  -7   2   19.03    5.81
  -3   7   2   19.42    6.46
  -3  -7   2   15.09    5.34
  -3   7   2   23.85    6.34
  -3   7   1  106.44   12.74
  -3  -7   1  106.08   11.52
  -3   7   1   99.43   12.07
  -3  -7   1   92.21   11.09
  -3   7   1  113.29   12.30
   3   7  -1  102.70   11.88
  -3  -7   0  370.50   20.49
  -3   7   0  309.26   21.77
  -3   7   0  329.53   21.77
  -3  -7   0  304.60   19.72
  -3   7   0  357.65   21.09
   3   7   0  311.15   19.52
  -3   7  -1  200.80   17.75
  -3   7  -1  202.28   17.45
  -3   7  -1  213.70   16.56
  -3  -7  -1  179.12   15.73
   3   7   1  176.25   14.50
  -3   7  -2 1628.99   51.44
   3   7   2 1622.02   41.57
  -3   7  -2 1735.87   49.30
  -3   7  -2 1816.76   48.39
  -3  -7  -2 1527.81   44.02
  -3   7  -3  456.89   27.73
   3   7   3  457.16   21.53
  -3   7  -3  465.28   25.48
  -3   7  -3  512.93   25.97
  -3  -7  -3  432.82   23.63
  -3   7  -4  763.21   36.57
   3   7   4  752.01   26.83
  -3   7  -4  772.53   32.58
  -3  -7  -4  700.40   30.19
  -3   7  -4  832.62   33.30
  -3   7  -5   12.46    4.90
  -3   7  -5   12.32    4.64
  -3  -7  -5    9.31    4.73
   3   7   5   12.84    3.46
  -3   7  -5    8.29    4.77
  -3  -7  -6  495.05   25.55
  -3   7  -6  535.09   31.52
   3   7   6  564.42   21.93
  -3   7  -6  508.88   26.48
   3   7   6  489.28   32.83
   3   7   7   14.33    5.44
  -3   7  -7   31.62    7.25
  -3  -7  -7   27.15    7.55
   3   7   7   27.63    5.09
  -3   7  -7   21.81    8.19
  -3  -7  -8 1309.49   42.44
  -3   7  -8 1285.02   51.26
  -3   7  -8 1310.41   42.34
   3   7   8 1210.22   45.85
  -3   7  -9    7.99    6.26
   3   7   9   20.08    7.20
  -3   7  -9   10.85    5.19
  -3  -7  -9   10.86    5.99
   3   7   9   15.59    4.08
  -3  -7 -10  391.21   23.99
  -3   7 -10  382.73   30.39
  -3   7 -10  376.94   23.55
   3   7  10  398.58   26.18
  -3   7 -11   19.76    6.02
  -3   7 -11   29.92   10.55
   3   7  11   34.89    9.33
  -3   7 -12  200.08   23.18
  -3   7 -13   26.06   10.57
  -3   7 -14  371.69   34.05
  -3   7 -15   22.27   12.68
  -3   8  17    7.51   10.04
  -3   8  16  127.29   22.20
  -3   8  15   81.70   18.46
  -3   8  14  324.03   36.02
  -3   8  13   78.71   20.73
  -3  -8  12   47.72   10.45
   3   8 -12   45.15   11.80
  -3  -8  11   22.05    7.41
   3   8 -11   29.98    9.93
  -3   8  11   26.58   12.72
   3   8 -10  118.61   17.91
  -3  -8  10  124.48   15.09
  -3   8  10  109.79   24.04
  -3   8   9  331.80   21.65
   3   8  -9  424.20   31.33
  -3   8   9  398.79   28.82
  -3  -8   9  402.99   25.94
  -3   8   9  371.71   42.02
  -3   8   8  690.73   31.18
  -3   8   8  859.56   40.33
   3   8  -8  830.91   42.41
  -3   8   8  713.84   57.19
  -3  -8   8  803.12   35.87
  -3  -8   7   37.64    9.05
   3   8  -7   37.15    9.88
  -3   8   7   33.20    7.94
  -3   8   7   28.54    8.45
  -3   8   7   28.81   14.12
  -3   8   6  269.70   19.79
   3   8  -6  322.77   25.36
  -3   8   6  286.83   35.25
  -3  -8   6  292.14   21.38
  -3   8   6  340.60   28.06
   3   8  -5    8.74    5.92
  -3   8   5    3.30    3.96
  -3   8   5   11.92    8.04
  -3  -8   5    1.77    4.48
  -3   8   4  218.38   25.13
   3   8  -4  220.56   19.95
  -3  -8   4  200.49   17.58
  -3   8   4  203.35   17.73
   3   8  -3   19.92    7.22
  -3  -8   3   21.36    6.79
  -3   8   3   17.44    6.13
  -3   8   3    2.00   12.85
  -3  -8   3   21.87    7.28
   3   8  -2 1565.47   50.55
  -3  -8   2 1370.62   45.19
  -3   8   2 1448.01   48.58
  -3  -8   2 1621.89   47.37
   3   8  -1  192.31   17.38
  -3  -8   1  170.52   16.23
  -3  -8   1  218.87   17.62
  -3   8   1  182.28   17.87
   3   8   0  161.83   15.63
  -3  -8   0  144.14   14.96
  -3   8   0  145.15   16.43
   3   8   1  284.69   19.70
  -3  -8  -1  265.06   20.03
  -3   8  -1  282.58   22.71
   3   8   2  150.17   14.22
  -3  -8  -2  166.58   15.83
  -3   8  -2  158.20   18.16
   3   8   3  168.07   14.61
  -3  -8  -3  156.06   15.64
  -3   8  -3  177.15   19.07
   3   8   4 1127.76   36.12
  -3  -8  -4 1100.97   40.48
  -3   8  -4 1156.94   48.48
   3   8   5  135.20   12.50
  -3  -8  -5  120.59   14.69
  -3   8  -5  131.68   17.18
   3   8   6  318.17   29.96
   3   8   6  343.22   19.09
  -3   8  -6  344.47   27.44
  -3  -8  -6  327.08   22.79
   3   8   7   92.85    9.74
  -3   8  -7   97.91   15.27
  -3  -8  -7   90.05   12.42
   3   8   7   76.42   14.16
  -3  -8  -8   25.06    7.77
   3   8   8   23.45    8.96
   3   8   8   27.58    5.64
  -3   8  -8   18.21    7.66
  -3  -8  -9   68.90   11.92
  -3   8  -9   74.46   14.79
   3   8   9   74.00   13.02
   3   8  10  379.04   26.68
  -3   8 -10  423.46   33.88
  -3   8 -11   45.53   11.62
  -3   8 -12  380.47   33.45
  -3   8 -13    5.70    7.60
  -3   8 -14   23.28   11.19
  -3   9  15  -23.50   16.39
  -3   9  14   38.45   16.74
  -3   9  13   92.88   22.57
  -3   9  12  305.86   38.68
   3   9 -12  272.99   28.25
  -3   9  11   95.99   12.52
  -3  -9  11  154.48   17.59
  -3   9  11  142.04   28.29
   3   9 -11  160.17   21.97
  -3   9  10  156.34   15.77
  -3  -9  10  192.95   19.64
  -3   9  10  180.02   32.45
   3   9 -10  217.81   25.02
  -3   9   9  207.56   18.40
   3   9  -9  256.88   26.97
  -3  -9   9  235.16   21.32
  -3   9   9  171.19   30.31
   3   9  -8    1.30    5.89
  -3   9   8   -0.69    4.39
  -3  -9   8   -2.82    5.95
  -3   9   8   -9.85   14.48
  -3   9   7   83.34   12.19
   3   9  -7  107.25   16.60
  -3   9   7  136.64   19.02
  -3   9   7   92.73   22.35
  -3  -9   7   87.80   12.84
  -3   9   6  336.77   23.81
   3   9  -6  385.17   29.89
  -3   9   6  424.11   32.80
  -3   9   6  341.19   41.82
  -3  -9   6  370.04   25.99
  -3   9   5  700.73   45.67
   3   9  -5  688.75   39.01
  -3   9   5  625.02   32.87
  -3  -9   5  649.66   34.17
   3   9  -4  842.11   41.44
  -3  -9   4  807.88   37.63
  -3   9   4  780.80   36.87
   3   9  -3  519.54   32.24
  -3   9   3  591.47   47.13
  -3  -9   3  492.91   29.24
  -3   9   3  479.47   29.23
  -3  -9   2    9.94    6.41
   3   9  -2   19.58    6.82
  -3   9   2   10.21    5.28
  -3  -9   1  168.79   17.24
   3   9  -1  188.04   18.64
  -3   9   1  200.84   19.95
  -3  -9   0  311.33   23.12
   3   9   0  320.09   23.34
  -3   9   0  320.02   25.14
  -3  -9  -1  759.53   35.97
   3   9   1  791.89   35.71
  -3   9  -1  781.26   39.94
  -3  -9  -2  658.71   33.83
   3   9   2  696.57   32.72
  -3   9  -2  755.92   40.32
  -3  -9  -3   73.53   11.64
   3   9   3   74.72   10.81
  -3   9  -3   82.65   14.86
  -3  -9  -4  119.79   15.42
   3   9   4  129.84   13.31
  -3   9  -4  124.18   17.46
  -3  -9  -5    4.63    5.09
   3   9   5    5.90    4.07
  -3   9  -5    2.27    7.40
   3   9   6   99.50   11.66
  -3   9  -6  118.36   17.87
   3   9   6   91.75   18.43
  -3  -9  -6   95.53   13.67
  -3   9  -7  343.76   30.13
   3   9   7  311.68   19.77
   3   9   7  295.45   29.75
  -3  -9  -7  291.22   23.22
  -3   9  -8  112.79   18.09
  -3  -9  -8   99.29   14.50
   3   9   8   86.42   16.02
  -3   9  -9   82.14   15.57
   3   9   9   79.25   13.91
  -3   9 -10   89.42   17.67
  -3   9 -11    6.05    7.24
  -3  10  13  205.79   34.75
  -3  10  12    2.49   11.22
  -3  10  11  -30.36   19.11
  -3  10  11    3.17    5.76
   3  10 -10   81.87   16.71
  -3  10  10   53.09   10.58
  -3 -10  10   56.66   12.73
  -3  10  10   34.89   18.41
  -3  10   9  361.70   25.79
   3  10  -9  442.95   36.25
  -3 -10   9  437.94   31.09
  -3  10   9  350.60   47.45
   3  10  -8   28.70   11.53
  -3  10   8   17.81    7.25
  -3 -10   8   17.52    8.75
  -3  10   8   19.74   16.17
   3  10  -7  146.26   21.11
  -3 -10   7  131.21   16.84
  -3  10   7  136.43   31.09
  -3  10   7  123.71   15.49
   3  10  -6   -0.42    5.86
  -3 -10   6   -0.47    6.65
  -3  10   6   -0.93   13.24
  -3  10   6   -1.26    4.76
   3  10  -5   14.91    7.52
  -3 -10   5   19.30    7.57
  -3  10   5    9.69    6.31
   3  10  -4   14.98    7.72
  -3 -10   4   16.93    7.12
  -3  10   4   14.61    7.11
   3  10  -3  268.39   24.76
  -3  10   3  316.77   36.08
  -3 -10   3  252.70   22.57
  -3  10   3  287.51   24.38
  -3 -10   2    7.87    6.25
   3  10  -2    9.62    6.41
  -3  10   2    5.04    5.92
  -3 -10   1  424.52   28.58
   3  10  -1  472.96   31.38
  -3  10   1  451.67   31.50
  -3 -10   0   16.64    6.85
   3  10   0   21.54    7.69
  -3  10   0   22.53    8.61
  -3 -10  -1   32.22    8.25
   3  10   1   28.78    7.98
  -3  10  -1   36.42    9.92
  -3 -10  -2    3.78    5.74
   3  10   2    2.25    6.50
  -3  10  -2    2.29    6.51
  -3 -10  -3  229.29   21.25
   3  10   3  244.70   20.60
  -3  10  -3  253.64   25.48
  -3 -10  -4  147.69   17.91
   3  10   4  159.60   16.64
  -3  10  -4  164.79   21.43
  -3 -10  -5  929.24   43.22
  -3  10  -5 1001.92   52.57
   3  10   5  974.41   39.08
   3  10   6   56.56   10.09
  -3 -10  -6   62.08   12.43
   3  10   6   58.62   16.14
  -3  10  -6   58.26   13.39
  -3  10  -7  246.10   27.40
  -3 -10  -7  198.75   21.05
   3  10   7  222.19   29.40
   3  10   8   -9.30   10.71
  -3  10  -8   -4.94    9.94
  -3  11  10   14.98    7.78
  -3  11   9   36.21   21.33
  -3  11   9   95.95   14.52
  -3 -11   8   59.54   13.73
  -3  11   8   11.55   20.14
  -3  11   8   32.44    9.57
  -3 -11   7  185.17   21.95
  -3  11   7  159.72   34.70
  -3  11   7  155.96   18.63
   3  11  -6   21.38   11.08
  -3 -11   6   31.01   11.47
  -3  11   6   35.77   20.00
  -3  11   6   16.25    8.44
  -3 -11   5  786.90   42.74
   3  11  -5  822.07   48.08
  -3  11   5  700.55   38.92
  -3 -11   4   33.39   11.63
   3  11  -4   39.07   13.18
  -3  11   4   35.89   10.94
  -3 -11   3  436.20   32.00
   3  11  -3  414.55   32.87
  -3  11   3  429.49   31.60
  -3 -11   2   34.34   10.62
   3  11  -2   23.18    8.90
  -3  11   2   34.81   10.55
  -3 -11   1   63.06   13.01
   3  11  -1   67.22   13.09
  -3  11   1   57.76   13.34
   3  11   0    9.70    6.21
  -3  11   0    1.36    6.06
  -3 -11  -1  766.76   41.29
   3  11   1  778.03   40.96
  -3  11  -1  804.33   45.85
  -3 -11  -2    9.12    7.77
   3  11   2   -0.45    6.17
  -3  11  -2    9.91    8.18
  -3 -11  -3  284.95   25.67
  -3  11  -3  278.01   28.92
   3  11   3  295.58   24.63
  -3 -11  -4   75.48   14.17
   3  11   4   51.42   10.27
  -3  11  -4   63.75   14.54
   3  11   5    1.71    5.54
  -3 -11  -5    0.99    6.90
   3  11   6    1.81   11.95
   3  11   7  268.55   33.99
  -3  12   8   66.02   12.98
  -3  12   7  261.43   24.81
  -3  12   6   28.17   10.35
  -3  12   5   18.58    9.21
  -3  12   4   22.90    9.63
   3  12  -2  331.05   30.78
   3  12  -1  421.32   33.14
   3  12   0   76.16   14.87
   3  12   1    8.40    7.77
   3  12   2  185.09   20.98
   3  12   3  166.31   19.57
   3  12   5  307.90   44.13
   4   0 -19   -4.59   10.93
   4   0 -18  207.17   25.76
   4   0 -17   16.49    9.96
  -4   0  16  153.39   16.89
   4   0 -16  191.75   22.01
   4   0 -15   19.70   10.18
  -4   0  15    2.46    4.83
   4   0 -14    6.78    8.04
  -4   0  14    2.65    4.18
   4   0 -14    9.93    9.27
   4   0 -13    0.20    1.75
  -4   0  13    6.35    4.59
   4   0 -13   12.86   10.47
   4   0 -12  531.77   16.34
   4   0 -12  675.32   39.08
   4   0 -11    1.64    2.23
   4   0 -11   10.29    7.93
   4   0 -10 1145.41   26.77
   4   0 -10 1198.92   45.93
   4   0  -9   -2.06    4.67
   4   0  -8   22.59    6.84
   4   0  -7   -0.64    3.46
   4   0  -6 3206.88   59.21
   4   0  -5    5.41    3.69
  -4   0   4 6902.17   80.74
   4   0  -4 6784.18   76.36
   4   0  -3    4.09    3.90
  -4   0   3    3.54    3.91
   4   0  -2  154.42   10.49
  -4   0   2  162.01   11.12
  -4   0   1    6.22    3.17
   4   0  -1   -0.67    3.44
  -4   0   0   43.72    4.77
   4   0   0   44.86    5.88
  -4   0  -1    0.78    1.83
  -4   0  -1    0.12    3.07
   4   0   1   -0.94    2.85
   4   0   2 5660.35   63.47
  -4   0  -2 5705.19   65.09
   4   0   3    1.38    3.76
  -4   0  -3   -2.68    3.73
  -4   0  -4   12.00    4.02
   4   0   4   26.69    6.31
  -4   0  -4   17.88    2.58
  -4   0  -5   -3.89    5.13
  -4   0  -5    1.80    1.63
  -4   0  -6   39.74    3.97
  -4   0  -6   29.43    6.32
   4   0   6   40.96    6.20
  -4   0  -7   -0.34    2.59
   4   0   7    0.61    2.70
  -4   0  -7   -2.73    5.19
  -4   0  -7    1.08    1.54
  -4   0  -8  607.96   30.21
  -4   0  -8  551.56   23.82
   4   0   8  616.94   18.63
   4   0   9   -0.58    2.24
  -4   0  -9   -0.76    6.23
  -4   0  -9    1.44    4.09
  -4   0 -10  901.94   40.78
  -4   0 -10 1035.45   38.20
  -4   0 -11   -4.75    7.13
  -4   0 -11    0.36    4.92
  -4   0 -12   -4.83    8.86
  -4   0 -12    5.12    6.92
  -4   0 -13  -11.31   10.67
  -4   0 -13   -2.51    7.08
  -4   0 -14  318.28   27.51
  -4   0 -14  211.19   23.73
  -4   0 -15   -4.53    8.66
  -4   0 -16  328.76   32.41
   4   1 -19   55.37   18.05
   4  -1 -19   51.47   16.02
   4  -1 -18   52.74   15.03
   4   1 -18   83.70   18.57
  -4   1  17    9.46    6.26
   4  -1 -17   13.57    9.09
   4   1 -17   25.15   10.88
  -4   1  16   78.86   12.27
   4  -1 -16   92.00   16.66
  -4  -1  15   53.08    9.95
  -4   1  15   44.30    9.17
   4  -1 -15   57.32   12.33
  -4  -1  14 1450.90   46.58
  -4   1  14 1209.22   21.97
   4  -1 -14 1378.86   51.58
   4   1 -14 1221.03   21.48
   4  -1 -14 1343.50   62.48
   4   1 -13  274.11   26.10
  -4  -1  13  245.95   18.93
   4  -1 -13  237.80   21.11
   4   1 -13  245.85   11.83
   4  -1 -13  259.35   26.84
   4  -1 -12  311.40   22.33
  -4  -1  12  291.83   19.67
   4  -1 -12  339.32   29.41
   4   1 -12  324.59   26.50
  -4   1  12  283.20   23.74
  -4   1  11  133.27   16.41
   4   1 -11  142.49   16.76
  -4  -1  11  127.92   12.55
   4  -1 -11  149.09   14.76
   4  -1 -11  106.79    8.15
   4  -1 -11  151.06   18.98
  -4  -1  10  269.30   17.47
   4  -1 -10  302.71   24.84
   4  -1 -10  263.18   12.47
   4   1 -10  297.67   22.03
  -4   1  10  289.97   22.87
   4  -1  -9   27.64    4.32
  -4   1   9   31.22    8.83
   4   1  -9   35.35    8.01
   4  -1  -9   33.47    9.45
   4  -1  -8  810.57   37.19
   4  -1  -8  732.81   21.28
   4   1  -8  736.11   31.07
   4  -1  -7  375.30   24.35
   4  -1  -7  328.68   14.51
   4   1  -7  320.52   19.49
   4  -1  -6  715.04   31.54
   4  -1  -6  680.36   21.34
   4   1  -6  653.60   25.10
   4  -1  -5  440.13   24.44
   4  -1  -5  427.69   17.31
   4   1  -5  400.67   18.68
   4  -1  -4  350.50   20.86
   4  -1  -4  315.99   15.23
   4   1  -4  317.71   15.26
   4  -1  -3   23.33    6.36
   4  -1  -3   31.82    6.18
   4   1  -3   26.75    4.48
  -4   1   3   24.88    6.54
  -4   1   2  651.56   25.33
   4   1  -2  654.56   17.68
   4  -1  -2  714.80   27.28
   4  -1  -2  663.36   22.40
   4  -1  -1  181.36    5.75
   4   1  -1  181.61    8.32
  -4   1   1  187.58   13.30
   4  -1  -1  185.76   12.23
   4   1   0  828.39   15.15
  -4   1   0  820.36   17.22
   4  -1   0  856.83   15.70
   4  -1   0  818.74   24.53
   4   1   0  838.45   26.85
   4  -1   1  407.08   17.61
  -4   1  -1  401.40   12.96
   4   1   1  474.49   22.71
   4  -1   2  715.31   22.72
  -4   1  -2  680.80   19.08
  -4  -1  -2  738.72   30.32
   4   1   2  712.62   28.14
   4  -1   3 2154.10   38.86
  -4   1  -3 2117.32   37.06
  -4  -1  -3 2187.07   51.01
   4   1   3 2049.48   47.46
  -4   1  -3 2183.23   32.99
   4  -1   4 2345.23   39.80
  -4  -1  -4 2320.90   52.07
   4   1   4 2338.22   52.52
  -4   1  -4 2323.76   42.43
  -4   1  -4 2340.29   34.10
  -4  -1  -5  336.10   20.91
   4   1   5  317.77   20.48
  -4   1  -5  334.90   17.86
  -4   1  -5  311.82   12.70
   4  -1   5  328.71   14.69
  -4  -1  -5  365.86   12.22
  -4   1  -6 1249.93   26.25
   4   1   6 1239.78   41.94
  -4   1  -6 1209.73   35.61
  -4  -1  -6 1207.94   40.85
  -4  -1  -6 1335.84   27.91
   4  -1   6 1220.09   27.53
  -4   1  -7   11.00    2.90
   4  -1   7    9.98    2.92
  -4   1  -7    9.36    5.09
  -4  -1  -7   17.57    6.82
   4   1   7   13.24    6.70
  -4  -1  -7   17.48    4.11
  -4   1  -8  178.41   11.46
  -4  -1  -8  152.41   16.28
  -4   1  -8  169.11   15.45
  -4  -1  -8  169.29   13.07
   4  -1   8  164.52    9.91
  -4  -1  -9   19.72    6.05
  -4   1  -9   23.35    7.28
  -4   1  -9   32.46    5.34
  -4   1 -10 1311.72   34.55
  -4   1 -10  963.41   38.69
  -4   1 -10  991.40   18.40
  -4   1 -10 1091.08   42.98
  -4  -1 -10 1128.29   47.24
  -4  -1 -10 1346.00   41.22
   4   1  10 1131.27   24.11
  -4   1 -11  121.78   14.99
  -4   1 -11  138.11   17.37
  -4  -1 -11  115.13   16.38
  -4  -1 -11  167.87   15.98
   4   1  11  120.05    6.20
  -4   1 -12  655.68   37.41
  -4  -1 -12  701.61   40.37
  -4   1 -12  726.05   38.41
  -4   1 -13  114.38   17.20
  -4   1 -13  140.79   18.39
  -4  -1 -13  134.23   15.91
  -4  -1 -13   87.23   16.91
  -4   1 -14    0.88    8.42
  -4  -1 -14   -0.77    6.96
  -4   1 -14    4.47    7.86
  -4  -1 -14   13.59    8.14
  -4   1 -15    3.06    9.40
  -4  -1 -15    6.66    9.19
  -4  -1 -16   45.97   15.70
  -4   1 -16   16.99    9.54
   4   2 -19   57.61   17.24
   4  -2 -19   23.00   11.98
   4  -2 -18   36.11   12.89
  -4   2  17  187.77   19.42
   4  -2 -17  204.16   25.04
   4  -2 -16  136.07   19.19
   4  -2 -15  211.26   23.68
  -4  -2  15  156.19    8.37
   4   2 -15  198.45   10.34
  -4   2  14    8.48    7.29
  -4   2  14    8.50    3.14
   4  -2 -14   -0.57    6.43
  -4  -2  14    3.24    4.76
  -4   2  13  431.39   31.10
   4   2 -13  478.25   33.35
  -4   2  13  439.50   15.99
   4  -2 -13  464.69   29.97
  -4  -2  13  499.74   27.04
   4  -2 -13  475.89   37.77
   4  -2 -12  255.92   20.92
  -4  -2  12  259.20   18.86
  -4   2  12  242.49   23.52
   4   2 -12  254.46   22.97
   4  -2 -12  278.37   28.02
   4  -2 -11  850.53   35.22
  -4  -2  11  899.07   33.62
   4  -2 -11  907.56   48.74
   4   2 -11  941.08   41.42
  -4   2  11  842.62   41.73
  -4  -2  10  374.38   21.16
   4  -2 -10  398.69   30.87
   4   2 -10  394.15   25.29
  -4   2  10  365.02   27.26
   4   2  -9   57.12    9.40
  -4   2   9   60.36   11.56
  -4  -2   9   54.18    7.79
   4  -2  -9   60.86    8.74
   4  -2  -9   50.53    6.50
   4  -2  -9   70.12   13.75
   4   2  -8  566.84   26.87
  -4  -2   8  572.25   23.85
   4  -2  -8  599.93   23.97
   4  -2  -8  646.85   36.88
   4  -2  -8  576.13   20.04
   4  -2  -7  622.07   22.27
   4  -2  -7  642.99   35.59
   4   2  -7  570.23   25.35
   4  -2  -7  582.52   20.20
   4  -2  -6  923.24   24.51
   4  -2  -6  939.23   41.23
   4  -2  -6  862.46   25.06
  -4   2   6  896.48   26.42
   4   2  -6  872.89   29.22
   4  -2  -5 1001.13   22.66
   4  -2  -5  968.20   40.44
  -4   2   5 1013.40   27.31
   4  -2  -5  979.26   26.51
   4  -2  -4 2041.01   27.69
   4  -2  -4 2180.89   57.07
  -4   2   4 2229.91   40.14
   4  -2  -4 2204.24   39.51
  -4  -2   4 2232.17   38.72
   4  -2  -3  313.10   15.06
  -4   2   3  351.09   16.35
  -4   2   3  338.01   22.23
  -4  -2   3  315.04   14.11
  -4  -2   2  341.21   13.62
   4  -2  -2  327.89   15.57
  -4   2   2  364.02   21.98
   4  -2  -1   15.29    3.90
  -4  -2   1   12.76    2.96
  -4   2   0  121.67    9.80
   4  -2   0   95.91    8.53
  -4  -2   0  100.65    6.41
   4   2   1 1109.60   37.25
   4  -2   1 1001.96   27.21
  -4   2  -1 1090.15   28.05
  -4  -2  -1 1007.20   17.81
  -4  -2  -2  653.43   12.40
  -4   2  -2  720.12   22.82
   4  -2   2  680.11   22.26
  -4   2  -3 2909.80   44.03
   4  -2   3 2867.89   45.82
  -4   2  -3 3017.29   46.14
  -4  -2  -3 2958.19   66.25
   4  -2   4   12.60    3.53
   4   2   4   16.08    5.64
  -4   2  -4   13.76    4.72
  -4   2  -4    9.38    3.26
   4   2   5  647.34   32.55
  -4   2  -5  650.71   23.66
   4  -2   5  669.20   22.50
  -4   2  -5  661.53   21.74
  -4   2  -6  224.95   15.60
   4   2   6  226.66   20.05
  -4   2  -6  227.85   13.29
  -4  -2  -7  784.39   23.17
  -4   2  -7  720.16   28.64
   4   2   7  755.06   37.16
  -4  -2  -7  742.08   36.81
  -4   2  -7  760.59   24.96
   4   2   8  227.83   22.01
  -4   2  -8  195.89   16.11
  -4  -2  -8  218.53   20.95
  -4   2  -8  196.81   13.65
  -4  -2  -8  195.63   13.30
   4   2   9 1239.86   50.62
  -4  -2  -9 1146.39   48.65
  -4   2  -9 1086.67   39.60
  -4   2  -9 1150.77   24.94
  -4   2  -9 1257.23   35.84
  -4  -2  -9 1243.10   36.07
  -4  -2 -10  230.29   23.33
  -4   2 -10  191.61   18.61
  -4   2 -10  233.18   16.70
  -4  -2 -10  224.64   16.84
  -4   2 -10  198.90    9.80
  -4   2 -11   30.34    7.04
  -4  -2 -11   24.29    3.39
  -4  -2 -11   38.06   12.32
  -4   2 -11   36.56    9.74
  -4  -2 -11   31.26    7.22
  -4  -2 -12   56.71   10.33
  -4   2 -12   31.64    8.07
  -4  -2 -12   52.14   13.62
  -4   2 -12   47.29   11.49
   4   2  12   51.93    4.74
  -4   2 -13  145.85   19.73
  -4  -2 -13  180.02   18.26
  -4   2 -13  140.58   18.03
  -4  -2 -13  158.32   23.29
  -4   2 -14  110.92   18.67
  -4  -2 -14   78.27   17.36
  -4   2 -14   73.36   14.24
  -4  -2 -15   58.32   16.80
  -4   2 -15   54.96   13.47
  -4   2 -16  219.15   25.70
  -4  -2 -16  231.23   30.65
   4  -3 -19  119.99   23.09
   4  -3 -18  -22.91   13.75
   4  -3 -17  -24.34   14.30
   4  -3 -16   13.18    9.55
  -4   3  16    8.28    8.71
   4  -3 -15  348.69   30.67
  -4   3  15  361.60   30.53
  -4  -3  15  378.23   16.10
  -4  -3  14   52.83    6.56
  -4   3  14   55.35    7.08
   4  -3 -14   40.57   10.63
  -4   3  14   58.25   13.49
  -4   3  13  653.10   39.94
  -4   3  13  666.66   22.12
   4  -3 -13  648.49   37.64
  -4  -3  13  736.99   34.02
   4  -3 -13  626.98   46.98
  -4  -3  12   -3.32    5.19
  -4   3  12   -4.32    8.36
   4   3 -12    4.82    5.11
  -4   3  12    2.72    2.67
   4  -3 -12  -12.44    8.78
   4  -3 -12   -4.66   11.09
  -4   3  11  126.30   17.70
   4   3 -11  126.59   15.68
  -4   3  11  116.11    9.15
   4  -3 -11  113.14   13.77
  -4  -3  11  130.32   13.90
   4  -3 -11  127.58   20.05
  -4  -3  10   36.02    7.29
   4   3 -10   43.52    9.23
   4  -3 -10   34.32   11.48
  -4   3  10   43.55   10.49
  -4  -3   9  492.01   23.89
  -4   3   9  464.29   20.59
  -4   3   9  481.28   32.66
   4  -3  -9  485.18   35.75
  -4   3   8   51.64   12.12
   4  -3  -8   46.23   12.23
   4  -3  -8   45.91    7.72
  -4   3   8   39.99    6.47
   4  -3  -7 4257.79   96.39
  -4   3   7 4310.30   61.39
  -4   3   6  159.21   11.94
   4  -3  -6  154.75   12.16
  -4   3   5  779.62   25.76
   4  -3  -5  780.18   26.03
  -4   3   5  723.69   17.82
   4  -3  -5  786.02   25.29
  -4  -3   4  385.15   16.96
  -4   3   4  403.23   18.47
   4  -3  -4  373.07   18.22
  -4   3   4  374.51   11.17
  -4  -3   3 3114.85   45.85
   4  -3  -3 3145.41   52.46
  -4   3   3 3157.43   51.24
  -4   3   3 3087.72   30.61
   4  -3  -2  193.25   13.27
  -4  -3   2  185.16   10.78
   4  -3  -1 2957.08   51.16
  -4  -3   1 3160.64   42.29
   4  -3   0  447.72   20.06
  -4   3   0  444.50   19.25
  -4  -3   0  431.19   14.48
  -4  -3  -1  694.29   16.96
   4   3   1  734.65   30.82
   4  -3   1  696.01   24.66
  -4   3  -1  730.99   24.57
  -4   3  -2   14.70    3.94
  -4   3  -2   16.00    3.97
   4   3   2   14.82    5.63
  -4  -3  -2   18.44    2.89
   4   3   3 1176.03   45.89
  -4   3  -3 1045.51   30.24
  -4  -3  -3 1009.11   16.48
   4   3   3 1067.56   25.29
  -4   3  -3 1072.01   29.52
  -4   3  -4  583.77   22.84
   4   3   4  572.26   15.59
  -4   3  -4  624.81   22.85
   4   3   4  688.80   36.46
  -4   3  -5  975.68   29.82
   4   3   5 1050.86   45.57
   4   3   5 1007.01   20.23
  -4   3  -5 1044.83   29.40
  -4   3  -6   39.70    6.77
  -4   3  -6   55.39    7.60
   4   3   6   47.64   10.12
   4   3   6   43.25    4.57
   4   3   7  214.48   10.51
   4   3   7  236.74   22.62
  -4  -3  -7  219.60   23.17
  -4   3  -7  221.75   15.39
  -4   3  -7  222.00   12.80
  -4   3  -7  245.22   14.90
  -4   3  -8  280.31   17.90
  -4   3  -8  301.51   14.63
  -4  -3  -8  275.43   25.90
   4   3   8  311.24   26.50
  -4   3  -9   -0.12    3.87
  -4   3  -9    1.31    2.50
  -4  -3  -9   -6.25    8.46
  -4   3  -9    2.57    4.91
   4   3   9   -3.99    8.16
  -4   3 -10    3.93    3.53
  -4   3 -10    6.03    5.81
  -4  -3 -10   -2.76    8.05
  -4  -3 -10    5.99    2.93
  -4   3 -10    6.55    2.96
  -4   3 -11  736.11   33.57
  -4  -3 -11  646.45   19.10
  -4  -3 -11  660.61   43.44
  -4   3 -11  605.09   32.58
  -4   3 -12   17.12    7.22
  -4   3 -12   21.25    8.58
  -4  -3 -12   20.37   10.72
  -4   3 -13  370.77   29.27
  -4  -3 -13  392.20   36.27
  -4   3 -14    7.02    7.31
  -4  -3 -14    7.48    9.12
  -4   3 -15   14.08    8.45
  -4  -3 -15   19.41   12.57
  -4   3 -16   -2.36    8.74
   4  -4 -19  146.09   27.07
   4  -4 -18   36.64   16.57
  -4   4  17  458.84   37.27
   4  -4 -17  511.58   43.89
   4  -4 -16   23.49   12.85
  -4   4  16    3.91    9.41
  -4   4  15  302.77   30.11
  -4  -4  15  320.73   17.37
   4  -4 -15  343.19   33.83
  -4   4  14   13.57    8.55
   4  -4 -14   16.88   10.99
  -4  -4  14   13.50    4.48
  -4   4  14    9.32    4.33
   4  -4 -13  261.51   26.77
  -4   4  13  251.39   26.92
  -4  -4  13  221.84   14.16
  -4   4  13  266.82   15.77
   4  -4 -12  -13.51   11.66
  -4  -4  12    5.28    4.79
  -4   4  12    2.63    3.16
   4  -4 -12    6.04    7.20
  -4   4  12   -3.39    8.49
  -4   4  11  879.06   31.01
  -4   4  11  907.49   27.49
  -4  -4  11  982.90   37.29
   4  -4 -11  911.78   43.68
   4  -4 -11  899.48   54.57
  -4   4  11  955.42   51.74
  -4   4  10  203.87   15.05
  -4   4  10  184.30   12.47
  -4  -4  10  206.12   16.88
   4  -4 -10  190.90   24.00
  -4   4  10  198.74   24.50
  -4  -4   9  373.60   21.59
  -4   4   9  331.24   29.59
  -4   4   9  337.87   18.97
  -4   4   9  337.07   16.48
  -4  -4   8    2.31    3.05
  -4   4   8   -3.06    3.86
   4  -4  -8   -2.12    4.82
  -4   4   8    7.36    7.67
  -4   4   7   82.23    8.40
   4  -4  -7   80.23   10.75
  -4   4   7   71.54    8.63
  -4   4   7   68.03   13.83
  -4   4   6   27.77    5.14
  -4   4   6   19.37    4.83
  -4   4   5 1338.22   28.41
  -4   4   5 1309.46   36.20
   4   4  -5 1247.19   35.31
  -4   4   4  761.41   21.49
  -4   4   4  741.09   26.98
   4   4  -4  711.73   25.82
  -4   4   3  219.68   13.28
  -4  -4   3  234.90   13.71
   4   4  -3  222.00   13.92
  -4  -4   2   16.82    3.98
   4   4  -2   14.33    4.22
   4   4  -1   98.16    8.50
  -4  -4   1   94.31    8.06
  -4  -4   0   91.72    7.66
   4   4   0   89.69    7.85
  -4   4  -1 1590.50   40.89
  -4  -4  -1 1588.04   29.45
   4   4   1 1556.75   30.03
   4   4   2   84.36    6.86
   4   4   2   82.51   12.91
  -4  -4  -2   81.78    6.73
  -4   4  -2   66.36    8.77
   4   4   3 2203.11   66.44
   4   4   3 2141.31   30.76
  -4   4  -3 2018.78   46.91
  -4  -4  -3 1998.90   29.69
   4   4   4   37.95   10.11
   4   4   4   27.84    5.04
  -4   4  -4   28.07    6.38
   4   4   5   15.24    3.88
  -4   4  -5   19.53    5.43
   4   4   5   16.38    7.01
  -4   4  -5   16.47    4.46
  -4   4  -6   -6.75    4.75
   4   4   6    2.20    3.13
   4   4   6   -1.57    8.55
  -4   4  -6   -0.18    2.58
  -4   4  -7  905.88   33.52
   4   4   7  903.45   25.94
   4   4   7  992.29   49.15
  -4  -4  -7  952.12   48.19
  -4   4  -7  950.42   28.96
  -4   4  -8    4.02    4.23
  -4   4  -8    3.95    2.77
  -4  -4  -8    5.18    7.60
   4   4   8   -7.68    9.09
   4   4   8    3.32    2.88
  -4  -4  -9 1596.88   67.85
   4   4   9 1586.18   35.79
  -4   4  -9 1566.35   47.05
  -4   4  -9 1612.54   37.34
  -4   4 -10    2.80    3.15
  -4   4 -10   -1.00    4.55
  -4  -4 -10  -12.95   12.48
  -4  -4 -11    5.66    3.42
  -4  -4 -11   -6.11   12.15
  -4   4 -11   10.91    6.28
  -4  -4 -12   37.70   13.79
  -4   4 -12   47.95   11.43
  -4   4 -12   37.60    9.55
  -4   4 -13  457.14   32.06
  -4   4 -13  403.09   30.40
  -4  -4 -13  415.75   40.10
  -4  -4 -14  -16.50   13.98
  -4   4 -14    9.45    9.90
  -4   4 -14    4.69    6.58
  -4   4 -15  303.03   30.05
  -4  -4 -15  306.03   37.55
   4  -5 -19   51.38   20.70
   4  -5 -18   23.73   14.61
  -4   5  18   55.35   15.90
   4  -5 -17   -6.25   13.70
  -4   5  17   12.71   11.58
   4  -5 -16   41.74   13.90
  -4   5  16   59.29   15.90
  -4   5  15  187.00   25.30
  -4  -5  15  227.62   16.49
   4  -5 -15  183.93   26.74
  -4   5  14  266.07   28.93
  -4  -5  14  306.01   18.77
   4  -5 -14  261.47   30.10
   4  -5 -13  463.05   38.00
  -4   5  13  483.01   39.17
  -4   5  13  475.17   25.32
  -4   5  13  553.49   25.11
  -4  -5  13  485.97   23.25
  -4   5  12   47.40    9.18
  -4  -5  12   37.22    7.18
  -4   5  12   34.17    6.60
  -4   5  12   51.59   15.10
   4  -5 -12   39.71   10.22
  -4  -5  11    0.85    3.35
  -4   5  11    1.24    3.85
  -4   5  11    0.60    3.23
   4  -5 -11   -3.34    8.22
  -4   5  11   14.14   11.46
  -4  -5  10  369.27   23.45
   4  -5 -10  369.47   28.92
  -4   5  10  358.68   19.08
  -4   5  10  376.27   21.95
  -4   5  10  352.85   33.22
  -4  -5   9  321.58   21.18
  -4   5   9  287.46   18.26
  -4   5   9  264.85   16.12
  -4   5   9  285.87   19.38
  -4   5   9  268.96   28.91
  -4  -5   8  490.36   25.07
  -4   5   8  427.95   21.70
  -4   5   8  435.92   20.28
  -4   5   8  458.73   23.94
  -4   5   8  396.97   35.25
  -4  -5   7 1661.58   44.68
   4   5  -7 1488.86   44.56
  -4   5   7 1538.05   37.77
  -4   5   7 1624.58   38.59
  -4   5   7 1454.28   66.83
  -4   5   7 1647.18   44.39
  -4   5   6    5.09    4.54
   4   5  -6    7.88    3.96
  -4  -5   6   12.38    4.95
  -4   5   6   16.43   10.89
  -4   5   6    7.88    3.60
  -4   5   6   10.50    3.99
   4   5  -5  140.66   13.24
  -4  -5   5  166.02   13.23
  -4   5   5  137.79   11.75
  -4   5   5  148.99   11.40
  -4   5   5  152.27   20.64
  -4   5   5  148.91   13.36
   4   5  -4    1.43    2.98
  -4  -5   4   -0.15    2.54
  -4   5   4   -1.13    2.76
  -4   5   4    3.40    3.57
  -4   5   4    7.64    4.13
  -4   5   3  823.92   27.89
   4   5  -3  769.98   28.19
  -4   5   3  800.42   29.92
  -4   5   3  832.27   30.82
   4   5  -2  230.69   14.91
  -4   5   2  246.08   15.43
   4   5  -1 1760.57   39.22
  -4   5   1 1858.23   42.29
  -4  -5   1 1871.05   38.95
   4   5   0  442.45   18.99
  -4   5   0  435.06   21.01
  -4   5   0  435.32   23.11
  -4  -5   0  458.70   18.91
  -4   5  -1  600.08   24.43
  -4  -5  -1  601.25   20.96
  -4   5  -1  582.37   27.07
   4   5   1  596.92   21.22
  -4   5  -1  584.09   24.92
   4   5   2  137.49    9.77
  -4  -5  -2  129.86    9.50
  -4   5  -2  122.18   13.11
  -4   5  -2  138.55   11.93
   4   5   2  125.72   16.12
  -4   5  -2  135.31   12.15
  -4   5  -3  874.09   33.42
   4   5   3  941.89   24.21
   4   5   3  923.99   46.17
  -4   5  -3  872.56   30.57
  -4   5  -3  916.78   30.34
  -4   5  -4  260.89   18.68
   4   5   4  281.13   12.57
   4   5   4  276.71   25.83
  -4   5  -4  243.00   16.25
  -4   5  -4  272.35   16.76
  -4   5  -5 1031.20   32.63
  -4   5  -5  943.32   36.11
   4   5   5 1044.66   22.26
   4   5   5 1113.12   52.93
  -4   5  -5  943.67   31.56
   4   5   5  873.66   32.45
  -4   5  -6 1461.63   39.32
  -4   5  -6 1403.63   44.61
   4   5   6 1651.41   66.54
   4   5   6 1545.98   23.94
  -4   5  -6 1499.00   40.24
   4   5   6 1351.57   37.81
  -4   5  -7  446.16   21.69
  -4  -5  -7  415.13   20.50
  -4   5  -7  426.00   25.38
   4   5   7  498.67   37.66
   4   5   7  436.13   20.51
  -4   5  -7  448.13   22.31
   4   5   8   44.85    7.17
  -4  -5  -8   38.41    6.94
  -4   5  -8   32.39    6.94
  -4   5  -8   41.57    7.40
  -4   5  -8   33.37    7.87
   4   5   9    9.83    4.36
  -4   5  -9   15.62    5.78
  -4  -5  -9    8.15    3.93
  -4   5  -9    6.37    3.55
  -4   5  -9    2.12    4.77
  -4   5 -10  209.54   19.71
  -4  -5 -10  228.77   27.73
  -4   5 -10  207.66   16.17
   4   5  10  238.46   16.58
  -4   5 -11  490.77   30.97
  -4  -5 -11  518.57   42.06
   4   5  11  523.01   24.41
  -4  -5 -12  185.79   26.59
  -4   5 -12  196.52   20.82
  -4  -5 -13  205.98   30.50
  -4   5 -13  241.18   24.22
  -4   5 -13  202.69   22.12
  -4   5 -14    7.17    7.22
  -4   5 -14   28.15   11.42
  -4  -5 -14   12.33   12.77
  -4   5 -15   25.35   12.97
  -4   6  19   21.85   13.05
   4  -6 -18  197.11   33.38
  -4   6  18  216.07   29.66
   4  -6 -17   30.10   16.33
  -4   6  17   65.03   17.01
   4  -6 -16   74.72   20.08
  -4   6  16  114.35   21.17
   4  -6 -15    6.30   11.12
  -4  -6  15   30.25    8.13
  -4   6  15    9.36    8.83
   4  -6 -14    3.95   10.45
  -4  -6  14    0.17    4.83
  -4   6  14   -1.28   10.47
   4  -6 -13   88.82   17.85
  -4  -6  13   69.80    9.89
  -4   6  13   63.02   10.44
  -4   6  13  105.36   20.19
  -4   6  12  169.36   14.53
  -4  -6  12  139.24   13.93
   4  -6 -12  167.77   22.37
  -4   6  12  193.43   28.43
  -4   6  12  150.24   15.40
  -4   6  11  202.60   15.95
  -4  -6  11  170.62   15.12
  -4   6  11  202.41   17.83
  -4   6  11  211.67   29.97
  -4   6  10  818.14   33.98
  -4  -6  10  732.52   30.41
  -4   6  10  832.87   31.00
  -4   6  10  907.41   36.90
  -4   6  10  781.50   52.92
   4   6  -9   90.57   12.69
  -4   6   9  111.78   11.57
  -4  -6   9   90.99   11.26
  -4   6   9  105.23   12.74
  -4   6   9   94.02   11.89
  -4   6   9   75.72   16.74
   4   6  -8  279.40   21.99
  -4  -6   8  303.81   21.02
  -4   6   8  277.30   17.52
  -4   6   8  282.93   18.50
  -4   6   8  239.07   29.17
  -4   6   8  301.48   21.03
  -4   6   7    5.70    3.80
   4   6  -7   10.59    5.34
  -4  -6   7   11.15    5.23
  -4   6   7   11.96    4.72
  -4   6   7   11.83    5.54
  -4   6   7   -2.83    8.13
   4   6  -6  328.03   22.24
  -4  -6   6  357.89   21.62
  -4   6   6  360.24   20.07
  -4   6   6  372.23   20.28
  -4   6   6  294.70   31.55
  -4   6   6  371.76   22.90
   4   6  -5  781.62   32.75
  -4  -6   5  840.32   32.35
  -4   6   5  797.19   29.58
  -4   6   5  762.90   30.95
  -4   6   5  778.02   47.35
  -4   6   5  853.67   34.08
  -4  -6   4 1670.90   43.59
  -4   6   4 1580.93   41.71
  -4   6   4 1652.70   48.49
   4   6  -4 1497.96   44.06
  -4   6   4 1655.35   46.49
   4   6  -3   59.83    9.15
  -4   6   3   67.31    9.12
  -4  -6   3   65.01    8.89
  -4   6   3   54.35    8.40
  -4   6   3   59.13    9.16
  -4  -6   2  356.41   19.56
  -4   6   2  356.17   20.07
   4   6  -2  330.70   19.55
  -4   6   2  357.67   21.40
  -4   6   1    6.23    3.70
  -4   6   1    2.27    4.01
   4   6  -1    2.80    2.92
  -4   6   1    7.81    4.35
  -4   6   0 1080.42   35.41
  -4   6   0 1010.07   37.94
   4   6   0 1028.98   32.33
  -4   6   0 1069.21   36.45
  -4   6  -1  630.19   27.00
  -4   6  -1  581.48   29.27
   4   6   1  583.34   23.54
  -4   6  -1  570.59   26.72
   4   6   2 1013.29   29.79
  -4   6  -2  944.51   37.32
  -4  -6  -2  999.21   29.52
  -4   6  -2 1030.99   34.71
   4   6   2 1041.74   48.31
  -4   6  -2  978.53   34.88
  -4   6  -3  314.62   22.27
  -4   6  -3  341.95   20.38
   4   6   3  320.11   29.48
   4   6   3  327.89   16.45
  -4   6  -3  322.83   20.02
  -4   6  -4   14.50    6.10
   4   6   4    9.25    2.84
  -4   6  -4   14.39    4.99
   4   6   4   15.07    8.00
  -4   6  -4   12.16    4.70
  -4   6  -5    0.52    4.15
  -4   6  -5    1.63    4.30
   4   6   5    1.61    2.52
  -4  -6  -5    4.11    4.05
  -4   6  -5    6.64    3.92
   4   6   5    7.55    8.33
   4   6   5    0.59    5.89
   4   6   6  259.07   12.78
  -4  -6  -6  214.95   16.31
  -4   6  -6  246.61   17.71
  -4   6  -6  221.21   19.79
  -4   6  -6  226.23   16.60
   4   6   6  202.77   16.97
   4   6   7   11.59    2.66
  -4   6  -7   22.00    6.14
  -4  -6  -7   13.63    5.62
  -4   6  -7    9.09    5.25
  -4   6  -7   12.26    4.49
   4   6   7   11.75    4.52
  -4   6  -8  362.05   25.91
  -4   6  -8  355.01   21.52
   4   6   8  366.53   21.36
  -4   6  -8  411.16   22.90
  -4  -6  -8  361.13   21.02
  -4   6  -9  251.02   22.74
  -4  -6  -9  249.54   17.71
  -4   6  -9  262.44   18.95
   4   6   9  284.41   19.18
  -4  -6 -10  164.31   14.28
  -4   6 -10  149.10   18.41
  -4   6 -10  158.21   15.50
   4   6  10  186.21   16.08
   4   6  11   12.01    6.69
  -4   6 -11    0.99    5.58
  -4   6 -11    5.33    6.20
  -4  -6 -11    4.64    4.75
  -4   6 -12    1.19    6.36
  -4   6 -13   13.38    8.09
  -4   6 -14  387.93   34.19
  -4   6 -15   86.92   19.10
  -4   7  18   51.22   16.54
  -4   7  17   -8.99   11.39
  -4   7  16   99.26   21.06
  -4  -7  15   27.19    8.27
  -4   7  15   17.27   11.99
  -4   7  14  558.13   46.69
  -4  -7  14  560.06   29.89
  -4   7  13   41.77    9.26
  -4  -7  13   42.48    9.44
  -4  -7  12  134.35   14.96
  -4   7  12  181.26   30.56
  -4   7  12  149.57   16.55
  -4   7  11   31.36   15.50
  -4   7  11    6.00    4.71
  -4   7  11   18.26    7.96
  -4   7  11    7.02    4.35
  -4  -7  11   21.14    6.86
  -4   7  10  246.83   18.61
  -4  -7  10  202.43   17.87
   4   7 -10  226.88   22.17
  -4   7  10  253.27   20.42
  -4   7  10  206.94   29.82
  -4   7  10  271.11   21.68
  -4   7   9   -5.01    7.55
  -4   7   9    3.83    3.65
  -4  -7   9    2.97    4.43
   4   7  -9    7.91    5.77
  -4   7   9   12.58    6.50
  -4   7   9   15.02    9.84
  -4  -7   8  842.86   34.38
  -4   7   8  953.31   34.67
   4   7  -8  848.70   40.09
  -4   7   8  935.75   35.94
  -4   7   8  764.98   56.08
  -4   7   8 1003.26   41.13
  -4   7   7   21.64    7.48
   4   7  -7   14.91    6.72
  -4  -7   7   15.40    5.91
  -4   7   7   14.17    5.38
  -4   7   7   14.44    5.02
  -4   7   7   13.84    9.66
   4   7  -6  365.86   25.05
  -4  -7   6  370.17   23.26
  -4   7   6  373.86   22.01
  -4  -7   6  338.20   21.97
  -4   7   6  381.33   24.06
  -4   7   6  323.58   35.09
  -4   7   6  398.61   25.34
  -4   7   5   10.22    5.32
  -4  -7   5   13.40    5.78
   4   7  -5   11.43    5.39
  -4  -7   5    7.29    4.59
  -4   7   5    9.33    5.11
  -4   7   5   15.36    6.81
  -4   7   5    5.28    7.28
   4   7  -4  101.03   12.49
  -4  -7   4  113.93   12.86
  -4   7   4   93.62   11.24
  -4  -7   4   88.91   11.92
  -4   7   4  108.75   13.73
  -4   7   4  104.26   12.71
   4   7  -3   14.19    5.44
  -4  -7   3   19.00    5.82
  -4  -7   3   15.93    6.33
  -4   7   3   22.56    6.50
  -4   7   3   14.32    5.55
  -4   7   3   13.55    8.78
  -4   7   3    9.95    5.09
  -4   7   2  793.70   31.90
  -4  -7   2  673.97   30.94
   4   7  -2  748.82   31.83
  -4   7   2  725.19   32.74
  -4  -7   2  785.60   30.76
  -4   7   2  783.70   34.52
  -4   7   1  174.04   15.39
  -4  -7   1  155.13   14.92
   4   7  -1  143.69   14.01
  -4   7   1  154.33   15.95
  -4  -7   1  158.80   14.07
  -4   7   1  170.70   16.51
  -4   7   0 1621.90   45.90
   4   7   0 1544.86   43.12
  -4  -7   0 1684.37   43.72
  -4   7   0 1554.44   50.55
  -4   7   0 1571.02   48.19
  -4   7  -1  130.57   13.51
  -4  -7  -1  109.38   12.58
   4   7   1  106.04   11.50
  -4   7  -1  105.09   12.69
  -4   7  -1  112.07   14.20
  -4  -7  -1  119.25   12.03
  -4   7  -2  121.15   14.96
   4   7   2  136.67   12.32
  -4   7  -2  144.29   14.15
  -4  -7  -2  120.24   13.15
   4   7   2  175.04   22.52
  -4   7  -2  128.22   14.00
  -4   7  -3    4.63    5.52
   4   7   3   -2.82    4.06
  -4  -7  -3    0.12    3.48
  -4   7  -3   -3.28    3.88
   4   7   3    5.71    6.89
  -4   7  -3   -1.61    5.10
   4   7   4  822.22   28.55
  -4   7  -4  758.93   32.95
  -4  -7  -4  687.65   30.39
  -4   7  -4  864.59   34.48
  -4   7  -4  769.18   37.97
  -4  -7  -5    9.04    5.48
  -4   7  -5   14.14    5.48
   4   7   5   16.25    4.60
  -4   7  -5   15.41    5.79
   4   7   5   14.49    7.48
  -4   7  -5   13.59    6.68
  -4   7  -6 1435.61   45.74
  -4  -7  -6 1228.67   41.11
   4   7   6 1566.75   36.34
  -4   7  -6 1295.11   43.08
   4   7   6 1194.71   46.65
  -4   7  -6 1337.22   50.91
  -4   7  -7   13.45    6.72
  -4  -7  -7   12.72    6.31
   4   7   7    1.25    3.21
  -4   7  -7   -0.42    5.54
   4   7   7    4.48    5.11
  -4   7  -7   -2.37    6.39
  -4  -7  -8   79.87   11.37
  -4   7  -8   78.26   13.49
   4   7   8   82.28    7.29
  -4   7  -8   71.10   10.69
   4   7   8   65.19   10.26
   4   7   9   57.16   10.19
  -4   7  -9   36.93    8.54
  -4  -7  -9   42.45    8.88
  -4   7  -9   29.59    9.44
  -4   7 -10  475.32   33.76
  -4   7 -10  508.95   28.67
  -4  -7 -10  482.44   26.56
   4   7  10  534.48   28.80
  -4  -7 -11  149.49   15.26
  -4   7 -11  133.76   19.53
  -4   7 -12  419.04   35.09
  -4   7 -13   20.67   10.45
  -4   7 -14   31.00   12.56
  -4   7 -15    5.94    9.60
  -4   8  16  127.93   23.97
  -4   8  15  -11.21   14.66
  -4  -8  14    6.77    6.28
  -4   8  14   52.71   20.79
  -4  -8  13   22.01    7.52
  -4   8  13   74.53   21.99
  -4   8  12  309.69   39.17
  -4  -8  12  290.08   22.93
   4   8 -11  252.31   25.20
  -4  -8  11  252.90   20.94
  -4   8  11  273.62   35.38
  -4   8  10  404.43   27.25
  -4  -8  10  394.83   25.82
  -4   8  10  347.13   41.46
   4   8 -10  410.22   31.39
  -4  -8   9   24.18    8.08
  -4   8   9   24.11    8.83
  -4   8   9    1.36   11.69
   4   8  -9   34.13   10.72
  -4  -8   8   70.68   11.51
  -4   8   8   67.31   11.52
  -4   8   8   57.67   18.68
   4   8  -8   66.68   12.82
  -4  -8   7   36.26    8.90
   4   8  -7   39.00   10.41
  -4   8   7   30.64    5.91
  -4   8   7   28.29   13.10
  -4   8   6  701.45   33.12
   4   8  -6  817.16   39.82
  -4   8   6  743.77   56.03
  -4  -8   6  782.04   35.39
  -4   8   6  873.34   39.37
   4   8  -5   14.78    6.91
  -4   8   5   15.53    6.13
  -4   8   5   19.48    7.97
  -4  -8   5   10.39    6.91
   4   8  -4 1229.81   46.59
  -4  -8   4 1140.95   42.43
  -4   8   4 1127.60   42.45
  -4  -8   3   64.72   10.57
   4   8  -3   55.05   10.52
  -4   8   3   53.21    9.89
  -4   8   3   60.94   10.89
  -4  -8   3   46.35    9.52
  -4   8   2  237.33   20.74
  -4  -8   2  272.49   19.71
   4   8  -2  257.46   20.41
  -4  -8   2  212.27   18.48
  -4  -8   1    5.26    4.41
  -4   8   1    8.19    4.87
  -4  -8   1    7.06    4.69
   4   8  -1    8.34    4.76
  -4  -8   0  488.81   27.39
   4   8   0  543.21   27.81
  -4  -8   0  605.34   28.88
  -4   8   0  542.00   31.34
  -4  -8  -1    9.35    6.01
   4   8   1   12.83    5.36
  -4   8  -1   11.24    6.37
  -4  -8  -2  701.86   32.88
   4   8   2  770.89   31.96
  -4   8  -2  791.42   39.66
  -4  -8  -3  138.04   14.97
   4   8   3  161.32   14.45
  -4   8  -3  156.92   18.88
  -4  -8  -4  229.47   19.23
   4   8   4  275.96   18.36
  -4   8  -4  268.47   24.36
  -4  -8  -5   72.06   11.57
   4   8   5   85.44   10.48
  -4   8  -5   80.22   13.75
   4   8   6   68.69    8.98
  -4  -8  -6   57.75   10.80
   4   8   6   57.18   11.80
  -4   8  -6   63.51   12.72
  -4   8  -7  229.58   23.69
   4   8   7  271.30   16.48
   4   8   7  192.30   19.86
  -4  -8  -7  227.78   19.64
  -4   8  -8  575.29   37.53
   4   8   8  477.53   29.34
  -4  -8  -8  553.07   30.39
  -4   8  -9  103.33   17.13
   4   8   9  105.92   14.35
  -4  -8  -9   94.90   13.70
  -4   8 -10  253.87   26.96
  -4  -8 -10  246.58   20.98
  -4   8 -11    1.40    6.73
  -4   8 -12    0.34    8.55
  -4   8 -13   47.42   14.52
  -4   9  14  315.87   40.39
  -4   9  13   57.61   10.36
  -4  -9  13   71.41   13.37
  -4   9  12  143.90   30.99
  -4  -9  12  121.19   16.48
  -4   9  12   90.26   12.55
   4   9 -11   51.73   13.42
  -4  -9  11   62.57   12.71
  -4   9  11   64.17   22.56
  -4   9  11   39.09    8.60
   4   9 -10   -4.19    9.45
  -4   9  10    1.98    4.59
  -4  -9  10    6.56    5.51
  -4   9  10  -12.93   14.88
  -4   9   9   80.50   12.00
   4   9  -9  110.57   18.12
  -4  -9   9  101.21   14.59
  -4   9   9   97.37   24.07
  -4   9   8  182.99   17.82
   4   9  -8  227.04   24.55
  -4   9   8  195.50   19.44
  -4  -9   8  232.93   21.33
  -4   9   8  201.66   34.74
  -4   9   7  535.96   30.42
   4   9  -7  675.73   40.02
  -4   9   7  666.66   35.82
  -4   9   7  618.23   57.00
  -4  -9   7  638.86   34.27
  -4   9   6  279.47   22.41
   4   9  -6  319.76   27.01
  -4   9   6  376.41   28.82
  -4   9   6  333.83   40.03
  -4  -9   6  326.62   24.74
  -4   9   5  164.43   19.88
   4   9  -5  140.65   17.94
  -4  -9   5  135.29   16.10
  -4   9   5  132.46   15.93
   4   9  -4   37.01    9.80
  -4   9   4   28.27    8.20
  -4   9   4   31.82    9.19
  -4  -9   4   26.65    8.18
   4   9  -3  311.92   24.51
  -4  -9   3  264.25   21.71
  -4   9   3  291.18   23.61
   4   9  -2  231.65   21.01
  -4  -9   2  223.30   20.60
  -4   9   2  209.16   20.28
   4   9  -1 1281.22   47.25
  -4  -9   1 1204.47   45.54
  -4   9   1 1345.98   51.87
   4   9   0  305.37   22.75
  -4  -9   0  298.08   23.07
  -4   9   0  313.96   25.67
   4   9   1    4.20    4.56
  -4  -9  -1    6.56    5.41
  -4   9  -1   12.98    8.09
   4   9   2   40.65    8.05
  -4  -9  -2   35.39    8.64
  -4   9  -2   47.56   11.26
   4   9   3  110.78   13.15
  -4  -9  -3   90.35   13.22
  -4   9  -3  108.58   16.72
   4   9   4  436.98   25.13
  -4  -9  -4  383.70   26.35
  -4   9  -4  434.90   33.23
   4   9   5  427.62   24.46
  -4  -9  -5  354.50   26.27
  -4   9  -5  412.09   32.75
   4   9   6  229.74   17.73
  -4   9  -6  241.33   25.45
   4   9   6  206.21   24.15
  -4  -9  -6  194.94   19.10
  -4  -9  -7   68.25   12.11
   4   9   7   64.44   13.45
  -4   9  -7   62.66   14.10
  -4  -9  -8    9.88    6.30
   4   9   8   -7.17    9.99
  -4   9  -8   10.73    8.15
  -4   9  -9    0.03    7.42
  -4  -9  -9    7.25    6.47
  -4   9 -10  154.28   22.71
  -4  10  12   53.59   10.31
  -4 -10  12   70.06   15.02
  -4  10  12   63.90   23.03
  -4 -10  11  480.16   33.04
  -4  10  11  492.18   57.52
  -4  10  11  358.08   25.57
  -4 -10  10   16.93    8.79
  -4  10  10   18.04    7.63
  -4 -10   9   62.02   12.10
   4  10  -9   79.56   16.29
  -4  10   9   44.06   17.32
  -4  10   9   49.77   10.55
  -4 -10   8  -13.39    8.90
  -4  10   8    2.72    4.70
   4  10  -8    0.81    6.94
  -4  10   8   -1.73   15.46
  -4  10   7  145.97   17.25
  -4 -10   7  175.84   19.70
   4  10  -7  164.94   21.61
  -4  10   7  149.25   32.22
  -4 -10   6   70.13   13.08
  -4  10   6   63.06   11.91
   4  10  -6   73.45   15.18
  -4  10   6   76.77   23.64
  -4  10   5  313.01   25.27
   4  10  -5  359.90   29.91
  -4 -10   5  363.73   27.53
  -4  10   4   16.84    7.52
  -4 -10   4   11.53    7.60
  -4  10   4   -8.57   13.89
   4  10  -4   19.12    8.13
  -4  10   3  433.56   40.07
   4  10  -3  354.67   27.97
  -4  10   3  340.38   26.77
  -4 -10   3  346.57   26.54
   4  10  -2   14.65    6.72
  -4  10   2   15.84    7.37
  -4 -10   2   15.20    8.16
   4  10  -1   -3.97    6.22
  -4  10   1   -4.63    6.70
  -4 -10   1   -4.33    6.35
   4  10   0   15.55    6.97
  -4  10   0   13.11    7.77
  -4 -10   0   23.80    8.08
   4  10   1  483.18   29.93
  -4  10  -1  534.18   36.06
  -4 -10  -1  500.03   31.74
   4  10   2  240.24   21.02
  -4  10  -2  247.35   25.97
  -4 -10  -2  235.41   21.86
   4  10   3  900.83   39.13
  -4  10  -3  969.35   50.76
  -4 -10  -3  823.01   40.94
   4  10   4   23.89    7.96
  -4  10  -4   21.75    9.47
  -4 -10  -4   26.23    9.96
   4  10   5  110.19   13.78
  -4  10  -5  109.27   18.67
  -4 -10  -5  103.54   15.23
   4  10   6   -2.43    9.52
  -4  10  -6    3.50    7.87
  -4 -10  -6    9.19    6.63
  -4 -10  -7  407.37   29.66
   4  10   7  391.22   34.30
  -4  10  -7  410.76   35.89
  -4 -10  -8  154.44   19.64
  -4  11  11   33.03    9.50
  -4  11  10   15.33    8.13
  -4 -11   9  262.42   25.76
  -4  11   9  210.03   21.42
  -4  11   8   31.90   21.21
  -4 -11   8   19.98    9.31
  -4  11   8   16.57    9.08
  -4  11   7  524.28   61.54
  -4 -11   7  535.41   35.47
  -4  11   7  449.30   31.30
  -4 -11   6   26.55   11.38
  -4  11   6   25.29    9.05
   4  11  -6   32.96   10.80
  -4  11   6   37.86   20.57
  -4 -11   5   84.97   15.06
  -4  11   5   77.36   14.52
   4  11  -5   80.14   15.40
  -4  11   5  112.89   27.70
  -4  11   4   38.93   10.84
  -4 -11   4   37.41   11.58
   4  11  -4   27.96   11.09
  -4  11   3  200.41   22.08
  -4 -11   3  206.18   22.02
   4  11  -3  211.27   23.17
  -4  11   2   25.85    9.76
  -4 -11   2   30.43   10.23
   4  11  -2   32.53   10.65
  -4  11   1  737.66   43.52
  -4 -11   1  697.93   39.38
   4  11  -1  745.18   41.45
  -4  11   0   14.93    9.80
  -4 -11   0    6.21    6.85
   4  11   0    8.18    6.48
  -4  11  -1   72.36   14.64
  -4 -11  -1   84.36   14.42
   4  11   1   96.06   14.68
  -4  11  -2   23.00    7.62
  -4 -11  -2   26.35   10.33
   4  11   2   11.58    6.25
  -4  11  -3  157.12   22.10
   4  11   3  155.91   17.66
  -4 -11  -3  150.96   18.98
   4  11   4   -1.80    6.15
  -4 -11  -4    7.83    7.53
  -4 -11  -5  440.28   32.09
   4  11   5  509.28   47.79
  -4 -11  -6   68.06   14.06
   4  12  -2   19.07   10.39
   4  12  -1   13.68    8.24
   4  12   0  268.61   25.98
   4  12   1  315.01   27.76
   4  12   2  163.10   19.79
   5   0 -20  228.19   30.53
   5   0 -19   12.86   12.43
   5   0 -18   54.28   16.20
   5   0 -17   19.81   12.70
   5   0 -16   98.46   16.80
  -5   0  15    5.77    5.26
   5   0 -15    9.18    9.47
   5   0 -14  724.88   21.54
  -5   0  14  778.17   34.64
   5   0 -13   -2.83    3.21
   5   0 -13    9.18    9.48
   5   0 -12  722.82   40.06
   5   0 -12  634.73   22.44
   5   0 -11    4.39    3.68
   5   0 -11    4.14    7.13
   5   0 -10  111.72   14.78
   5   0 -10  107.38   10.81
   5   0  -9   12.69    6.99
   5   0  -8 2175.25   56.11
   5   0  -7    4.29    6.15
   5   0  -6 3292.82   62.61
  -5   0   6 3448.45   67.76
  -5   0   5    2.14    4.20
   5   0  -5    1.47    4.08
   5   0  -4    1.26    3.79
  -5   0   4    3.44    4.32
   5   0  -3   -0.84    3.18
  -5   0   3    3.77    4.02
  -5   0   2 1016.09   28.83
   5   0  -2 1121.70   30.27
  -5   0   1    2.41    2.86
   5   0  -1    2.35    3.06
   5   0  -1    0.51    2.65
  -5   0   0 2869.66   39.69
   5   0   0 2931.27   47.12
  -5   0  -1   -0.83    2.17
  -5   0  -1   -1.88    4.10
   5   0   1   -2.57    3.59
   5   0   2  300.70   16.18
  -5   0  -2  324.99   17.80
  -5   0  -3    5.52    4.19
   5   0   3    0.75    3.59
   5   0   4  774.76   29.13
  -5   0  -4  782.73   29.34
  -5   0  -4  738.10   17.27
   5   0   5    1.80    4.55
  -5   0  -5    2.52    1.69
  -5   0  -6  785.00   32.78
  -5   0  -6  848.52   18.43
   5   0   6  785.96   27.00
  -5   0  -7   -1.79    2.79
   5   0   7    2.66    3.69
  -5   0  -7   -2.72    6.77
  -5   0  -7    1.82    1.94
  -5   0  -8  367.48   24.75
  -5   0  -8  350.57   18.59
   5   0   8  353.79   16.85
  -5   0  -8  394.50   14.14
   5   0   9   -0.41    2.76
  -5   0  -9    2.20    3.95
  -5   0 -10  111.24   15.10
   5   0  10  129.35    9.25
  -5   0 -11  -17.53   10.67
  -5   0 -11    1.80    4.94
  -5   0 -12  398.05   31.89
  -5   0 -12  585.18   31.28
  -5   0 -13    7.39    7.24
  -5   0 -13   -8.53    9.29
  -5   0 -14  334.84   31.21
  -5   0 -15   -5.36   10.83
   5  -1 -20   13.38   13.47
   5   1 -19   26.88   15.45
   5  -1 -19   13.67   10.08
   5  -1 -18  145.18   21.90
   5   1 -18  158.72   23.43
   5   1 -17   85.33   17.16
   5  -1 -17   73.01   15.57
   5  -1 -16  720.43   42.20
  -5   1  16  678.28   34.55
   5  -1 -15  100.75   16.20
   5   1 -15   79.44    7.04
  -5  -1  15   71.40   12.40
   5  -1 -14   94.00   14.77
   5   1 -14   76.49    8.48
  -5  -1  14   71.74   11.32
   5  -1 -13   37.29   11.99
   5   1 -13   38.70   10.80
  -5  -1  13   33.37    7.29
   5  -1 -13   31.65    9.49
   5  -1 -13   28.44    4.77
  -5   1  13   37.58   10.49
  -5  -1  12  464.16   25.43
   5  -1 -12  511.67   27.90
   5  -1 -12  441.84   18.01
   5  -1 -12  560.68   37.23
   5   1 -12  471.96   31.33
  -5   1  12  471.51   31.96
  -5  -1  11   81.26   10.54
   5   1 -11   92.47   13.99
  -5   1  11   77.37   13.55
   5  -1 -11   61.27    7.19
   5  -1 -11   83.56   14.82
  -5   1  10  855.74   40.85
   5   1 -10  804.65   36.67
   5  -1 -10  788.26   24.87
   5  -1 -10  898.17   42.74
   5   1  -9  380.48   23.98
   5  -1  -9  346.61   16.95
   5  -1  -9  373.02   27.11
   5   1  -8   82.52   10.89
   5  -1  -8   93.44    9.29
   5  -1  -8   91.42   13.07
   5  -1  -7    5.31    3.88
   5  -1  -7    1.13    5.65
   5   1  -7    5.78    4.39
   5  -1  -6  651.71   31.26
   5  -1  -6  592.52   23.13
   5   1  -6  557.82   24.26
  -5   1   5  788.19   32.86
   5  -1  -5  894.10   35.64
   5  -1  -5  863.23   28.22
   5   1  -5  788.08   27.00
  -5   1   4  995.45   34.96
   5  -1  -4 1124.36   39.46
   5  -1  -4 1069.41   31.66
   5   1  -4 1039.02   28.85
   5  -1  -3   85.43   11.53
  -5   1   3  104.57   11.60
   5  -1  -3  105.23   10.94
   5   1  -3   98.66    8.50
   5   1  -2 1013.87   24.33
  -5   1   2  994.85   32.57
   5  -1  -2 1135.32   36.35
   5  -1  -2 1069.19   18.03
   5  -1  -2  982.23   31.07
   5  -1  -1   82.99    5.13
  -5   1   1   98.80   10.25
   5   1  -1   89.18    6.77
   5  -1  -1  100.72   10.57
   5  -1   0   27.18    3.91
   5  -1   0   22.89    6.25
  -5   1   0   23.26    4.48
   5   1   0   15.34    5.67
  -5   1   0   27.73    5.67
   5   1   0   23.58    3.32
   5  -1   1  921.79   29.63
   5   1   1 1040.14   35.01
   5  -1   1  976.40   22.72
  -5   1  -1  964.23   23.61
  -5  -1  -2 3811.01   69.76
   5  -1   2 3666.85   58.41
  -5   1  -2 3553.07   48.88
   5   1   2 3798.45   66.52
  -5  -1  -3   22.58    6.24
   5   1   3   21.80    6.14
  -5   1  -3   17.81    4.19
   5  -1   3   28.86    6.18
  -5  -1  -4 2661.78   61.61
   5   1   4 2678.14   59.40
  -5   1  -4 2809.07   50.24
  -5   1  -4 2753.28   40.23
   5  -1   4 2758.65   49.92
  -5   1  -5   44.13    5.36
  -5  -1  -5   37.81    2.59
   5   1   5   45.42    8.87
  -5  -1  -5   39.82    8.91
  -5   1  -5   48.73    7.65
   5  -1   5   50.76    6.86
  -5   1  -6   70.66    6.92
  -5   1  -6   68.62    9.82
  -5  -1  -6   67.48   11.54
   5   1   6   63.72   10.87
   5  -1   6   63.46    7.66
  -5  -1  -6   74.23    5.78
   5  -1   7   44.07    6.29
  -5   1  -7   40.07    5.62
   5   1   7   40.37    9.57
  -5  -1  -7   49.83    9.93
  -5   1  -7   41.74    8.37
  -5  -1  -7   57.53    6.06
  -5   1  -8 1424.21   33.68
   5  -1   8 1234.80   30.70
  -5  -1  -8 1378.30   32.04
  -5  -1  -8 1179.78   46.46
  -5   1  -8 1133.18   41.30
  -5   1  -9  327.10   16.81
  -5   1  -9  265.54   21.83
  -5  -1  -9  310.24   25.63
   5  -1   9  300.15   14.81
  -5  -1  -9  335.25   17.72
  -5   1 -10  906.78   29.69
  -5   1 -10  733.49   33.73
  -5  -1 -10  892.36   30.74
   5   1  10  728.06   23.40
  -5   1 -10  780.48   37.81
  -5  -1 -10  812.62   42.55
  -5   1 -11  172.25   17.93
  -5   1 -11  157.51   18.67
  -5  -1 -11  175.28   22.09
  -5  -1 -11  194.50   15.99
   5   1  11  170.39   10.29
  -5  -1 -12   20.21    6.48
  -5  -1 -12    8.37    1.65
  -5  -1 -12   30.45   11.96
  -5   1 -12    9.07    7.09
   5   1  12   14.70    2.73
  -5   1 -12   30.25    8.86
  -5   1 -13    0.81    5.78
  -5  -1 -13    4.82    8.03
  -5   1 -13   -3.93    9.65
  -5  -1 -13    0.61    4.99
  -5  -1 -14  259.81   30.40
  -5   1 -14  231.43   25.80
  -5  -1 -15  205.17   26.93
  -5   1 -15  149.40   22.00
   5  -2 -20   83.86   17.71
   5   2 -19  133.40   24.00
   5  -2 -19   99.35   21.01
   5  -2 -18   13.93   10.27
   5  -2 -17   16.88    9.59
   5  -2 -16   -3.12    7.96
  -5  -2  16    2.60    2.69
   5   2 -16    7.29    3.91
   5  -2 -15  415.11   31.46
  -5   2  15  407.82   16.77
  -5   2  15  378.90   32.40
  -5   2  14  309.53   28.36
  -5  -2  14  333.34   23.85
   5  -2 -14  329.33   26.24
   5  -2 -13  567.36   32.35
  -5  -2  13  610.56   30.65
  -5   2  13  577.74   37.87
   5  -2 -13  599.87   43.82
   5  -2 -12   91.84   12.81
   5   2 -12  107.67   15.97
  -5   2  12   93.76   15.76
   5  -2 -12   87.30   16.42
  -5  -2  12   84.18   11.42
   5   2 -11   27.83    8.48
  -5   2  11   20.78    8.51
   5  -2 -11   12.76    3.79
   5  -2 -11   12.06    8.28
  -5  -2  11   14.22    5.51
   5   2 -10   89.02   12.41
  -5   2  10   77.48   13.83
  -5  -2  10   86.29   10.91
   5  -2 -10   81.16    8.49
   5  -2 -10  101.66   16.00
   5   2  -9  569.55   28.99
  -5   2   9  554.79   33.19
  -5  -2   9  587.22   26.13
   5  -2  -9  580.27   25.08
   5  -2  -9  632.70   39.21
   5  -2  -9  560.04   21.66
   5  -2  -8  682.83   24.87
   5   2  -8  668.82   29.52
   5  -2  -8  644.41   23.38
   5  -2  -7 1027.21   27.37
   5   2  -7 1038.80   34.71
   5  -2  -7  967.65   28.86
   5  -2  -6 1464.40   28.69
   5   2  -6 1393.10   37.62
   5  -2  -6 1528.50   54.42
   5  -2  -6 1404.49   35.03
   5  -2  -5  206.38    9.20
   5  -2  -5  198.30   19.33
   5  -2  -5  194.03   13.18
   5   2  -5  194.42   13.13
   5  -2  -4   -1.21    4.41
  -5   2   4    2.94    4.88
   5   2  -4    1.60    2.34
   5  -2  -4    1.90    1.43
   5  -2  -4   -1.55    3.17
   5   2  -3   26.63    4.30
  -5   2   3   24.26    7.06
   5  -2  -3   25.61    5.25
  -5   2   2  786.07   33.25
   5  -2  -2  745.06   25.92
   5   2  -2  742.11   20.07
   5  -2  -1 1338.35   35.23
   5   2  -1 1352.16   24.38
   5  -2   0 1104.47   31.66
  -5   2   0 1087.60   18.21
   5   2   0 1092.65   19.06
   5  -2   1 1408.75   35.74
   5   2   1 1492.37   45.34
  -5   2  -1 1367.85   24.07
   5   2   1 1420.53   17.18
  -5  -2  -2   98.30    5.76
   5  -2   2  104.54   10.08
   5   2   2  110.14   13.07
  -5   2  -2   95.95    7.70
  -5  -2  -3   37.16    2.99
  -5   2  -3   34.33    5.84
  -5   2  -3   44.05    6.18
   5   2   3   43.72    9.18
  -5  -2  -3   35.91    8.04
   5  -2   3   34.82    5.81
   5  -2   4  238.00   14.74
  -5  -2  -4  252.87   20.98
   5   2   4  267.75   21.47
  -5   2  -4  252.85   14.74
  -5   2  -4  232.14   14.02
   5  -2   5  574.38   22.57
  -5  -2  -5  578.43   33.79
   5   2   5  609.59   32.72
  -5   2  -5  589.03   23.92
  -5   2  -5  580.02   21.43
   5  -2   6  398.00   18.84
   5   2   6  382.61   26.77
  -5  -2  -6  380.58   27.22
  -5   2  -6  373.16   20.65
  -5   2  -6  378.51   17.90
  -5   2  -7  989.29   29.76
   5  -2   7  978.70   29.12
  -5  -2  -7  965.92   43.94
   5   2   7  968.34   43.47
  -5   2  -7  896.40   33.25
  -5   2  -8   57.37    9.86
  -5  -2  -8   47.14   11.46
   5   2   8   44.81   11.18
  -5   2  -8   50.83    7.24
   5   2   9   48.59   11.70
  -5  -2  -9   62.59    7.51
  -5   2  -9   52.13   10.10
  -5  -2  -9   44.07   12.14
  -5   2  -9   52.37    8.12
  -5  -2 -10  136.37   19.82
  -5   2 -10  112.65   14.61
  -5   2 -10  130.03    9.05
  -5  -2 -10  142.56   11.97
  -5   2 -10  159.56   14.38
  -5   2 -11  369.72   13.98
  -5   2 -11  398.30   27.95
  -5  -2 -11  413.38   33.47
  -5  -2 -11  432.46   22.62
  -5   2 -12  336.03   23.43
  -5   2 -12  280.03   24.97
  -5  -2 -12  203.80    8.71
  -5   2 -12  264.82   23.92
  -5  -2 -12  277.30   28.45
  -5  -2 -12  268.29   19.13
   5   2  12  244.51   12.60
  -5   2 -13  214.35   23.56
  -5   2 -13  137.41   18.53
  -5  -2 -13  211.18   26.13
  -5   2 -14  141.19   20.23
  -5  -2 -14  179.89   25.24
  -5  -2 -15   11.46   13.75
  -5   2 -15   -4.80    8.72
   5  -3 -20  -12.27   11.74
   5  -3 -19   15.59   10.78
   5  -3 -18   -1.28   10.13
   5  -3 -17  223.99   26.98
  -5  -3  16   16.81    4.31
   5  -3 -16   20.69    9.37
  -5   3  16   25.08   11.28
   5  -3 -15  161.93   20.48
  -5   3  15  154.41   22.28
  -5   3  15  185.72   12.79
  -5   3  14    8.63    3.79
  -5   3  14   21.23   10.25
   5  -3 -14   -1.14    8.55
   5  -3 -13  133.22   16.72
  -5   3  13  150.70   21.04
  -5   3  12  122.07   19.18
   5   3 -12  114.54   16.42
   5  -3 -12   95.35   13.68
   5  -3 -12  112.70   19.93
  -5  -3  12  106.25   13.00
  -5  -3  11  613.71   29.43
   5  -3 -11  638.11   45.03
  -5   3  11  581.66   38.62
   5   3 -11  639.68   34.64
  -5  -3  10   33.86    7.56
  -5   3  10   35.13   10.61
   5   3 -10   35.74    8.22
   5  -3 -10   31.50   11.55
   5  -3  -9 1828.72   48.07
  -5  -3   9 1920.76   48.17
   5   3  -9 1830.31   52.46
   5  -3  -9 1907.67   72.29
  -5   3   9 1720.20   63.66
   5  -3  -8   88.48    9.97
  -5   3   8  102.47   11.44
   5  -3  -8   99.17    9.92
   5  -3  -8   89.39   15.36
   5  -3  -7   28.46    9.97
   5  -3  -7   32.25    6.47
   5  -3  -7   28.39    5.83
  -5   3   7   48.52    8.14
  -5   3   6  203.38   14.70
   5  -3  -6  167.59   13.07
   5  -3  -6  179.36   12.06
  -5   3   5 3871.48   61.42
   5  -3  -5 3645.40   59.91
  -5   3   4  384.04   19.64
   5  -3  -4  349.29   18.60
  -5  -3   4  347.95   17.09
  -5  -3   3 3075.39   47.91
   5  -3  -3 3032.82   54.84
  -5   3   3 3178.44   75.85
  -5  -3   2  174.14   10.95
   5  -3  -2  161.40   12.81
  -5  -3   1   29.37    4.39
   5  -3  -1   28.51    5.73
  -5  -3   0   10.85    2.87
   5  -3   0   11.70    4.07
  -5   3   0   17.91    5.47
  -5  -3  -1 2211.07   31.96
   5   3   1 2178.53   55.45
   5  -3   1 2188.95   46.81
  -5   3  -1 2338.61   47.20
   5   3   2  431.53   27.60
  -5   3  -2  465.15   21.34
   5  -3   2  407.65   20.62
  -5  -3  -2  419.28   12.71
   5   3   3 1094.18   44.18
  -5   3  -3 1008.24   31.58
  -5  -3  -3  967.78   16.86
   5   3   3  953.91   17.72
   5  -3   3  980.25   31.50
  -5   3  -3 1026.89   31.54
   5   3   4   84.14   14.55
   5   3   4   72.34    3.70
  -5   3  -4   70.88    8.78
   5  -3   4   68.77    8.58
  -5   3  -4   79.91    9.91
  -5   3  -5   64.30    9.10
   5   3   5   53.12   10.92
  -5  -3  -5   36.01    9.01
  -5   3  -5   47.49    7.48
  -5   3  -6   34.32    6.78
   5   3   6   34.77    9.59
  -5  -3  -6   30.80    9.34
  -5   3  -6   38.26    7.01
   5   3   7  253.28   24.41
  -5  -3  -7  197.27   22.42
  -5   3  -7  212.59   16.35
  -5   3  -7  199.13   15.23
  -5  -3  -8   -8.35    9.56
   5   3   8    6.05    5.72
  -5   3  -8    5.40    5.02
  -5   3  -8    2.90    3.51
  -5   3  -9  649.61   28.84
  -5   3  -9  620.60   22.52
  -5   3  -9  558.52   29.03
  -5  -3  -9  585.20   40.74
  -5   3 -10    4.78    4.04
  -5  -3 -10   -0.86    9.14
  -5   3 -10   18.43    7.90
  -5   3 -10    5.78    3.14
  -5   3 -11  203.35   18.70
  -5  -3 -11  165.08   10.48
  -5   3 -11  182.65   11.50
  -5  -3 -11  154.96   22.86
  -5   3 -11  168.75   18.10
  -5   3 -12    3.38    5.09
  -5  -3 -12    7.02    3.23
  -5   3 -12   15.40    8.49
  -5   3 -13    9.71    7.73
  -5  -3 -13   16.93    9.91
  -5   3 -13   15.20    8.94
  -5  -3 -14   15.43   12.23
  -5   3 -14    6.93    8.30
  -5   3 -15  314.42   29.12
  -5  -3 -15  399.44   40.53
   5  -4 -19  300.24   37.13
  -5   4  18   15.39   10.73
   5  -4 -18   17.32   13.94
  -5   4  17   86.41   18.50
   5  -4 -17  111.44   22.51
  -5   4  16   13.13   10.01
   5  -4 -16    4.48   10.07
  -5  -4  16   19.91    5.52
   5  -4 -15  357.80   33.04
  -5  -4  15  339.38   18.36
  -5   4  15  400.84   20.91
  -5   4  15  337.83   32.93
  -5   4  14   14.19   10.64
   5  -4 -14   10.32    9.86
  -5   4  14    4.74    4.37
   5  -4 -13  878.75   46.39
  -5   4  13  896.55   29.25
  -5   4  13  936.16   53.35
  -5   4  12    2.51    3.33
  -5   4  12   -5.48    9.52
   5  -4 -12   15.89    8.93
   5  -4 -12   12.74   11.28
   5  -4 -11   60.94   15.37
  -5  -4  11   43.66    8.64
   5   4 -11   45.98    8.80
   5  -4 -11   41.81   10.08
  -5   4  11   50.10   12.95
  -5   4  10   33.39   13.17
  -5   4  10   24.10    6.77
  -5  -4  10   20.74    6.42
   5  -4 -10   21.80    9.72
  -5  -4   9  285.13   19.63
   5  -4  -9  275.47   21.11
  -5   4   9  267.53   18.29
  -5   4   9  236.47   25.88
   5  -4  -8  100.52   12.14
  -5  -4   8  107.46   11.83
  -5   4   8  108.56   12.16
  -5   4   8   95.74   15.89
  -5   4   7  842.70   31.14
   5  -4  -7  878.55   31.07
  -5   4   7  759.70   44.68
  -5  -4   6  255.21   16.78
  -5   4   6  232.35   16.48
  -5   4   6  213.72   11.02
  -5   4   5   28.98    3.98
  -5   4   5   26.55    6.33
  -5   4   4   31.36    3.67
  -5   4   4   30.37    6.30
  -5  -4   3    5.08    2.98
  -5   4   3    6.47    2.47
  -5  -4   2  988.92   27.74
  -5  -4   1  890.90   24.98
  -5  -4   0   49.34    5.91
   5   4   1 1382.16   46.86
  -5  -4  -1 1379.46   28.17
   5   4   2   26.73    7.61
  -5  -4  -2   25.63    3.95
  -5   4  -2   19.46    5.33
  -5   4  -3  182.42   14.98
  -5  -4  -3  195.36    9.47
   5   4   3  194.27   20.36
  -5   4  -4    1.28    3.08
   5   4   4    3.69    5.14
   5   4   4    1.10    2.74
  -5   4  -5 1515.56   43.57
   5   4   5 1544.22   27.75
   5   4   6    3.95    2.43
   5   4   6    1.35    7.23
  -5   4  -6    1.37    3.53
  -5   4  -7 1667.36   46.98
   5   4   7 1685.70   28.76
  -5  -4  -7 1727.12   65.31
  -5   4  -7 1712.34   40.74
  -5  -4  -8   -3.71    7.34
  -5   4  -8   -2.14    3.84
  -5   4  -8   -3.30    4.85
  -5   4  -9   65.74    8.50
  -5   4  -9   65.37   10.67
  -5  -4  -9   56.07   14.20
  -5   4  -9   63.77   10.80
  -5   4 -10   11.10    4.55
  -5   4 -10   16.44    8.75
  -5  -4 -10    2.27    8.50
  -5   4 -10    2.20    4.71
  -5   4 -11  783.06   26.40
  -5   4 -11  870.27   40.57
  -5   4 -11  724.98   36.26
  -5  -4 -11  817.67   52.91
  -5   4 -12   13.65    8.95
  -5  -4 -12   -7.05   13.40
  -5   4 -12   -1.70    5.29
  -5   4 -13  420.70   32.28
  -5   4 -13  313.21   27.67
  -5  -4 -13  383.76   39.55
  -5   4 -14   14.12    9.02
  -5   4 -14   12.94    9.37
  -5   4 -15   18.42   10.62
  -5   5  19   21.39   13.06
   5  -5 -19    5.82   16.25
  -5   5  18   68.54   17.33
   5  -5 -18   73.00   21.40
  -5   5  17  195.52   27.21
   5  -5 -17  111.66   23.32
   5  -5 -16  192.94   28.31
  -5   5  16  264.54   30.83
  -5  -5  15  105.90   11.85
  -5   5  15  113.38   21.47
   5  -5 -15  103.52   20.50
  -5   5  14    8.79    4.68
  -5  -5  14    7.70    4.54
  -5   5  14   15.00   11.73
   5  -5 -14    5.81    8.61
  -5  -5  13   44.30    8.16
  -5   5  13   50.72    8.39
   5  -5 -13   41.92   12.39
  -5   5  13   41.59   13.03
   5  -5 -12  202.05   23.78
  -5   5  12  210.37   15.37
  -5   5  12  228.52   18.26
  -5   5  12  261.63   31.99
   5  -5 -11  691.49   40.92
  -5   5  11  776.71   32.80
  -5   5  11  787.52   51.58
  -5   5  11  724.19   27.52
  -5  -5  10  444.44   25.92
  -5   5  10  432.71   24.69
  -5   5  10  428.02   38.12
  -5   5  10  411.42   20.50
  -5  -5   9  757.67   32.42
  -5   5   9  674.85   26.06
  -5   5   9  662.43   45.66
  -5   5   9  791.11   33.01
  -5  -5   8   10.50    5.01
  -5   5   8    6.10    4.05
  -5   5   8    5.00    8.57
  -5   5   8    8.31    4.47
  -5   5   8    2.26    2.67
  -5  -5   7    5.67    4.28
  -5   5   7    3.29    7.85
  -5   5   7    9.74    4.31
  -5   5   7    3.06    3.67
  -5  -5   6   76.45    9.93
  -5   5   6   73.90   10.25
  -5   5   6   63.21   14.58
  -5   5   6   72.59    7.69
  -5  -5   5 1463.12   39.67
  -5   5   5 1471.35   43.20
  -5   5   5 1314.38   59.64
  -5   5   5 1404.88   30.46
  -5   5   4  259.49   13.31
  -5   5   4  246.54   17.79
   5   5  -4  238.39   16.34
  -5  -5   4  271.15   16.76
  -5   5   3 1230.08   33.67
   5   5  -3 1171.86   35.04
   5   5  -2  540.49   23.03
   5   5  -1  119.25   10.56
   5   5   0   23.51    5.00
  -5   5   0   34.77    7.71
  -5  -5   0   24.71    4.81
   5   5   1  989.70   27.72
  -5   5  -1 1004.59   37.37
  -5  -5  -1 1024.49   27.57
  -5   5  -1  980.26   33.80
  -5   5  -2  422.36   22.19
   5   5   2  441.03   30.40
  -5   5  -2  436.64   24.96
  -5  -5  -2  474.70   18.32
   5   5   3 1121.48   50.20
  -5   5  -3 1038.72   35.09
  -5   5  -3 1031.95   38.97
  -5  -5  -3 1096.93   26.35
  -5   5  -4  848.54   35.33
  -5   5  -4  920.59   32.86
   5   5   4  937.86   46.29
   5   5   4  848.32   29.88
  -5   5  -4  943.53   32.35
  -5   5  -5    7.48    5.90
  -5   5  -5    4.24    5.07
  -5   5  -5    6.46    5.30
   5   5   5    7.84    8.38
   5   5   5    6.11    2.94
   5   5   6    5.21    3.49
   5   5   6    3.54    7.47
  -5   5  -6    3.25    4.02
  -5   5  -6    4.48    3.66
  -5   5  -6    8.01    4.92
  -5   5  -7   68.88   10.91
  -5   5  -7   95.61   10.93
  -5   5  -7   88.57   11.37
   5   5   7   97.15    9.24
  -5   5  -8  538.48   24.89
  -5   5  -8  474.42   29.01
   5   5   8  564.98   21.13
  -5   5  -8  575.90   27.27
  -5  -5  -9  497.16   23.03
  -5   5  -9  522.12   24.71
  -5   5  -9  500.37   29.94
   5   5   9  538.00   20.90
  -5   5  -9  555.11   27.63
  -5   5 -10  217.04   20.56
  -5   5 -10  247.42   17.03
  -5  -5 -10  223.40   15.59
  -5  -5 -11   83.96    9.80
  -5   5 -11   65.37   12.62
  -5   5 -11   70.24   12.69
  -5  -5 -11   83.95   19.67
  -5  -5 -12   -0.29    2.90
  -5   5 -12   -1.31    6.39
  -5   5 -12   10.73    8.78
  -5  -5 -12    8.89   10.40
  -5   5 -13   31.87   10.33
  -5  -5 -13   39.71   15.54
  -5   5 -13   36.58   11.63
  -5   5 -14   92.48   18.40
  -5   5 -14   84.29   16.01
  -5   5 -15  252.68   29.95
   5  -6 -19   -5.19   17.84
   5  -6 -18   32.17   13.27
  -5   6  18   66.41   19.05
   5  -6 -17   -4.25   12.38
  -5   6  17   -3.36    9.97
   5  -6 -16   -4.27   15.47
  -5   6  16   16.58    9.62
   5  -6 -15   42.74   16.45
  -5  -6  15   63.95   10.71
  -5   6  15   66.64   18.10
  -5   6  14  206.35   17.57
  -5  -6  14  168.93   15.76
  -5   6  14  182.00   27.75
   5  -6 -14  207.20   26.61
  -5   6  14  181.56   18.52
  -5   6  13  127.76   25.87
   5  -6 -13   95.54   17.74
  -5  -6  13   90.04   11.80
  -5   6  13  101.78   12.51
  -5   6  13   97.94   13.92
  -5  -6  12  418.87   24.03
  -5   6  12  486.35   24.82
  -5   6  12  518.94   45.76
  -5   6  12  483.80   28.64
  -5   6  11   36.14   15.53
  -5   6  11   21.29    6.28
  -5   6  11   17.33    6.58
  -5   6  10   41.74   15.05
  -5   6  10   39.73    8.55
  -5   6  10   39.09    7.57
  -5   6   9   11.47    9.45
  -5   6   9   28.30    7.47
  -5   6   9    7.98    4.89
  -5   6   9   15.88    5.50
  -5  -6   8  662.12   31.21
  -5   6   8  655.16   25.91
  -5   6   8  617.09   26.68
  -5   6   8  675.15   32.28
  -5   6   8  647.13   48.43
  -5  -6   7  507.70   26.55
  -5   6   7  477.24   21.68
  -5   6   7  468.36   23.20
  -5   6   7  524.90   28.37
  -5   6   7  475.06   40.69
  -5  -6   6  790.09   32.02
   5   6  -6  709.47   32.44
  -5   6   6  787.01   30.38
  -5   6   6  791.69   26.31
  -5   6   6  750.38   49.77
  -5   6   6  807.11   34.11
  -5   6   5   29.89    6.82
  -5  -6   5   33.84    7.49
   5   6  -5   26.81    6.44
  -5   6   5   22.83    5.92
  -5   6   5   38.50    6.70
  -5   6   5   28.09   10.66
   5   6  -4    0.94    3.37
  -5   6   4   -0.02    3.19
  -5  -6   4    4.95    4.05
  -5   6   4    1.59    4.07
  -5   6   4   -7.50    6.15
   5   6  -3   46.18    8.21
  -5   6   3   56.66    9.08
  -5  -6   3   52.91    7.91
  -5   6   3   44.86    7.55
  -5   6   3   49.67    8.60
  -5   6   2 1508.10   42.80
  -5  -6   2 1593.45   41.36
   5   6  -2 1483.92   41.41
  -5   6   2 1518.41   45.68
  -5   6   1  518.84   25.03
  -5   6   1  487.81   27.16
   5   6  -1  491.58   23.59
  -5   6   1  503.71   26.09
  -5   6   0  851.90   32.16
  -5   6   0  778.17   34.90
   5   6   0  801.53   28.71
  -5   6   0  819.95   32.99
  -5   6  -1  306.58   19.58
  -5   6  -1  279.48   21.19
   5   6   1  280.79   16.58
  -5   6  -1  284.91   19.46
   5   6   2  107.03   10.02
  -5   6  -2  104.54   12.09
  -5  -6  -2  107.27   10.06
  -5   6  -2   92.52   13.10
   5   6   2  112.55   16.72
  -5   6  -2   99.90   11.72
   5   6   3   73.27    8.16
  -5   6  -3   60.69   10.39
  -5   6  -3   63.05    9.44
   5   6   3   64.79   13.36
  -5   6  -3   53.08    8.80
  -5   6  -4  842.13   37.86
   5   6   4  903.57   25.89
   5   6   4  896.23   48.03
  -5   6  -4  805.12   32.67
  -5   6  -4  878.13   33.41
  -5   6  -5   77.49   10.39
  -5   6  -5   77.69   12.59
  -5   6  -5   73.52   10.55
   5   6   5   61.76    9.32
  -5   6  -6  378.03   27.05
  -5   6  -6  397.39   23.35
   5   6   6  336.64   19.94
  -5   6  -7  222.42   17.77
  -5  -6  -7  176.34   15.43
  -5   6  -7  186.55   18.83
  -5   6  -7  191.28   16.60
   5   6   7  177.96   14.07
  -5   6  -8  163.23   18.34
  -5  -6  -8  149.54   13.96
  -5   6  -8  189.70   16.29
  -5   6  -8  170.82   15.81
   5   6   8  187.21   14.82
   5   6   9   12.95    4.91
  -5   6  -9   -4.17    6.53
  -5   6  -9    4.12    4.36
  -5   6  -9   12.97    6.77
  -5  -6  -9    1.51    4.04
   5   6  10   30.66    6.72
  -5   6 -10   38.89    9.99
  -5  -6 -10   24.42    6.47
  -5   6 -10   19.56    8.57
  -5   6 -11  116.92   17.78
  -5   6 -11  135.86   16.36
  -5  -6 -11  101.43   11.81
  -5   6 -12  421.65   33.46
  -5  -6 -12  400.93   22.29
  -5   6 -13   43.08   12.09
  -5   6 -13   29.63   10.91
  -5   6 -14  286.89   29.69
  -5   6 -14  319.43   32.78
  -5   6 -15    9.71    9.03
  -5   7  17   -7.67   13.13
  -5   7  16  361.09   39.93
  -5   7  15   -2.96   13.18
  -5  -7  15   17.76    7.53
  -5   7  14   38.32   18.61
  -5  -7  14   11.73    6.73
  -5   7  13   50.52   19.93
  -5  -7  13   -1.61    5.53
  -5  -7  12  425.32   26.07
  -5   7  12  488.15   47.01
  -5   7  11   -7.19    6.57
  -5  -7  11    6.02    5.28
  -5   7  11    0.40   11.00
  -5   7  10  761.06   33.77
  -5  -7  10  739.13   33.93
  -5   7  10  735.71   56.49
  -5  -7   9    8.05    5.39
  -5   7   9   -5.75   11.04
  -5   7   9    4.54    5.66
  -5   7   9    2.87    5.01
   5   7  -8  106.38   14.84
  -5   7   8  107.07   12.26
  -5   7   8   89.37   18.67
  -5   7   8  115.51   14.58
  -5   7   7   -3.35    6.25
  -5   7   7   12.82    5.54
   5   7  -7    5.01    5.24
  -5   7   7    8.50    4.26
  -5   7   7    3.42    9.46
   5   7  -6  303.15   23.04
  -5   7   6  325.95   20.86
  -5   7   6  293.15   18.48
  -5   7   6  259.27   31.21
  -5   7   6  345.27   24.09
  -5   7   5  -13.95    7.92
   5   7  -5    1.84    4.39
  -5  -7   5    6.01    4.86
  -5   7   5    1.06    3.53
  -5   7   5    3.31    4.66
  -5   7   5    3.79    7.19
  -5  -7   4  941.51   35.90
  -5   7   4  938.81   35.17
  -5   7   4  971.96   37.72
   5   7  -4  896.93   36.85
  -5   7   4  966.85   39.77
   5   7  -3   29.62    7.86
  -5   7   3   29.98    7.72
  -5  -7   3   26.31    7.01
  -5   7   3   19.17    5.24
  -5   7   3   19.26    6.70
  -5  -7   2  872.50   32.77
  -5   7   2  760.69   35.46
   5   7  -2  805.38   33.08
  -5   7   2  846.45   36.05
  -5   7   2  851.41   33.88
  -5  -7   1   12.98    4.24
   5   7  -1    7.73    4.00
  -5   7   1   10.39    4.58
  -5   7   1   10.23    4.86
  -5   7   1    1.74    4.06
   5   7   0    2.18    3.78
  -5   7   0   -6.93    5.97
  -5   7   0    7.48    4.58
  -5  -7   0    7.76    4.54
  -5   7   0    1.80    4.50
   5   7   1    0.10    3.46
  -5   7  -1   -4.41    5.99
  -5  -7  -1    2.90    3.28
  -5   7  -1   -5.95    5.83
  -5   7  -1    1.89    4.08
  -5   7  -2 1745.41   49.60
  -5   7  -2 1583.43   54.13
  -5   7  -2 1587.47   49.07
   5   7   2 1630.38   42.36
  -5   7  -3  102.27   12.89
  -5   7  -3   86.59   13.83
  -5   7  -3   65.87   10.95
   5   7   3   77.00    9.59
  -5   7  -4 1506.56   46.44
  -5  -7  -4 1217.89   42.33
  -5   7  -4 1409.51   52.72
  -5   7  -4 1325.77   44.35
   5   7   4 1534.78   38.65
   5   7   5    8.59    3.49
  -5  -7  -5    5.85    4.49
  -5   7  -5    7.08    5.87
  -5   7  -5   11.70    7.38
  -5   7  -5    3.99    5.01
   5   7   5    5.91    5.30
  -5   7  -6    8.83    7.66
  -5  -7  -6    8.58    5.48
  -5   7  -6    8.11    5.88
   5   7   6    5.55    4.33
   5   7   6   14.88    4.27
  -5   7  -7   22.33    7.44
  -5  -7  -7   20.14    6.54
  -5   7  -7   14.26    6.46
   5   7   7   16.80    5.25
  -5  -7  -8  748.00   33.01
   5   7   8  769.58   31.37
  -5   7  -8  795.76   43.25
  -5  -7  -9  113.07   13.50
  -5   7  -9   92.31   15.51
   5   7   9  115.18   13.24
  -5  -7 -10  407.04   24.88
  -5   7 -10  402.85   32.98
  -5  -7 -11   10.16    6.24
  -5   7 -11   -1.94    8.88
  -5  -7 -12    9.03    6.59
  -5   7 -12   15.30   10.24
  -5   7 -13    8.52    8.50
  -5   7 -14  161.44   24.91
  -5   7 -15    4.95    9.03
  -5   8  16    7.13   11.53
  -5   8  15   18.01   17.26
  -5  -8  14  341.52   25.93
  -5   8  14  470.50   49.92
  -5   8  13  139.06   29.21
  -5  -8  13  114.76   15.16
  -5  -8  12  201.46   19.51
  -5   8  12  230.13   35.72
  -5   8  11   14.33   13.70
  -5  -8  11   12.46    6.90
  -5   8  11   19.93    9.40
  -5   8  10    3.79   12.17
  -5   8  10   10.72    7.07
  -5  -8  10    4.65    4.94
  -5   8   9  135.86   14.74
   5   8  -9  130.95   17.71
  -5  -8   9  121.55   14.96
  -5   8   9  144.09   26.51
  -5   8   8  808.00   33.81
  -5  -8   8  778.09   36.09
  -5   8   8  772.05   59.63
   5   8  -8  803.56   41.50
  -5  -8   7    4.63    5.49
   5   8  -7   11.31    6.70
  -5   8   7    6.13    4.56
  -5   8   7    4.86   11.95
  -5   8   6  910.12   35.32
   5   8  -6  902.43   41.93
  -5   8   6  868.44   58.55
  -5  -8   6  817.52   36.61
  -5  -8   5   23.79    7.66
  -5   8   5   15.19    5.19
   5   8  -5   22.43    7.95
  -5   8   5   18.14    7.18
  -5   8   5   17.54   11.17
   5   8  -4   22.73    7.90
  -5   8   4   15.59    5.88
  -5   8   4   16.72    6.66
  -5  -8   4   13.18    6.11
  -5  -8   3    3.73    4.63
   5   8  -3    2.35    4.39
  -5   8   3   -2.99    5.60
  -5   8   3   -3.95    8.85
  -5  -8   3   -2.15    6.04
   5   8  -2  694.97   33.08
  -5   8   2  665.02   35.05
  -5  -8   2  611.65   31.46
  -5  -8   1   12.11    4.99
  -5   8   1   13.49    6.41
   5   8  -1   19.57    6.89
  -5  -8   1   17.86    6.94
   5   8   0  906.57   36.04
  -5  -8   0  787.51   35.56
  -5   8   0  880.98   42.06
  -5  -8   0  998.39   37.22
   5   8   1  189.71   16.48
  -5  -8  -1  151.88   15.93
  -5   8  -1  178.74   19.70
  -5  -8  -1  213.40   17.84
   5   8   2   18.15    5.46
  -5  -8  -2   13.58    6.10
  -5   8  -2   26.91    8.74
   5   8   3   33.27    7.10
  -5  -8  -3   23.16    7.13
  -5   8  -3   40.23   11.05
   5   8   4  236.29   16.98
  -5  -8  -4  199.36   18.25
  -5   8  -4  247.46   24.45
   5   8   5  370.29   20.38
   5   8   5  317.15   26.46
  -5  -8  -5  300.86   22.84
  -5   8  -5  313.68   28.12
  -5  -8  -6  514.54   29.26
   5   8   6  492.17   30.92
  -5   8  -6  556.09   37.64
  -5   8  -7  135.57   19.43
  -5  -8  -7  138.54   15.80
   5   8   7  125.73   14.64
  -5  -8  -8   97.29   13.47
   5   8   8   91.82   12.67
  -5   8  -8  100.73   17.46
  -5   8  -9    4.73    8.23
  -5  -8  -9   -4.88    6.42
  -5  -8 -10  122.24   15.13
  -5   8 -10  134.80   20.62
  -5  -8 -11  110.39   14.18
  -5   8 -11  100.63   19.55
  -5   8 -12  248.26   29.38
  -5   8 -13   30.90   11.67
  -5   9  14  111.42   29.73
  -5  -9  14   51.94   11.65
  -5   9  13   23.64   20.57
  -5  -9  13    4.13    6.85
  -5   9  12   24.52   15.53
  -5  -9  12   18.66    7.92
  -5   9  11  148.08   30.54
  -5  -9  11  152.22   17.96
  -5   9  10  175.54   32.21
  -5  -9  10  176.57   18.71
  -5   9   9  212.10   19.59
  -5  -9   9  289.27   24.24
   5   9  -9  315.78   28.68
  -5   9   9  283.44   40.12
   5   9  -8   74.21   14.60
  -5   9   8   59.15   10.78
  -5  -9   8   74.56   12.41
  -5   9   8   76.61   11.76
  -5   9   8   59.96   18.60
   5   9  -7    6.24    5.78
  -5  -9   7    9.21    6.60
  -5   9   7    4.69    5.10
  -5   9   7    2.66    7.51
  -5   9   7   11.48   11.93
  -5   9   6  128.40   15.80
  -5  -9   6  138.05   16.86
  -5   9   6  159.46   17.09
   5   9  -6  149.18   18.57
  -5   9   6  164.90   28.04
  -5   9   5  581.35   33.07
  -5  -9   5  604.53   33.34
  -5   9   5  673.63   34.98
  -5   9   5  639.41   52.34
   5   9  -5  654.09   37.22
  -5   9   4  344.91   27.59
  -5  -9   4  316.61   24.47
   5   9  -4  336.77   26.27
  -5   9   4  315.47   25.18
  -5  -9   3  766.06   37.38
  -5   9   3  760.19   39.16
   5   9  -3  832.78   40.09
  -5  -9   2   99.35   14.28
   5   9  -2  104.70   14.47
  -5   9   2  103.14   15.16
  -5   9   1   37.81    9.83
   5   9  -1   39.96    8.72
  -5  -9   1   32.18    8.71
   5   9   0  155.80   16.54
  -5   9   0  161.78   19.50
  -5  -9   0  169.59   17.03
  -5  -9   0  143.48   16.72
   5   9   1  364.67   24.76
  -5   9  -1  340.75   28.55
  -5  -9  -1  302.23   24.03
   5   9   2  664.31   32.30
  -5   9  -2  682.52   40.35
  -5  -9  -2  593.08   32.82
   5   9   3  219.02   18.14
  -5   9  -3  215.30   24.17
  -5  -9  -3  174.44   18.35
   5   9   4  189.23   16.69
  -5   9  -4  152.86   20.35
  -5  -9  -4  151.78   17.04
  -5   9  -5   -0.78    8.86
   5   9   5    0.37    4.16
   5   9   5   -3.76    9.12
  -5  -9  -5    8.38    6.06
   5   9   6   -5.34    9.46
  -5   9  -6   -1.11    7.09
  -5  -9  -6    6.26    5.76
   5   9   7   72.00   12.95
  -5   9  -7   88.38   17.16
  -5  -9  -7   77.46   13.25
  -5  -9  -8  275.96   23.63
  -5   9  -8  332.14   32.04
  -5   9  -9   98.63   19.22
  -5  -9  -9  100.27   15.17
  -5  -9 -10  225.32   21.89
  -5   9 -10  213.84   28.25
  -5 -10  13  371.75   30.70
  -5  10  13  248.15   22.24
  -5 -10  12   26.69    9.54
  -5  10  12   14.60    6.93
  -5  10  11   14.18    6.74
  -5 -10  11   25.46   10.17
  -5  10  11    8.77   14.78
  -5  10  10   -5.55    6.89
  -5 -10  10    8.61    6.92
  -5  10   9  241.30   22.21
  -5 -10   9  273.25   24.96
   5  10  -9  293.98   29.24
  -5  10   9  304.66   43.04
  -5 -10   8   85.41   14.26
  -5  10   8   77.34   13.60
   5  10  -8   94.67   17.34
  -5  10   8   58.88   20.67
  -5  10   7  300.84   25.05
  -5 -10   7  356.89   27.73
   5  10  -7  352.41   30.91
  -5  10   7  357.62   45.68
  -5 -10   6   20.22    8.81
  -5  10   6   20.94    8.97
   5  10  -6   18.43    9.09
  -5  10   6   18.15   11.56
  -5  10   5  188.77   20.51
  -5 -10   5  232.78   22.18
  -5  10   5  199.71   31.65
   5  10  -5  199.35   22.52
  -5  10   4    9.30    7.40
   5  10  -4    4.18    5.68
  -5 -10   4    2.34    6.10
  -5  10   3   27.85    9.53
   5  10  -3   31.64   10.30
  -5 -10   3   20.86    7.19
  -5  10   2   30.98    9.65
   5  10  -2   32.70    9.65
  -5 -10   2   30.59    9.68
  -5  10   1  410.91   31.48
   5  10  -1  415.58   28.90
  -5 -10   1  367.40   27.62
  -5  10   0  166.32   21.25
   5  10   0  143.34   17.04
  -5 -10   0  173.24   19.19
  -5  10  -1  500.95   36.19
   5  10   1  478.98   30.04
  -5 -10  -1  468.91   31.27
  -5  10  -2   12.21    9.63
   5  10   2    8.23    6.07
  -5 -10  -2    2.34    5.62
  -5  10  -3   -5.72    7.57
   5  10   3    0.43    5.49
  -5 -10  -3    5.94    6.01
  -5  10  -4   11.31    8.43
   5  10   4   13.78    6.47
  -5 -10  -4   24.46    8.99
   5  10   5  645.65   45.68
  -5 -10  -5  604.39   35.68
  -5  10  -5  650.79   44.75
  -5 -10  -6   62.31   13.38
  -5  10  -6   77.13   16.58
  -5 -10  -7  339.50   27.43
  -5 -10  -8   10.38    7.40
  -5 -10  -9    0.81    7.49
  -5  11  11  252.43   23.72
  -5  11  10   14.31    8.40
  -5  11   9  210.63   22.65
  -5  11   8   13.82    6.63
  -5  11   7    6.08    6.33
  -5 -11   7   -6.27    7.22
  -5 -11   6    3.95    6.90
  -5  11   6   15.35    7.74
   5  11  -6   11.65    9.18
  -5  11   6   23.99   16.48
  -5  11   5  397.08   30.63
  -5  11   5  501.32   53.16
  -5 -11   5  454.90   32.78
   5  11  -5  450.93   35.62
  -5  11   4   30.91   10.21
  -5 -11   4   45.19   13.05
   5  11  -4   30.51   11.14
  -5  11   3  462.99   34.32
  -5 -11   3  457.45   32.66
   5  11  -3  444.38   33.53
  -5  11   2    6.58    6.92
  -5 -11   2    0.86    6.34
   5  11  -2   -5.88    7.93
  -5  11   1    8.03    8.46
  -5 -11   1   -2.94    6.39
   5  11  -1    6.09    6.33
  -5  11   0   33.80   11.73
  -5 -11   0   36.80   10.71
   5  11   0   29.17    9.85
  -5  11  -1  528.60   39.57
   5  11   1  486.26   32.34
  -5 -11  -1  461.38   32.39
   5  11   2   13.15    7.15
  -5 -11  -2   22.92   10.69
   5  11   3  498.58   31.35
  -5 -11  -3  430.96   32.08
   5  12  -2  307.25   29.27
   5  12  -1  401.26   32.46
   5  12   0  129.00   19.01
   5  12   1  110.94   17.06
   6   0 -20   24.96   14.84
   6   0 -19   25.20   15.85
   6   0 -18  214.98   27.21
   6   0 -17   18.23   11.78
   6   0 -16  512.93   36.45
   6   0 -16  452.44   18.62
   6   0 -15   -3.18    3.98
   6   0 -14  334.94   17.73
   6   0 -13    3.30    3.33
   6   0 -13    0.18    6.55
   6   0 -12   28.78    6.95
   6   0 -12   24.08    9.56
   6   0 -11    7.01    5.46
   6   0 -11   10.55    8.15
   6   0 -10 2205.29   63.00
  -6   0  10 2259.70   66.83
   6   0  -9    4.72    5.17
   6   0  -8 2177.18   57.14
   6   0  -7   13.23    6.30
   6   0  -6   11.22    5.22
  -6   0   6   10.58    5.84
  -6   0   5    1.89    3.97
   6   0  -5    2.25    3.91
   6   0  -4 2130.31   47.13
  -6   0   4 2070.02   49.96
   6   0  -3    2.23    3.10
  -6   0   3    5.54    4.47
  -6   0   2 2585.31   48.99
   6   0  -2 2775.83   51.27
  -6   0   1    5.91    3.24
   6   0  -1   -1.31    3.07
   6   0  -1    0.31    2.97
  -6   0   0  416.01   16.52
   6   0   0  419.89   19.10
  -6   0  -1    0.37    2.15
  -6   0  -1   -3.62    5.18
   6   0   1    0.19    2.95
  -6   0  -2 1094.93   23.38
   6   0   2 1001.82   31.19
  -6   0  -2 1036.58   35.23
   6   0   3   -0.28    3.73
  -6   0  -3    1.99    4.31
   6   0   4   41.54    8.08
  -6   0  -4   40.12    7.98
  -6   0  -5    0.61    1.73
  -6   0  -5   -0.80    4.32
   6   0   5   -1.15    4.45
  -6   0  -6    1.45    1.76
  -6   0  -6    0.27    4.91
   6   0   6    7.27    5.27
  -6   0  -7   -0.13    1.96
   6   0   7    2.02    3.71
  -6   0  -7    3.32    5.21
  -6   0  -7    1.86    2.59
  -6   0  -8  524.78   21.47
  -6   0  -8  431.08   28.12
  -6   0  -8  517.92   16.89
   6   0   8  423.07   20.85
   6   0   9   -0.39    3.39
  -6   0  -9   -7.11    7.89
  -6   0  -9    2.72    4.03
  -6   0 -10  387.22   29.30
   6   0  10  449.73   19.81
  -6   0 -11    9.33    5.09
   6   0  11    2.55    3.17
  -6   0 -12  315.66   22.22
  -6   0 -12  238.81   25.49
  -6   0 -13    8.00    9.11
  -6   0 -14  193.39   25.91
  -6   0 -15    8.55   12.07
   6   1 -20  185.90   27.90
   6  -1 -20  162.19   25.99
   6   1 -19   46.89   16.58
   6  -1 -19   36.56   13.49
   6   1 -18  357.57   35.57
   6  -1 -18  301.69   30.88
   6  -1 -17   14.19   10.03
   6   1 -16   22.42    5.35
   6  -1 -16   42.80   12.86
   6  -1 -15    1.11    7.07
   6   1 -15   13.16    5.66
   6  -1 -14  632.42   35.34
   6  -1 -14  562.66   22.44
   6   1 -14  637.41   27.45
  -6  -1  14  628.93   33.04
  -6  -1  13  111.73   14.07
   6  -1 -13  132.16   16.44
   6  -1 -13  125.31   19.90
  -6   1  13  117.89   18.46
   6  -1 -13  101.67   10.03
   6  -1 -12  509.60   27.46
   6  -1 -12  512.20   35.94
   6  -1 -12  462.92   21.18
   6   1 -12  480.66   31.98
  -6   1  12  497.95   34.87
   6  -1 -11  112.01   17.16
   6  -1 -11  107.29   10.54
  -6   1  11  108.20   16.88
   6   1 -11  111.44   15.32
   6  -1 -10   32.51    6.57
   6   1 -10   32.85    8.72
   6  -1 -10   27.29    8.87
  -6   1  10   28.70    9.31
   6  -1  -9   38.25    7.74
   6  -1  -9   30.44    8.73
   6   1  -9   42.97    9.35
   6  -1  -8 1215.28   47.26
   6  -1  -8 1136.18   35.41
   6   1  -8 1113.35   39.33
   6  -1  -7  375.05   25.72
   6  -1  -7  335.04   19.82
   6   1  -7  325.11   20.47
   6  -1  -6  574.64   30.38
   6  -1  -6  508.11   24.22
   6   1  -6  520.21   24.17
   6  -1  -5  157.93   16.06
  -6   1   5  154.11   15.49
   6  -1  -5  157.43   14.22
   6   1  -5  161.08   13.11
  -6   1   4  323.31   20.87
   6  -1  -4  341.92   22.78
   6   1  -4  318.26   16.95
  -6  -1   4  337.92   18.80
   6  -1  -4  321.93   20.16
  -6  -1   3  141.94   11.48
   6  -1  -3  143.69   15.47
   6   1  -3  133.57   10.81
  -6   1   3  133.93   13.28
   6   1  -2  846.44   24.07
  -6   1   2  881.35   31.90
   6  -1  -2  932.71   18.80
  -6  -1   2  902.60   25.86
   6  -1  -1  901.25   19.50
  -6  -1   1  950.45   23.89
   6   1  -1  926.50   23.55
  -6   1   1  938.09   32.33
   6  -1  -1  891.93   33.10
  -6   1   0 2076.21   45.52
   6   1   0 1967.40   32.70
   6  -1   0 1844.55   47.37
   6   1   0 2082.30   48.99
   6  -1   0 1967.18   32.32
  -6   1   0 1982.22   37.87
   6  -1   1  422.00   22.75
   6  -1   1  460.33   17.42
  -6   1  -1  461.65   19.02
  -6   1  -2 1421.58   34.46
   6  -1   2 1402.37   40.50
  -6  -1  -2 1558.94   45.75
   6   1   3  296.91   20.23
  -6  -1  -3  269.42   20.54
  -6   1  -3  245.29   15.37
   6  -1   3  273.88   18.05
   6   1   4  919.78   36.33
  -6   1  -4  850.59   30.00
  -6  -1  -4  882.77   37.62
  -6   1  -4  876.93   25.36
   6  -1   4  862.28   30.78
  -6  -1  -5  180.11   17.52
  -6   1  -5  164.30   14.59
   6   1   5  165.98   16.53
   6  -1   5  174.94   13.97
  -6   1  -5  176.83   11.34
  -6  -1  -5  151.49    6.18
  -6   1  -6 2294.77   55.11
   6   1   6 2359.05   63.09
  -6  -1  -6 2269.18   62.57
   6  -1   6 2303.84   49.00
  -6   1  -6 2431.75   41.62
  -6   1  -7  337.23   23.01
  -6  -1  -7  362.44   26.36
   6   1   7  337.32   25.27
  -6   1  -7  381.17   17.23
   6  -1   7  358.44   19.11
  -6  -1  -7  388.90   12.46
  -6   1  -8  447.02   27.95
  -6  -1  -8  506.11   32.11
  -6   1  -8  558.11   21.53
  -6  -1  -8  546.18   17.39
   6  -1   8  487.89   22.10
   6  -1   9   98.64   10.12
  -6   1  -9  112.53   10.75
  -6  -1  -9   94.43   16.10
  -6   1  -9   79.68   13.31
  -6  -1  -9  106.74    8.88
  -6   1 -10  218.66   15.33
  -6   1 -10  193.63   17.20
  -6  -1 -10  196.08   22.62
  -6   1 -10  161.76   18.40
  -6  -1 -10  216.79   13.99
   6   1  10  173.05   13.30
   6  -1  10  185.96   13.12
  -6   1 -11   -5.53    6.77
   6   1  11    0.47    3.63
  -6  -1 -11    5.93    7.62
  -6   1 -11  -14.31   10.20
  -6  -1 -11    2.57    3.82
  -6  -1 -12  387.27   34.44
  -6   1 -12  380.03   30.43
   6   1  12  392.22   16.37
  -6  -1 -12  473.00   23.79
  -6   1 -13  112.32   18.15
  -6  -1 -13  115.58   20.87
  -6  -1 -14  199.02   26.93
  -6   1 -14  188.04   24.45
  -6   1 -15   16.28    9.96
  -6  -1 -15   26.85   14.74
   6  -2 -20   -7.35   14.72
   6  -2 -19   -4.96   10.44
   6  -2 -18   10.43    9.18
   6  -2 -17  410.89   34.07
   6  -2 -16  111.51   17.81
   6   2 -16  149.64   14.42
  -6   2  15  482.42   37.31
   6  -2 -15  503.18   33.51
   6  -2 -14    4.94    6.59
  -6   2  14    3.40    6.61
  -6  -2  13    7.45    5.40
   6  -2 -13    8.56    6.30
   6  -2 -13    2.88    3.73
  -6   2  13    7.91    9.05
   6  -2 -12   62.47    8.17
  -6  -2  12   71.78   11.15
   6  -2 -12   73.31   11.19
   6   2 -12   65.20   13.14
  -6   2  12   69.23   13.44
   6  -2 -12   67.01   15.38
   6   2 -11  521.57   31.19
  -6   2  11  495.99   35.34
   6  -2 -11  475.65   21.95
   6  -2 -11  590.57   41.74
  -6  -2  11  542.85   28.06
  -6   2  10  612.81   38.06
   6   2 -10  646.65   33.23
  -6  -2  10  670.04   30.53
   6  -2 -10  610.54   25.05
   6   2  -9  502.36   27.83
  -6  -2   9  543.10   26.46
   6  -2  -9  514.19   23.24
   6  -2  -9  483.68   22.39
   6  -2  -8  378.43   18.07
   6   2  -8  353.64   22.24
   6  -2  -8  359.75   19.46
   6  -2  -8  421.88   31.49
   6   2  -7    0.16    3.41
   6  -2  -7    3.15    5.79
   6  -2  -7    5.98    3.46
   6  -2  -7    0.24    3.54
   6  -2  -6  226.71   10.52
   6  -2  -6  238.30   22.94
   6  -2  -6  213.20   15.37
   6   2  -6  211.64   15.44
   6  -2  -5   78.84    5.03
   6  -2  -5   80.88   13.38
   6   2  -5   84.25    9.32
   6  -2  -5   74.26    9.41
   6   2  -4 1334.87   33.46
   6  -2  -4 1346.95   38.60
  -6   2   4 1398.18   48.10
   6   2  -3  690.96   22.40
   6  -2  -3  670.83   27.50
  -6   2   3  705.36   33.46
   6   2  -2 1068.13   25.86
   6  -2  -2 1124.64   35.59
  -6   2   2 1174.25   41.71
   6  -2  -1  868.98   31.28
   6   2  -1  883.67   21.26
   6   2   0  199.13    8.84
  -6   2   0  181.12    9.54
   6   2   0  180.83   15.34
   6  -2   0  192.04   14.91
   6  -2   1    8.00    4.23
  -6   2  -1    5.97    2.33
   6   2   1   10.86    5.33
   6   2   1   10.34    1.96
  -6   2  -2  341.96   15.45
   6   2   2  402.07   24.83
   6  -2   2  376.30   20.79
  -6   2  -3 1428.57   33.76
   6  -2   3 1482.32   40.60
  -6   2  -4  775.32   26.90
  -6   2  -4  693.30   25.79
   6   2   4  830.57   38.50
  -6  -2  -4  716.65   36.47
   6  -2   4  734.87   28.41
  -6   2  -5  473.45   21.23
   6  -2   5  498.68   23.22
  -6   2  -5  472.93   22.68
   6   2   5  555.19   32.56
  -6  -2  -5  521.83   32.36
  -6   2  -6  126.88   11.45
   6  -2   6  126.88   11.89
  -6   2  -6  138.85   13.49
  -6  -2  -6  120.68   17.46
   6   2   6  151.51   17.97
  -6   2  -7  126.36   11.44
  -6   2  -7  115.00   13.05
  -6  -2  -7  116.94   17.95
   6   2   7  137.10   17.87
   6  -2   7  134.50   12.42
  -6   2  -8  217.14   19.06
  -6  -2  -8  252.26   24.80
   6   2   8  244.11   24.12
   6  -2   8  254.87   16.56
  -6   2  -8  252.03   16.60
  -6   2  -9  814.22   31.50
  -6  -2  -9  756.11   43.55
  -6   2  -9  685.51   34.34
  -6   2 -10  290.91   20.35
  -6   2 -10  210.06   20.41
  -6  -2 -10  231.57   26.40
  -6   2 -11   25.42    4.69
  -6  -2 -11   19.63   10.82
  -6   2 -11   25.70    9.02
  -6   2 -11   32.16    8.19
  -6   2 -12   56.57   10.20
  -6   2 -12   58.92   11.33
  -6  -2 -12   57.74   16.17
  -6   2 -12   41.47   10.94
   6   2  12   56.04    7.71
  -6  -2 -13   29.44   11.62
  -6   2 -13   27.02   10.17
  -6  -2 -14   22.46   14.67
  -6   2 -14   11.98    8.38
  -6   2 -15  224.27   26.78
   6  -3 -20  -22.61   13.72
   6  -3 -19  196.57   27.79
   6  -3 -18   15.95   10.45
  -6   3  17   57.76   16.82
   6  -3 -17   32.10   11.54
  -6   3  16   27.06   12.61
   6  -3 -16   -3.71    9.39
  -6   3  15   99.15    9.99
  -6   3  15  116.35   20.10
   6  -3 -15   88.39   15.40
  -6   3  14   53.60   15.39
   6  -3 -14   40.18   10.93
  -6   3  13  687.69   45.71
   6  -3 -13  677.97   36.49
   6  -3 -12  265.41   21.66
  -6  -3  12  293.07   21.75
   6  -3 -12  306.39   33.38
  -6   3  12  283.88   28.88
  -6  -3  11  524.24   28.07
   6  -3 -11  524.95   42.03
   6   3 -11  532.39   31.88
  -6   3  11  505.24   37.70
   6  -3 -10   37.52    6.61
  -6  -3  10   43.77    8.24
   6  -3 -10   31.42    6.00
   6  -3 -10   45.54   13.20
   6   3 -10   43.38    8.73
  -6   3  10   22.33    9.60
   6  -3  -9   51.74    8.01
  -6  -3   9   55.24    9.35
   6  -3  -9   49.03    8.28
   6   3  -9   58.97   10.07
  -6   3   9   60.42   14.14
   6  -3  -9   57.75   14.55
   6   3  -8   31.01    7.28
   6  -3  -8   41.00   10.31
   6  -3  -8   31.86    5.72
   6  -3  -8   31.91    6.44
   6  -3  -7 2178.33   40.79
   6  -3  -7 2140.81   48.65
   6   3  -7 2239.04   53.04
   6  -3  -6   71.28    7.27
   6  -3  -6   76.49    9.52
   6   3  -6   73.74    9.50
   6  -3  -5 1516.47   41.57
  -6   3   5 1649.28   44.07
   6  -3  -4   40.38    7.46
  -6   3   4   54.59    9.86
  -6  -3   3  197.00   13.19
   6  -3  -3  186.16   14.96
  -6  -3   2    9.86    3.25
   6  -3  -2    9.47    4.25
  -6   3   2   13.77    6.11
  -6  -3   1 3096.50   46.04
   6  -3  -1 2958.20   58.99
  -6   3   1 2948.89   24.37
  -6  -3   0    8.06    2.99
  -6   3   0    9.43    2.54
   6  -3   0    9.89    4.63
   6   3   1  464.27   27.08
  -6   3  -1  436.59   14.63
  -6  -3  -1  464.70   15.86
   6  -3   1  430.39   22.53
   6   3   2   67.72   12.26
  -6   3  -2   71.19    7.31
   6   3   2   65.08    3.73
  -6  -3  -2   67.18    5.68
   6  -3   2   63.07    8.85
  -6  -3  -3   23.71    3.03
  -6   3  -3   18.47    5.44
  -6   3  -3   25.07    4.93
   6   3   3   23.42    7.74
   6  -3   3   22.30    5.67
  -6   3  -4   -0.18    3.33
   6  -3   4    0.87    3.60
   6   3   4    6.38    6.05
  -6   3  -4    7.69    4.02
  -6  -3  -4    1.54    1.07
  -6   3  -5  415.87   20.75
   6  -3   5  435.26   22.69
  -6   3  -5  452.42   22.82
  -6  -3  -6   86.83   14.67
  -6   3  -6  105.81   11.80
   6   3   6  114.43   17.25
  -6   3  -6   96.70   11.30
  -6  -3  -7  860.73   46.40
   6   3   7 1002.96   48.92
  -6   3  -7  815.77   32.73
  -6   3  -7  959.86   34.61
  -6   3  -8    6.98    5.67
  -6   3  -8    2.21    3.66
  -6  -3  -9   71.10   15.70
  -6   3  -9   99.98   12.10
  -6   3  -9  101.29   13.59
  -6   3 -10   27.33    5.36
  -6   3 -10   38.37    9.04
  -6  -3 -10   23.53    8.90
  -6   3 -10   31.34    9.46
  -6   3 -11  103.16    9.64
  -6   3 -11  117.99   15.70
  -6   3 -11   89.78   14.36
  -6  -3 -11  106.66   19.86
  -6  -3 -12   56.94    6.59
  -6   3 -12   54.83   12.37
  -6  -3 -12   52.01   15.03
  -6   3 -12   66.07   12.68
  -6   3 -13  459.35   33.28
  -6  -3 -13  545.46   46.06
  -6  -3 -14   15.05   12.81
  -6   3 -14    5.21    7.33
  -6   3 -15  100.82   18.33
   6  -4 -20   30.44   16.59
   6  -4 -19    6.68   12.52
  -6   4  18   21.37   11.72
   6  -4 -18    8.96   12.14
   6  -4 -17  312.16   33.50
  -6   4  17  299.73   33.77
  -6  -4  16    4.90    3.92
   6  -4 -16    9.74   10.07
  -6   4  16    3.74    9.91
   6  -4 -15  260.62   27.38
  -6   4  15  264.15   17.31
  -6   4  15  256.96   31.70
   6  -4 -14   26.04    9.59
  -6   4  14   22.86    5.54
  -6   4  14   34.93   13.97
   6  -4 -13    7.51    6.65
  -6   4  13   -0.49    9.87
   6  -4 -12   37.27   10.64
  -6   4  12   28.87   11.57
   6  -4 -11  536.71   43.32
  -6   4  11  506.47   39.84
  -6  -4  11  508.90   28.38
   6   4 -10   11.93    5.64
  -6   4  10   10.65    9.45
  -6  -4  10    6.42    3.92
   6  -4 -10    0.18    9.25
  -6  -4   9  529.55   27.13
  -6   4   9  530.84   26.77
   6  -4  -9  511.84   26.76
  -6  -4   8  283.29   19.06
  -6   4   8  287.94   19.83
  -6   4   8  257.45   26.95
   6  -4  -8  262.97   18.01
  -6  -4   7   86.16   10.26
  -6   4   7  101.19   12.17
  -6   4   7   82.91   15.66
   6  -4  -6    4.05    3.94
  -6   4   6    7.34    6.11
  -6  -4   6    2.86    3.25
  -6   4   5  764.75   31.19
   6  -4  -5  706.45   30.19
  -6  -4   5  741.38   27.81
   6  -4  -4  140.47   13.93
  -6   4   4  163.00   14.77
  -6   4   4  146.41   19.30
   6  -4  -3 2126.93   52.50
   6  -4  -2   47.20    8.79
  -6  -4   2   41.45    6.40
   6  -4  -1 1359.97   41.87
  -6  -4   1 1457.90   33.55
   6  -4   0  102.65   11.81
  -6   4   0  110.07   12.26
  -6  -4   0  115.11    9.10
  -6  -4  -1  556.76   18.75
   6   4   1  523.27   29.63
   6  -4   1  543.60   26.67
  -6   4  -1  581.42   26.46
  -6   4  -2    7.62    4.48
  -6   4  -2   15.58    6.04
   6   4   2    9.60    5.95
  -6  -4  -2   12.39    3.33
   6   4   3 2236.69   66.71
  -6   4  -3 2203.69   51.20
  -6   4  -3 2144.76   54.05
  -6  -4  -3 2111.26   31.77
   6   4   4    7.56    2.23
  -6   4  -4    7.92    4.38
   6   4   4   11.61    7.78
  -6   4  -4   16.82    6.18
  -6   4  -5 1496.99   45.17
  -6   4  -5 1527.09   43.46
   6   4   5 1521.18   17.58
   6   4   6   -0.07    6.47
  -6   4  -6   11.90    5.67
  -6   4  -6    7.46    5.39
  -6   4  -7  181.98   15.79
  -6   4  -7  187.36   17.03
  -6   4  -8    3.16    4.28
  -6   4  -8   13.91    6.90
  -6  -4  -8   -1.63    7.24
  -6   4  -8    5.33    3.63
  -6   4  -9  996.49   40.67
  -6   4  -9  859.86   36.96
  -6   4  -9 1004.16   32.95
  -6  -4  -9  982.10   53.25
  -6   4 -10    7.12    5.00
  -6  -4 -10    6.11    7.67
  -6   4 -10   23.66    8.87
  -6   4 -10   12.84    4.57
  -6   4 -11  201.94   14.61
  -6  -4 -11  203.94   27.59
  -6   4 -11  201.85   21.29
  -6   4 -11  172.21   18.84
  -6   4 -12   -0.30    5.91
  -6   4 -12    2.43    6.42
  -6  -4 -12    5.43   11.78
  -6   4 -13    5.37    6.88
  -6   4 -13    4.72    7.28
  -6  -4 -13   12.37   12.26
  -6   4 -14  -14.32   10.05
  -6   4 -14    3.04    8.68
   6  -5 -20   35.41   17.89
   6  -5 -19   90.39   22.92
  -6   5  18  101.33   22.13
   6  -5 -18   52.67   16.30
  -6   5  17   32.47   14.99
   6  -5 -17   48.36   15.51
  -6  -5  16    2.31    4.55
  -6   5  16   -6.07   11.31
   6  -5 -16  -14.69   13.37
  -6  -5  15  110.27   12.62
   6  -5 -15   93.94   18.62
  -6   5  15  117.89   23.46
  -6   5  14  442.62   23.56
   6  -5 -14  454.42   36.91
  -6   5  14  444.69   42.13
  -6   5  13  382.97   21.37
   6  -5 -13  430.84   34.39
  -6   5  13  437.34   41.10
  -6   5  12  343.95   36.91
  -6   5  12  284.87   18.26
   6  -5 -12  307.23   27.31
  -6   5  11  981.40   59.14
  -6   5  11  982.02   32.64
  -6   5  11 1076.89   40.76
  -6   5  10   10.09   10.52
  -6   5  10   10.89    6.94
  -6   5   9   37.58   13.94
  -6   5   9   53.07    9.96
  -6  -5   9   48.82    8.82
  -6  -5   8  217.43   17.56
  -6   5   8  195.98   25.29
  -6   5   8  241.01   19.42
  -6  -5   7  698.20   30.30
  -6   5   7  777.87   33.38
  -6   5   7  714.52   47.76
  -6  -5   6  135.54   13.15
  -6   5   6  126.53   13.99
  -6   5   6  130.18   19.81
  -6   5   6  114.92    8.12
  -6  -5   5  720.91   29.00
  -6   5   5  727.04   17.50
  -6   5   5  763.78   32.38
  -6   5   5  756.31   46.02
  -6   5   4   44.93    8.37
  -6   5   4   47.89    4.24
  -6  -5   4   48.30    7.67
  -6   5   4   59.32   13.01
  -6   5   3    3.90    2.59
  -6  -5   3    0.54    3.00
  -6   5   3    1.65    4.09
  -6   5   2   11.72    4.97
  -6   5   1  663.47   29.38
  -6  -5   0  331.58   16.71
  -6   5   0  312.43   20.04
  -6   5  -1  131.61   13.45
   6   5   1  129.79   16.11
  -6   5  -1  126.53   14.47
  -6  -5  -1  147.10   10.94
   6   5   2  363.94   28.05
  -6   5  -2  341.48   21.29
  -6   5  -2  343.64   23.38
  -6  -5  -2  373.62   16.65
   6   5   3  110.80   16.23
  -6   5  -3  106.97   12.55
  -6  -5  -3  113.52    8.89
  -6   5  -3  123.51   14.44
   6   5   4  147.37   18.98
  -6   5  -4  139.67   14.18
   6   5   4  116.96    9.77
  -6   5  -4  124.76   15.25
   6   5   5  750.04   43.04
  -6   5  -5  686.01   33.88
  -6   5  -5  678.91   30.05
   6   5   5  617.62   19.64
  -6   5  -6  707.21   34.34
  -6   5  -6  740.66   30.23
  -6   5  -6  724.47   31.30
   6   5   6  760.83   20.44
   6   5   7  438.60   14.27
  -6   5  -7  391.30   22.35
  -6   5  -7  414.51   24.57
  -6   5  -7  346.79   25.26
  -6   5  -8   90.62   13.54
  -6   5  -8  112.32   12.24
  -6   5  -9    9.87    5.38
  -6   5  -9   17.54    7.13
  -6   5  -9   13.89    5.26
  -6  -5 -10  125.26   12.58
  -6   5 -10  136.90   13.71
  -6   5 -10  111.21   16.14
  -6   5 -10  112.52   15.04
  -6  -5 -11  124.39   12.12
  -6   5 -11  138.32   18.71
  -6   5 -11  120.10   16.18
  -6  -5 -12  193.16   14.61
  -6   5 -12  221.01   24.67
  -6   5 -12  185.42   21.07
  -6  -5 -13  371.30   39.80
  -6   5 -13  437.57   36.10
  -6   5 -13  346.89   28.70
  -6   5 -14   44.09   14.03
  -6   5 -14   34.84   12.12
   6  -6 -19   17.56   14.23
   6  -6 -18   45.61   17.82
   6  -6 -17   75.62   19.91
  -6   6  17   60.16   19.09
   6  -6 -16   92.96   21.29
  -6   6  16  121.39   25.57
   6  -6 -15   41.90   14.99
  -6  -6  15   40.53    8.93
  -6   6  15   35.36   16.49
   6  -6 -14   57.98   15.42
  -6  -6  14   53.50    9.67
  -6   6  14   45.67    9.20
  -6   6  14   28.20   11.19
   6  -6 -13   -1.60    7.50
  -6   6  13   -2.45    4.96
  -6   6  13    8.93    8.03
  -6   6  12   20.62    5.95
  -6   6  12   46.82   11.41
  -6   6  12   41.97   17.60
  -6   6  11   90.03   11.12
  -6   6  11  105.25   14.50
  -6   6  11   73.70   18.35
  -6   6  10  809.34   31.65
  -6   6  10  799.39   55.69
  -6   6   9  306.35   19.58
  -6   6   9  299.77   34.55
  -6   6   9  352.56   24.64
  -6   6   8  509.64   25.23
  -6   6   8  528.46   21.42
  -6   6   8  542.86   44.94
  -6   6   8  570.48   30.92
  -6  -6   7    8.85    5.82
  -6   6   7   -2.86    9.78
  -6   6   7   17.35    5.07
  -6   6   7    2.75    3.37
  -6   6   7    5.22    4.95
  -6   6   6  222.17   12.78
  -6  -6   6  230.27   17.82
  -6   6   6  208.88   26.92
  -6   6   6  228.38   19.23
  -6  -6   5  169.38   15.05
  -6   6   5  142.36   21.00
  -6   6   5  166.84   15.95
  -6   6   5  174.73   10.68
  -6  -6   4 1823.71   47.19
  -6   6   4 1700.44   67.91
  -6   6   4 1770.09   51.89
  -6   6   3  567.48   23.90
  -6  -6   3  611.02   26.69
  -6   6   3  590.21   29.60
  -6  -6   2  760.50   29.21
  -6   6   2  767.75   33.64
  -6  -6   1  130.33   11.80
  -6   6   1  166.67   15.87
  -6   6   0  211.18   19.64
  -6   6   0  211.00   17.62
  -6   6  -1  257.71   19.47
   6   6   1  276.69   25.69
  -6   6  -1  255.85   21.38
   6   6   2 1110.72   52.23
  -6   6  -2 1054.89   38.56
  -6   6  -2 1104.49   38.25
  -6   6  -2 1043.56   44.20
  -6  -6  -2 1159.17   33.31
  -6   6  -3   48.32   10.27
   6   6   3   33.85   10.50
  -6  -6  -3   47.73    7.02
  -6   6  -3   45.01    8.51
  -6   6  -3   44.36    8.11
  -6   6  -4  431.40   25.03
  -6   6  -4  442.05   28.68
  -6   6  -4  444.25   24.81
  -6   6  -5  376.55   27.45
  -6   6  -5  392.24   23.85
   6   6   5  313.18   18.05
  -6   6  -5  385.01   23.30
  -6   6  -6   29.22    8.05
  -6   6  -6   23.46    6.59
  -6   6  -6   28.19    8.82
   6   6   6   23.50    5.17
   6   6   7   29.58    6.49
  -6   6  -7   18.54    5.80
  -6   6  -7   16.29    7.18
  -6   6  -7   16.16    6.56
  -6   6  -8   96.59   15.08
   6   6   8  113.87    9.58
  -6   6  -8   94.91   12.42
  -6  -6  -8   83.65   11.90
  -6   6  -8  108.27   14.28
  -6  -6  -9   77.11   10.80
  -6   6  -9   80.62   11.75
  -6   6  -9   96.01   14.45
  -6   6  -9   77.37   14.36
  -6   6 -10  497.10   27.13
  -6  -6 -10  428.25   24.07
  -6   6 -10  462.65   33.56
  -6   6 -11   10.19    7.99
  -6   6 -11   19.12    8.87
  -6  -6 -11   14.65    5.82
  -6   6 -12  182.74   23.75
  -6   6 -12  177.37   20.61
  -6   6 -13    5.41    7.86
  -6   6 -13    0.36    9.09
  -6   6 -14   19.73   11.48
  -6   7  16    6.28   13.07
  -6  -7  15   25.34    8.91
  -6   7  15   -0.99   14.53
  -6   7  14  623.28   56.22
  -6  -7  14  496.04   29.18
  -6  -7  13    1.98    5.35
  -6   7  13   31.31   18.51
  -6   7  12  383.13   43.31
  -6  -7  12  361.06   24.58
  -6   7  11    8.16   11.35
  -6   7  10   -5.65   11.52
  -6   7   9   39.92   15.90
  -6   7   9   46.41    8.54
  -6   7   8  533.94   47.14
  -6   7   8  528.02   23.55
  -6   7   7    1.85    9.59
  -6   7   7    3.18    3.85
  -6   7   6  654.07   24.06
  -6   7   6  623.57   47.64
  -6   7   5    3.98    7.38
  -6   7   5   23.77    5.81
  -6  -7   5    9.60    5.31
  -6   7   4  115.16   11.16
  -6  -7   4  124.77   13.18
   6   7  -4  106.46   12.73
   6   7  -3   15.57    5.58
  -6  -7   3   22.95    6.47
  -6   7   3   16.31    4.42
  -6   7   2  141.05   16.36
  -6  -7   2  160.30   14.61
   6   7  -2  142.19   14.47
  -6  -7   1   30.33    7.41
   6   7  -1   36.07    7.87
  -6   7   1   38.19    9.91
  -6  -7   0 1696.19   45.35
  -6   7   0 1584.87   55.16
   6   7   0 1620.05   44.88
   6   7   1    9.27    4.36
  -6  -7  -1   15.10    5.56
  -6   7  -1   12.62    6.56
  -6   7  -2  362.27   27.42
  -6   7  -3   46.75   10.90
  -6   7  -4  130.20   18.11
  -6   7  -5  143.23   18.93
   6   7   5  111.65   12.66
  -6  -7  -6 1408.98   46.64
   6   7   6 1447.37   41.46
  -6  -7  -7  145.16   15.59
  -6   7  -7  139.48   19.21
   6   7   7  161.45   13.86
  -6  -7  -8  182.31   17.44
  -6   7  -8  194.97   22.64
  -6   7  -9  -10.10    9.70
  -6  -7  -9   -0.11    4.55
  -6   7 -10  166.93   21.85
  -6  -7 -10  146.68   15.68
  -6   7 -11    5.21    7.29
  -6  -7 -11   -2.64    5.45
  -6   7 -12  496.67   40.39
  -6   7 -12  435.96   31.05
  -6   7 -13   12.47    9.26
  -6   7 -13    6.41   10.46
  -6   7 -14   94.51   20.51
  -6   8  15   44.31   18.57
  -6  -8  15   16.55    8.05
  -6   8  14   82.57   26.53
  -6  -8  14   47.88   10.55
  -6   8  13   49.88   20.23
  -6  -8  13   30.35    9.20
  -6   8  12   29.43   17.06
  -6  -8  12   35.22    9.25
  -6  -8  11  155.08   17.67
  -6   8  11  173.59   30.05
  -6  -8  10  530.52   31.11
  -6   8  10  544.19   52.46
  -6   8   9   10.80   12.69
  -6   8   9   12.59    7.34
  -6  -8   9    1.47    5.86
  -6   8   8  476.90   24.16
  -6  -8   8  438.78   28.22
  -6   8   8  431.70   44.56
  -6   8   7   -6.82   11.43
  -6   8   7   -2.50    4.62
   6   8  -6   52.32   10.28
  -6   8   6   51.38   14.93
  -6   8   6   58.44    7.84
   6   8  -5   35.52    9.09
  -6   8   5   32.88    7.63
  -6   8   5   24.13   11.63
   6   8  -4  704.86   35.61
  -6   8   4  648.30   35.57
  -6   8   3   23.64    7.67
   6   8  -3   28.51    7.71
  -6   8   3   18.10    6.28
  -6   8   2  700.28   37.31
  -6  -8   2  791.48   34.41
   6   8  -2  729.13   34.69
  -6  -8   1   66.61   10.75
   6   8  -1   65.78   10.64
  -6   8   1   65.58   12.63
   6   8   0   51.38    9.40
  -6   8   0   51.58   11.94
  -6  -8   0   50.07    9.29
   6   8   1    0.31    3.86
  -6   8  -1    2.23    7.40
  -6  -8  -1    0.34    4.42
   6   8   2  323.23   21.04
  -6   8  -2  330.67   27.74
   6   8   3  681.75   29.22
  -6   8  -3  649.52   39.58
  -6  -8  -4  324.23   23.79
  -6   8  -4  424.34   32.55
   6   8   5  186.71   18.69
  -6  -8  -5  187.04   18.64
  -6   8  -5  231.14   25.01
  -6  -8  -6   12.22    6.30
   6   8   6    3.65    5.36
  -6   8  -6    7.09    8.21
  -6   8  -7   -7.51    8.76
  -6  -8  -7    4.22    4.80
  -6  -8  -8  279.98   22.58
  -6   8  -8  289.04   29.28
  -6  -8  -9  108.72   14.63
  -6   8  -9  143.42   21.89
  -6  -8 -10  248.76   21.96
  -6   8 -10  276.62   30.69
  -6  -8 -11   44.11   10.44
  -6   8 -11   33.28   13.06
  -6   8 -12   41.40   14.72
  -6  -9  14   90.34   14.83
  -6   9  13  134.20   30.44
  -6  -9  13  129.08   16.88
  -6   9  12   86.83   25.28
  -6  -9  12  125.20   17.29
  -6   9  11  115.01   26.32
  -6  -9  11  111.29   16.08
  -6   9  10    2.77   13.27
  -6  -9  10    2.34    5.44
  -6   9   9   -3.47   13.82
  -6  -9   9    8.04    6.43
  -6   9   8  257.61   37.44
  -6  -9   8  224.37   21.64
  -6   9   7  464.18   30.59
   6   9  -7  550.96   35.65
  -6   9   7  569.57   52.09
  -6  -9   7  522.30   31.76
  -6   9   6  230.42   21.64
  -6  -9   6  262.24   22.73
   6   9  -6  253.41   24.03
  -6   9   6  263.80   35.61
  -6   9   5  339.77   27.05
  -6  -9   5  363.77   26.69
  -6   9   5  384.16   40.05
   6   9  -5  369.14   28.38
  -6   9   5  411.54   25.12
  -6  -9   4    7.94    6.44
  -6   9   4    1.95    5.33
  -6   9   4   -6.56    8.64
   6   9  -4    8.56    6.68
  -6   9   3  251.24   22.25
  -6   9   3  190.32   20.86
   6   9  -3  199.02   20.19
  -6  -9   3  179.15   19.01
  -6   9   2  354.32   28.43
   6   9  -2  366.01   26.70
  -6  -9   2  318.54   24.67
  -6   9   1  669.31   39.75
   6   9  -1  668.32   34.89
  -6  -9   1  586.14   33.48
  -6   9   0  755.69   42.55
  -6  -9   0  831.03   38.48
   6   9   0  747.79   36.19
  -6   9  -1  227.42   24.01
   6   9   1  212.07   18.95
  -6  -9  -1  174.19   19.40
  -6   9  -2   20.34    8.76
   6   9   2   20.82    6.94
  -6  -9  -2   10.00    6.03
  -6   9  -3   -0.88    6.63
   6   9   3    2.54    4.27
  -6  -9  -3   -3.07    5.44
  -6   9  -4   78.29   15.39
   6   9   4   80.94   10.96
  -6  -9  -4   51.09   10.68
   6   9   5  121.20   16.99
  -6   9  -5  139.37   20.63
  -6  -9  -5   89.38   13.66
  -6   9  -6  521.28   39.94
  -6  -9  -6  406.86   28.22
  -6   9  -7   98.41   18.33
  -6  -9  -7   82.96   13.79
  -6  -9  -8  109.92   15.73
  -6   9  -8  165.06   24.43
  -6  -9  -9   66.87   12.87
  -6   9  -9   87.42   18.51
  -6  -9 -10    1.76    5.91
  -6  10  13  -11.48    8.28
  -6 -10  13    4.27    7.81
  -6  10  12   -4.46    7.63
  -6 -10  12    7.46    7.48
  -6 -10  11  282.01   25.86
  -6  10  11  219.72   21.87
  -6  10  10   40.41   10.40
  -6 -10  10   57.08   12.68
  -6  10  10   48.56   22.02
  -6 -10   9  307.15   26.58
  -6  10   9  339.14   45.83
  -6  10   9  216.99   21.62
  -6  10   8   10.24   12.74
  -6 -10   8    9.62    6.56
  -6  10   8    9.04    6.51
  -6 -10   7   33.30    9.90
   6  10  -7   29.48    9.87
  -6  10   7   20.35   14.63
  -6  10   7   22.66    7.93
  -6 -10   6    7.43    6.33
   6  10  -6    6.64    7.02
  -6  10   6    1.72   12.07
  -6  10   6    6.87    6.38
  -6 -10   5   73.34   13.37
   6  10  -5   73.10   13.45
  -6  10   5   99.72   22.46
  -6  10   5   67.68   13.36
  -6  10   4    7.34    6.82
   6  10  -4   13.49    6.78
  -6 -10   4   16.25    7.75
  -6 -10   3  320.66   26.57
   6  10  -3  340.17   27.69
  -6  10   3  342.43   28.61
  -6 -10   2  119.58   16.99
   6  10  -2  121.52   16.92
  -6  10   2  139.17   19.18
  -6 -10   1  195.35   20.94
   6  10  -1  181.91   19.71
  -6  10   1  218.03   23.68
  -6 -10   0    4.90    6.47
   6  10   0   18.52    7.64
  -6  10   0   10.13    8.20
  -6 -10  -1   36.51   10.72
   6  10   1   35.43    9.32
  -6  10  -1   44.40   12.45
  -6 -10  -2   71.22   13.13
   6  10   2   72.46   11.90
  -6  10  -2  101.10   18.65
   6  10   3  699.50   35.00
  -6  10  -3  688.44   45.52
  -6  10  -4   42.77   12.32
  -6 -10  -4   77.45   14.80
  -6  10  -5  183.19   25.09
  -6 -10  -5  150.97   18.97
  -6 -10  -6    4.93    6.70
  -6 -10  -7  125.72   18.26
  -6 -10  -8  137.26   18.87
  -6 -10  -9  415.43   31.29
  -6  11   8   -1.70    6.98
  -6  11   7  437.34   32.72
  -6  11   6    7.98    7.40
   6  11  -6   -0.31    8.05
  -6  11   5  229.49   24.54
   6  11  -5  227.70   25.03
  -6  11   4    7.45    7.14
   6  11  -4    0.82    7.05
  -6  11   3   71.48   15.18
   6  11  -3   44.05   11.29
  -6  11   2   42.78   12.03
   6  11  -2   31.80   10.53
   6  11  -1  607.75   37.50
   6  11   0   14.70    8.61
   6  11   1  510.54   33.59
   6  11   2   91.97   14.99
   6  12  -2   14.70    8.92
   6  12  -1   36.03   11.57
   6  12   0   16.92    9.63
   7   0 -20  307.62   35.88
   7   0 -19   20.11   15.28
   7   0 -18  301.27   32.01
   7   0 -17    9.24    9.39
   7   0 -17   -3.88    4.09
   7   0 -16   -0.71    4.91
   7   0 -15   -5.86    4.93
   7   0 -14   95.63   11.62
   7   0 -13    4.56    5.31
   7   0 -12 1263.84   41.86
   7   0 -12 1243.64   52.68
   7   0 -11   -0.15    6.89
  -7   0  11   -4.11    6.33
  -7   0  10  850.82   42.45
   7   0 -10  786.84   38.58
  -7   0   9   -7.38    5.78
   7   0  -9    3.98    5.87
  -7   0   8  776.61   38.08
   7   0  -8  762.81   34.69
   7   0  -7    3.97    5.39
   7   0  -6  495.64   26.04
  -7   0   5   -1.80    3.84
   7   0  -5    0.73    3.50
  -7   0   4  327.08   21.15
   7   0  -4  342.40   20.93
  -7   0   3    5.68    4.41
   7   0  -3   -2.10    4.99
  -7   0   2 1803.13   42.84
   7   0  -2 1771.98   44.07
   7   0  -2 1714.15   36.50
   7   0  -1    0.52    2.72
  -7   0   1    3.03    3.40
  -7   0   0 1633.90   34.21
   7   0   0 1645.28   38.66
   7   0   1   -0.28    3.35
  -7   0  -1    3.08    2.59
  -7   0  -2  140.08    8.73
   7   0   2  120.20   11.81
  -7   0  -2  104.85   12.57
  -7   0  -3    1.20    1.79
  -7   0  -3   -0.44    4.83
   7   0   3    4.01    4.19
   7   0   4   53.87    8.93
  -7   0  -4   50.44    9.13
   7   0   5    2.34    4.10
  -7   0  -5    2.62    4.95
  -7   0  -5   -1.65    2.27
  -7   0  -6 1459.36   49.78
  -7   0  -6 1634.28   30.81
   7   0   6 1584.33   45.62
  -7   0  -7    0.08    2.42
   7   0   7    5.30    5.53
  -7   0  -7    1.43    5.94
  -7   0  -7    1.05    2.55
  -7   0  -8  751.01   23.70
  -7   0  -8  545.15   34.08
  -7   0  -8  753.80   21.88
   7   0   8  545.16   26.05
  -7   0  -9    2.92    3.95
  -7   0  -9    2.24    2.23
  -7   0  -9   -1.93    6.15
   7   0   9   -1.41    3.69
  -7   0 -10  105.94   17.75
   7   0  10  116.72   11.77
   7   0  11    3.88    3.34
  -7   0 -11    2.82    4.84
  -7   0 -11    3.41    9.80
  -7   0 -12  522.75   39.01
  -7   0 -13   12.33   10.60
  -7   0 -14  687.87   48.87
   7   1 -20  185.08   30.88
   7  -1 -20  116.47   23.51
   7   1 -19   33.79   16.70
   7  -1 -19    3.08    9.70
   7  -1 -18   72.22   17.28
   7   1 -17   82.98   10.01
   7  -1 -17   88.26   17.28
   7   1 -16  472.40   24.60
   7  -1 -16  449.58   22.05
   7  -1 -16  494.93   35.42
   7  -1 -15   50.81    8.45
   7   1 -15   66.47   11.34
   7  -1 -15   67.87   13.70
  -7   1  14  205.20   24.78
   7  -1 -14  183.67   14.77
   7  -1 -14  215.58   21.22
  -7   1  13   44.78   12.92
   7  -1 -13   52.13    8.06
   7  -1 -13   69.72   12.53
  -7   1  12   86.72   16.04
   7  -1 -12   88.33   11.06
   7   1 -12   88.40   14.73
   7  -1 -12  100.60   16.37
  -7   1  11  123.35   18.63
   7  -1 -11  136.36   13.86
   7  -1 -11  134.95   19.29
   7   1 -11  134.91   16.96
  -7   1  10 1313.17   53.92
   7  -1 -10 1302.58   41.36
   7  -1 -10 1344.09   54.23
   7   1 -10 1277.71   47.16
  -7   1   9  827.24   42.07
   7  -1  -9  896.78   34.73
   7  -1  -9  934.20   43.65
   7   1  -9  915.09   38.41
  -7   1   8  182.37   19.38
   7  -1  -8  178.48   16.09
   7  -1  -8  200.31   20.01
   7   1  -8  193.09   17.21
   7  -1  -7  126.34   13.77
   7   1  -7  142.42   14.18
   7  -1  -7  135.51   16.15
   7  -1  -6   -0.71    5.21
   7  -1  -6    1.12    3.90
   7   1  -6    4.85    4.75
   7   1  -5   46.88    8.23
   7  -1  -5   34.52    8.03
   7  -1  -5   41.37    9.28
  -7  -1   5   41.74    7.54
   7  -1  -4  967.75   38.82
  -7   1   4  909.03   35.94
   7   1  -4  883.69   29.79
  -7  -1   4  942.43   32.94
   7  -1  -3  754.98   18.96
  -7   1   3  796.61   32.13
   7   1  -3  770.28   25.96
   7  -1  -3  793.27   33.72
  -7  -1   3  776.64   28.07
   7  -1  -2 2933.40   36.65
   7   1  -2 2722.21   46.05
  -7   1   2 2850.69   57.20
  -7  -1   2 2744.44   48.30
   7  -1  -1  134.63    8.57
   7   1  -1  145.02   12.92
   7   1  -1  137.55   10.58
  -7   1   1  154.17   13.47
  -7  -1   1  137.56    9.89
  -7   1   0  266.22   17.14
   7  -1   0  258.20   13.03
   7   1   0  271.24   18.51
   7   1   0  255.43   12.67
   7  -1   0  266.43   20.01
   7  -1   1   21.47    8.00
  -7   1  -1    9.91    4.10
  -7   1  -1    9.54    3.90
   7   1   1   11.48    4.98
   7  -1   1   12.23    3.73
   7   1   2   42.66    9.13
  -7   1  -2   35.01    6.94
   7  -1   2   42.58    8.62
  -7  -1  -3  175.06   16.67
   7  -1   3  172.90   16.09
   7   1   3  207.40   17.66
  -7   1  -3  171.21   14.28
   7  -1   4 2464.69   57.38
   7   1   4 2968.69   67.39
  -7  -1  -4 2788.82   70.66
  -7   1  -4 2623.89   56.63
  -7  -1  -5    3.92    1.90
  -7   1  -5    1.70    2.52
  -7  -1  -5    3.47    6.09
  -7   1  -5    6.15    5.55
   7   1   5    2.40    4.15
   7  -1   5    1.69    4.18
   7   1   6  113.41   15.44
  -7  -1  -6   98.44   14.45
  -7   1  -6   93.32   12.55
  -7  -1  -6   91.88    5.27
   7  -1   6   84.20   10.50
  -7   1  -6  103.26    9.92
  -7   1  -7    4.17    2.80
  -7   1  -7   -1.42    7.53
   7   1   7    6.35    5.42
  -7  -1  -7    2.67    6.64
   7  -1   7    7.03    3.93
  -7  -1  -8  401.95   30.77
  -7   1  -8  443.71   20.49
   7  -1   8  379.02   21.62
   7  -1   9   19.01    5.52
  -7   1  -9   15.74    4.99
  -7   1  -9    4.49    7.22
  -7  -1  -9   11.10    7.47
  -7  -1  -9   16.10    3.03
  -7   1 -10  406.92   21.97
  -7   1 -10  395.97   24.27
  -7  -1 -10  341.53   30.82
  -7   1 -10  298.55   26.60
  -7  -1 -10  326.51   13.91
   7   1  10  298.98   19.18
   7  -1  10  330.35   19.61
  -7   1 -11   72.54   11.29
   7   1  11   60.65    8.41
  -7   1 -11   57.49   12.60
  -7  -1 -11   68.22   15.84
  -7  -1 -11   64.56    6.96
  -7   1 -12   47.29   13.53
  -7  -1 -12   58.54   16.75
  -7   1 -13   -1.60    9.26
  -7  -1 -13   17.22   14.42
  -7   1 -14   93.78   18.68
  -7  -1 -14  115.09   22.31
   7  -2 -20   41.68   11.97
   7  -2 -19  244.07   29.83
   7  -2 -18   98.62   17.99
   7  -2 -17  177.11   22.80
   7   2 -17  219.36   18.18
   7  -2 -16    1.42    7.35
  -7   2  16   11.47   11.43
   7  -2 -15   50.38   11.95
  -7   2  15   38.50   13.09
   7  -2 -14   99.22   14.52
  -7   2  14   96.26   18.91
   7  -2 -14   97.33   11.11
   7  -2 -13  396.30   26.36
   7  -2 -13  361.68   21.15
  -7   2  13  407.68   35.05
   7   2 -12  413.44   29.28
  -7   2  12  418.55   33.88
   7  -2 -12  421.74   22.62
   7  -2 -12  500.15   40.02
  -7  -2  12  419.57   27.19
   7   2 -11  201.35   19.85
  -7   2  11  156.69   20.70
  -7  -2  11  209.52   18.48
   7  -2 -11  181.71   14.98
   7  -2 -11  216.90   25.06
  -7   2  10  172.99   20.89
   7   2 -10  213.17   19.75
  -7  -2  10  225.41   18.87
   7  -2 -10  199.48   16.20
   7  -2 -10  223.94   24.92
   7  -2 -10  184.38   15.35
   7  -2  -9  103.40   10.35
   7  -2  -9  106.03   15.79
  -7   2   9   86.94   14.60
   7   2  -9  108.30   13.36
   7  -2  -9  101.87   11.77
   7  -2  -8  313.88   15.47
   7  -2  -8  342.76   28.98
  -7   2   8  268.78   24.70
   7   2  -8  299.59   20.83
   7  -2  -8  297.59   19.71
   7  -2  -7  135.44    9.15
  -7   2   7  126.66   16.79
   7  -2  -7  114.22   16.75
   7   2  -7  118.29   12.81
   7  -2  -7  116.70   12.69
   7  -2  -6 1028.11   20.24
   7  -2  -6 1069.76   47.91
   7  -2  -6  962.49   35.52
   7   2  -6  935.00   33.17
   7  -2  -5  374.51    8.71
   7  -2  -5  375.45   27.63
   7  -2  -5  375.61   22.41
   7   2  -5  371.24   19.72
   7  -2  -4  547.69   27.43
   7   2  -4  520.29   22.03
  -7   2   3  127.35   14.88
   7  -2  -3  119.96   13.33
   7   2  -3  118.30   10.10
  -7   2   2  737.29   33.99
   7  -2  -2  681.86   30.81
   7   2  -2  669.60   21.79
   7   2  -1  441.52   16.40
  -7   2   1  463.84   25.87
   7  -2  -1  411.86   24.06
   7   2   0  856.39   19.88
  -7   2   0  901.86   34.51
   7  -2   0  832.87   34.01
   7   2   0  860.44   34.86
  -7   2   0  804.52   23.32
   7   2   1 1244.91   19.11
   7  -2   1 1284.47   41.79
  -7   2  -1 1265.49   29.53
  -7   2  -2   31.28    5.71
   7   2   2   43.72    9.01
   7  -2   2   31.62    7.53
  -7   2  -3  480.09   21.38
   7   2   3  555.55   30.74
   7  -2   3  473.84   25.35
  -7  -2  -4   60.16    4.64
  -7   2  -4   71.36    9.05
  -7   2  -4   63.95    9.03
  -7  -2  -4   63.99   11.93
   7   2   4   86.19   13.18
   7  -2   4   63.95    9.47
  -7   2  -5 1010.74   34.99
  -7   2  -5 1081.02   34.51
  -7  -2  -5  979.57   45.98
   7  -2   5 1043.32   36.86
  -7   2  -6  367.70   22.71
  -7  -2  -6  366.85   29.54
   7   2   6  421.50   29.87
  -7   2  -6  385.79   20.62
   7  -2   6  369.31   22.27
  -7   2  -7 1451.39   47.02
  -7  -2  -7 1454.30   60.21
   7  -2   7 1523.30   43.85
  -7   2  -7 1570.43   42.05
  -7   2  -8   79.57   10.33
  -7  -2  -8   52.10   12.74
  -7   2  -8   64.14   11.01
   7  -2   8   71.02   10.06
  -7   2  -9   46.67    8.63
  -7  -2  -9   35.08   12.00
  -7   2  -9   28.50    7.59
  -7  -2 -10   25.15   10.72
  -7   2 -10   42.62   10.36
  -7   2 -10   46.38    9.05
  -7   2 -11  239.73   21.00
  -7  -2 -11  194.47   26.24
  -7  -2 -12   92.50   19.62
  -7   2 -12   71.32   14.75
  -7   2 -12  107.94   14.86
  -7  -2 -13  284.70   33.39
  -7   2 -13  217.54   25.01
  -7  -2 -14  134.06   24.61
  -7   2 -14  115.25   18.69
   7  -3 -20   19.03   11.94
   7  -3 -19   -6.56   14.12
   7  -3 -18   -1.05   11.40
  -7   3  18   17.93   15.37
  -7   3  17  167.93   26.70
   7  -3 -17  180.00   22.50
  -7   3  16   30.86   14.39
   7  -3 -16   21.87    9.12
  -7   3  15  315.88   33.47
   7  -3 -15  243.04   24.25
   7  -3 -14   -3.83    8.31
  -7   3  14   10.65    9.53
   7  -3 -13   94.94   13.63
  -7   3  13  106.19   19.70
   7  -3 -12   13.10    5.13
  -7   3  12    9.55    8.39
  -7  -3  11  424.68   26.43
   7  -3 -11  453.59   39.55
   7  -3 -11  383.69   22.40
  -7   3  11  389.80   33.75
   7   3 -11  423.12   28.92
   7  -3 -10   16.61    5.47
  -7   3  10    7.94    6.36
   7   3 -10   24.58    7.52
  -7  -3  10   21.31    6.88
   7  -3 -10   14.39    3.78
   7  -3 -10   31.59   12.55
   7  -3  -9 2003.94   50.64
   7   3  -9 2122.88   58.25
  -7  -3   9 2201.15   56.68
   7  -3  -9 2051.86   45.95
  -7   3   9 1929.58   71.22
   7  -3  -8   18.76    5.54
   7   3  -8   21.75    6.38
  -7   3   8   27.06   10.30
  -7  -3   8   25.03    6.46
   7  -3  -8   25.74    5.04
   7  -3  -8   21.18    8.70
   7  -3  -7  345.92   21.56
   7   3  -7  378.38   22.53
  -7  -3   7  396.78   22.82
   7  -3  -7  376.55   15.23
   7  -3  -7  408.63   33.01
  -7   3   7  363.07   29.23
  -7  -3   6   -1.83    3.13
   7  -3  -6    0.12    3.48
  -7   3   6    2.23    6.28
   7   3  -6   -0.87    3.41
   7  -3  -5  753.75   31.81
  -7   3   5  825.86   42.32
   7   3  -5  820.91   29.57
   7  -3  -4   66.03   10.22
   7   3  -4   57.72    7.69
   7  -3  -3 3368.15   67.41
   7   3  -3 3473.57   53.93
  -7  -3   2  183.53   13.19
   7  -3  -2  176.04   15.68
   7   3  -2  179.71   11.50
  -7  -3   1   19.58    4.59
   7   3  -1   17.57    3.57
  -7   3   1   12.29    2.28
   7  -3  -1   17.96    6.07
  -7  -3   0   79.51    7.73
  -7   3   0   64.98    5.52
   7   3   0   74.91    6.24
   7   3   0   64.36   11.20
   7  -3   0   69.08   10.09
   7   3   1  713.83   34.81
  -7   3  -1  655.23   19.25
  -7  -3  -1  690.95   21.21
   7  -3   1  661.56   30.11
   7   3   1  693.11   15.21
  -7  -3  -2   34.53    4.58
  -7   3  -2   32.64    5.25
   7   3   2   38.28    9.01
   7  -3   2   36.40    7.76
  -7   3  -3  681.94   24.04
   7   3   3  767.50   38.44
  -7   3  -3  731.30   31.35
  -7  -3  -3  716.16   17.61
   7  -3   3  738.54   31.74
   7   3   4  225.71   21.95
  -7   3  -4  205.60   14.38
  -7   3  -4  197.56   16.24
  -7  -3  -4  178.76    7.10
   7  -3   4  202.71   17.33
  -7   3  -5  626.66   26.59
   7  -3   5  707.63   31.10
  -7   3  -5  674.52   30.33
  -7   3  -6    8.12    4.78
   7  -3   6    3.09    3.77
  -7  -3  -6   -3.87    7.01
  -7   3  -6    2.19    4.25
   7   3   6    2.05    6.39
  -7   3  -7    2.91    4.83
  -7   3  -7    1.51    3.76
  -7  -3  -8   90.73   16.72
  -7   3  -8  103.56   12.90
  -7   3  -8   93.82   13.01
  -7   3  -9  287.40   21.79
  -7   3  -9  230.31   20.91
  -7  -3  -9  271.42   29.06
  -7  -3 -10   57.00   15.18
  -7   3 -10   52.56   11.65
  -7   3 -10   74.03   12.66
  -7   3 -11  788.47   40.12
  -7  -3 -11  703.86   50.31
  -7  -3 -12   78.75   19.58
  -7   3 -12   71.79   14.15
  -7   3 -12  102.25   15.89
  -7  -3 -13    9.78   10.92
  -7   3 -13   13.44    8.84
  -7   3 -14    6.09    8.78
   7  -4 -20   12.79   11.51
   7  -4 -19  218.90   30.32
  -7   4  18   18.14   14.84
   7  -4 -18   11.63   11.68
  -7   4  17  179.81   29.21
   7  -4 -17  149.09   22.84
   7  -4 -16   17.25   10.57
  -7   4  16   14.39   11.64
   7  -4 -15  108.86   19.22
  -7   4  15  136.16   24.50
  -7   4  15  117.94   12.35
  -7   4  14   -0.31    8.73
   7  -4 -14    1.12    6.80
   7  -4 -13  755.38   39.52
  -7   4  13  670.11   49.36
  -7   4  12   11.74    8.22
  -7   4  11  686.79   47.64
   7  -4 -10   10.33    5.60
  -7  -4  10   11.29    5.68
   7   4 -10   11.18    6.17
  -7   4  10   14.53    8.57
  -7  -4   9   54.25    9.69
   7  -4  -9   47.26    7.94
   7  -4  -9   45.12    8.47
  -7   4   9   57.29   14.85
   7   4  -9   32.56    7.69
  -7  -4   8   65.90   10.18
   7  -4  -8   60.32    7.48
   7  -4  -8   58.85    9.69
  -7   4   8   57.21   13.56
   7   4  -8   58.59    9.78
  -7  -4   7  709.32   30.36
  -7   4   7  711.65   44.00
   7   4  -7  719.06   31.77
   7  -4  -7  674.38   30.86
  -7   4   7  715.60   32.48
  -7  -4   6  272.45   18.70
  -7   4   6  282.17   27.97
   7  -4  -6  232.40   18.51
  -7   4   6  261.60   20.34
  -7  -4   5 1258.24   38.04
  -7   4   5 1254.89   42.69
   7  -4  -5 1148.97   40.39
  -7   4   5 1270.08   56.69
  -7  -4   4   12.66    4.69
  -7   4   4   23.94    8.31
   7  -4  -4   12.84    6.12
  -7   4   4   11.34    7.29
  -7   4   3  455.13   31.74
   7  -4  -3  455.94   25.73
  -7   4   2  201.02   20.45
   7  -4  -2  180.49   16.60
  -7   4   1  826.03   14.27
   7  -4  -1  886.96   35.86
  -7   4   1  981.35   36.88
  -7  -4   1  930.87   28.55
  -7   4   0   57.24    5.24
  -7   4   0   74.13   11.23
   7  -4   0   59.33   10.19
  -7  -4   0   63.39    7.54
   7   4   1 1528.65   53.44
  -7   4  -1 1467.52   28.41
  -7  -4  -1 1563.93   33.10
   7  -4   1 1545.85   47.54
  -7   4  -1 1655.25   47.71
   7  -4   2    6.71    5.28
  -7  -4  -2    3.14    2.67
   7   4   2    5.13    6.41
  -7   4  -2    6.94    3.75
  -7   4  -2   13.79    6.53
  -7   4  -3  627.47   31.28
  -7  -4  -3  630.23   18.36
   7   4   3  645.61   36.25
  -7   4  -3  558.07   21.47
   7   4   3  568.68   11.10
   7   4   3  517.46   12.13
   7  -4   3  602.28   29.82
   7   4   4   -2.90    5.97
  -7   4  -4    6.40    4.69
  -7  -4  -4   -0.74    1.70
  -7   4  -4   -3.35    4.68
  -7   4  -5  446.19   22.28
  -7   4  -5  460.78   26.99
  -7   4  -6    3.67    4.83
  -7   4  -6    4.61    5.45
  -7   4  -7  948.49   35.86
  -7   4  -7 1065.48   41.86
  -7   4  -8   43.13    9.41
  -7   4  -8   46.40    9.28
  -7   4  -9   20.35    7.31
  -7  -4  -9   33.87   12.93
  -7   4  -9   18.24    5.80
  -7   4  -9   15.04    7.19
  -7  -4 -10    7.54    9.23
  -7   4 -10   12.83    6.95
  -7   4 -10   15.33    6.37
  -7   4 -10    6.99    5.42
  -7  -4 -11   78.19   18.02
  -7   4 -11   94.53   15.03
  -7   4 -11  124.18   17.58
  -7  -4 -12    0.83   11.27
  -7   4 -12    7.79    7.18
  -7   4 -12   14.57    9.30
  -7  -4 -13  313.18   37.21
  -7   4 -13  376.22   33.13
  -7   4 -13  264.39   25.61
  -7   4 -14   -2.94    9.89
   7  -5 -20    3.10   13.32
   7  -5 -19  -12.46   14.50
  -7   5  18   16.93   13.98
   7  -5 -18   15.49   11.33
  -7   5  17  213.74   33.48
   7  -5 -17  149.16   24.29
   7  -5 -16  232.75   28.15
  -7   5  16  296.06   38.07
   7  -5 -15  149.42   22.02
  -7   5  15  176.26   28.79
  -7   5  14   77.10   19.43
  -7   5  14   69.92   10.15
   7  -5 -14   87.10   17.62
  -7   5  13   46.34   15.75
  -7   5  13   64.87   10.00
   7  -5 -13   67.33   14.35
  -7   5  12  111.55   22.84
  -7   5  11  240.06   31.16
  -7   5  10  100.35   15.40
  -7   5  10   79.80   17.73
  -7   5   9  792.61   51.86
  -7   5   9  901.81   38.72
  -7  -5   8   49.36    9.15
  -7   5   8   51.79   14.12
  -7   5   8   61.64   11.66
  -7  -5   7   82.42   11.31
  -7   5   7   81.65   12.81
  -7   5   7   83.38   17.56
  -7  -5   6   -1.21    3.59
  -7   5   6   -2.90    9.35
  -7   5   6    8.81    5.97
  -7  -5   5  136.90   13.22
  -7   5   5  126.32   20.19
  -7   5   5  159.83   16.21
  -7   5   4   39.21    9.13
  -7   5   4   38.96   11.57
  -7  -5   4   34.05    7.07
  -7  -5   3 1340.21   37.91
  -7   5   3 1323.68   55.82
  -7   5   3 1363.75   45.10
  -7   5   2  368.81   24.04
  -7   5   1   41.65    8.71
  -7   5   0  340.13   22.61
  -7  -5   0  302.44   16.81
  -7  -5  -1  317.43   16.50
   7   5   1  318.18   25.65
  -7   5  -1  340.95   22.64
  -7   5  -2  343.04   22.69
   7   5   2  309.18   26.58
  -7   5  -2  300.86   23.55
  -7  -5  -2  313.33   15.88
  -7   5  -3 1034.01   39.21
   7   5   3 1028.95   47.68
  -7   5  -3  974.35   42.49
  -7  -5  -3 1051.20   27.62
   7   5   4  821.86   43.75
  -7   5  -4  835.15   39.42
   7   5   4  748.03   19.76
  -7   5  -4  828.08   35.53
   7   5   5  334.95    9.46
  -7   5  -5  312.16   24.12
  -7   5  -5  331.86   23.57
  -7   5  -6   45.50    8.54
  -7   5  -6   59.05   11.93
  -7   5  -7   68.44   10.65
  -7   5  -7   67.74   10.55
  -7   5  -7   51.79   10.93
  -7   5  -8  340.06   22.44
  -7   5  -8  269.19   20.62
  -7   5  -8  323.67   25.97
  -7   5  -9  381.05   23.53
  -7   5  -9  362.03   28.64
  -7   5  -9  329.26   23.64
  -7   5 -10  337.84   22.23
  -7   5 -10  316.07   27.59
  -7   5 -10  258.29   22.68
  -7  -5 -11  458.35   24.16
  -7   5 -11  395.66   28.13
  -7   5 -12   13.30    8.83
  -7   5 -12   -3.21    6.61
  -7   5 -13   20.20   10.33
  -7   5 -13   20.98    8.72
  -7   5 -14    2.96    8.30
   7  -6 -18   68.27   16.80
  -7   6  17   46.88   18.90
   7  -6 -17   43.55   15.61
  -7  -6  16   -3.28    6.37
  -7   6  16   -6.70   13.25
   7  -6 -16   -8.86   12.17
  -7  -6  15    2.13    6.00
   7  -6 -15   11.55   10.99
  -7   6  15    2.89   11.20
   7  -6 -14  129.88   19.92
  -7   6  14  122.76   24.96
  -7   6  13   70.21   22.07
  -7   6  12  531.01   48.94
  -7   6  12  610.34   35.93
  -7   6  11  133.31   24.91
  -7   6  11  161.71   18.45
  -7   6  10  335.34   25.41
  -7   6  10  298.79   34.48
  -7   6   9   46.43   11.27
  -7   6   9   37.35   14.46
  -7   6   8  333.33   35.94
  -7   6   8  370.41   25.92
  -7  -6   7  155.85   15.67
  -7   6   7  177.22   17.95
  -7   6   7  159.15   24.08
  -7   6   6 1708.40   28.07
  -7  -6   6 1796.01   50.29
  -7   6   6 1819.05   55.45
  -7   6   6 1669.71   73.90
  -7   6   5  198.36    9.00
  -7  -6   5  176.84   16.16
  -7   6   5  196.61   25.07
  -7   6   5  205.76   18.82
  -7  -6   4  365.45   21.95
  -7   6   4  356.40   12.15
  -7   6   4  331.30   30.82
  -7   6   4  348.73   24.23
  -7   6   3   24.15    4.08
  -7  -6   3   31.19    6.76
  -7   6   3   32.55    8.60
  -7   6   2  300.31   22.37
  -7  -6   2  296.06   18.61
  -7   6   1  527.97   28.87
  -7  -6   1  522.55   24.32
  -7   6   0  819.38   39.61
  -7   6   0  893.78   37.42
   7   6   1  143.59   18.50
  -7   6  -1  145.23   15.55
  -7   6  -1  125.16   16.37
  -7   6  -2  205.11   18.49
  -7   6  -2  204.20   20.57
  -7  -6  -2  229.80   15.58
  -7   6  -3   88.56   12.57
  -7  -6  -3  106.77   10.38
  -7   6  -3  100.44   15.29
   7   6   4   27.03    5.33
  -7   6  -4   42.80    9.51
  -7   6  -4   39.58    8.34
  -7   6  -4   41.92   10.64
   7   6   5   54.10    6.49
  -7   6  -5   61.93   11.54
  -7   6  -5   55.25    9.44
  -7   6  -5   66.85   12.81
   7   6   6   70.73    7.05
  -7   6  -6   75.82   14.13
  -7   6  -6   53.98    9.66
  -7   6  -6   72.08   12.50
  -7   6  -7  212.95   22.24
   7   6   7  229.22    9.62
  -7   6  -7  210.79   18.79
  -7   6  -7  233.06   21.12
  -7   6  -8  221.17   18.48
  -7   6  -8  255.18   24.76
  -7   6  -8  280.36   21.36
  -7   6  -9   -9.63    8.61
  -7  -6  -9   -2.81    5.55
  -7   6  -9    0.90    5.56
  -7   6  -9   10.54    7.19
  -7   6 -10   18.77    8.42
  -7  -6 -10   11.25    5.69
  -7   6 -10   25.76   10.07
  -7   6 -11   -2.45    9.81
  -7   6 -11   17.57    9.29
  -7  -6 -11    9.29    5.26
  -7   6 -12  105.50   17.43
  -7   6 -12  109.69   19.32
  -7   6 -13  128.59   18.78
  -7   6 -13  161.23   25.38
  -7   7  16  346.96   44.47
  -7  -7  15    4.70    6.06
  -7   7  15   -3.67   16.01
  -7   7  14  176.06   33.89
  -7  -7  14  141.10   16.79
  -7   7  13   29.57   15.63
  -7   7  12   62.61   20.29
  -7   7  11   42.53   16.52
  -7   7  10  439.44   44.09
  -7   7   9    8.79   11.03
  -7   7   8  302.39   35.10
  -7   7   7    4.49    7.86
  -7   7   7   11.64    4.93
  -7   7   6   -9.16   10.66
  -7   7   6    4.38    2.97
  -7   7   5   40.71   13.28
  -7  -7   5   55.58    9.85
  -7   7   5   45.28    5.45
  -7   7   4  484.68   18.82
  -7  -7   4  484.36   26.88
  -7   7   4  463.69   37.99
  -7  -7   3   82.02   11.45
  -7   7   3   66.37    7.96
  -7  -7   2 1058.12   37.83
  -7  -7   1   22.96    6.52
  -7   7   1   27.60    8.50
  -7   7   0  114.84   16.06
  -7  -7   0  138.40   13.82
  -7  -7  -1   29.69    7.21
  -7   7  -1   19.95    7.43
  -7   7  -2  651.22   39.54
  -7   7  -3   10.40    7.61
   7   7   4 1149.72   38.38
  -7   7  -4 1383.26   57.18
  -7   7  -5  134.93   19.53
   7   7   5  100.53   10.69
  -7   7  -6  170.94   21.78
   7   7   6  179.34   13.21
  -7   7  -7   47.08   12.01
  -7  -7  -8  280.32   21.80
  -7   7  -8  345.04   30.76
  -7  -7  -9   10.20    5.99
  -7   7  -9   -4.52    9.03
  -7  -7 -10  438.54   27.63
  -7   7 -10  455.06   37.55
  -7   7 -11   17.04    9.19
  -7   7 -11   -7.62   10.20
  -7  -7 -11    1.69    5.95
  -7   7 -12   72.08   17.29
  -7   7 -12   46.90   12.88
  -7   7 -13   19.90   11.52
  -7  -8  15   33.48    9.66
  -7   8  14  143.37   30.96
  -7  -8  14  101.93   15.12
  -7   8  13  196.55   34.48
  -7  -8  13  134.60   17.05
  -7   8  12  347.80   44.59
  -7  -8  12  338.58   25.72
  -7   8  11   13.36   13.51
  -7  -8  11   -2.02    5.91
  -7   8  10   69.90   21.16
  -7   8   9  -12.90   14.70
  -7   8   8  144.79   27.24
  -7   8   7   76.25   19.55
  -7   8   7   75.31    9.03
  -7   8   6  659.81   51.12
  -7   8   6  725.09   25.15
  -7   8   5   77.64   17.77
  -7   8   5   72.69    8.03
  -7   8   4  162.98   12.94
  -7   8   4  170.58   25.93
  -7   8   3   72.19   13.16
  -7   8   3   78.31   10.03
  -7  -8   2  315.27   22.65
  -7   8   2  293.24   25.57
  -7   8   1   16.79    7.87
  -7  -8   1   20.13    7.03
  -7   8   0  773.20   42.98
  -7  -8   0  859.59   36.71
  -7  -8  -1  416.91   25.86
  -7   8  -1  392.83   31.38
  -7   8  -2  154.51   20.92
  -7   8  -3   88.33   16.58
  -7   8  -4   19.23   11.12
  -7  -8  -5   45.06   10.26
   7   8   5   45.68    9.19
  -7   8  -5   50.67   14.21
  -7  -8  -6  469.99   30.10
  -7   8  -6  546.00   40.61
  -7  -8  -7  109.69   15.16
  -7   8  -7  118.71   19.46
  -7   8  -8  426.96   36.23
  -7  -8  -8  321.94   25.31
  -7  -8  -9   12.22    6.89
  -7   8  -9   -2.67    8.92
  -7  -8 -10    0.95    5.76
  -7   8 -10   -4.53   11.60
  -7   8 -11   45.50   12.58
  -7   8 -11   40.82   14.47
  -7   8 -12  145.98   20.20
  -7  -9  14   53.78   13.35
  -7  -9  13    8.14    6.88
  -7   9  12    1.14   13.50
  -7  -9  12    1.54    6.51
  -7  -9  11   51.32   11.38
  -7   9  11   45.02   19.79
  -7  -9  10  335.64   26.50
  -7   9  10  331.62   43.31
  -7  -9   9  397.00   28.87
  -7   9   9  420.24   47.21
  -7  -9   8  160.32   19.01
  -7   9   8  184.14   31.55
  -7  -9   7  219.09   21.85
  -7   9   7  232.07   34.06
  -7   9   6    4.86    5.50
  -7  -9   6    4.12    6.22
  -7   9   6  -11.73   13.03
  -7   9   5  403.02   30.01
  -7   9   5  480.58   44.47
  -7   9   4  349.59   28.69
  -7   9   4  354.22   37.42
  -7   9   3  505.59   34.80
  -7   9   2  389.57   31.34
  -7   9   1   87.05   16.10
  -7  -9   0   23.87    8.16
  -7   9   0   33.27   10.67
  -7  -9   0   36.09    9.19
  -7   9  -1  163.89   21.66
  -7  -9  -1  132.19   16.75
  -7   9  -2   97.42   17.84
  -7  -9  -2   46.77   11.18
  -7   9  -3  219.29   26.64
  -7  -9  -3  139.96   17.37
  -7   9  -4  236.99   27.48
  -7  -9  -4  165.90   18.61
  -7   9  -5   33.16   12.15
  -7  -9  -5   31.30    9.55
  -7   9  -6    1.29   10.40
  -7  -9  -6   11.22    6.98
  -7   9  -7   15.51    9.18
  -7  -9  -7   17.17    7.64
  -7   9  -8   40.43   13.31
  -7  -9  -8   47.43   11.70
  -7  -9  -9   94.49   15.65
  -7  -9 -10  107.13   16.33
  -7 -10  13  271.85   26.80
  -7 -10  12   56.27   13.35
  -7 -10  11  109.69   16.69
  -7  10  10   -5.34    7.62
  -7 -10  10   -1.47    6.16
  -7  10   9    3.19    6.36
  -7 -10   9    0.93    6.14
  -7  10   8    3.92    6.17
  -7 -10   8   16.59    8.49
  -7  10   8   12.28   14.27
  -7  10   7  192.35   33.82
  -7  10   7  142.30   19.16
  -7 -10   7  174.44   20.44
  -7  10   6   -4.53    6.64
  -7 -10   6   -3.13    6.83
  -7  10   6    1.75   10.94
  -7 -10   5  210.45   22.18
  -7  10   5  240.94   34.19
  -7  10   5  208.99   23.21
  -7  10   4   38.64   11.01
  -7 -10   4   33.88    9.99
  -7  10   4   15.93   11.55
  -7  10   3   14.91    8.84
  -7 -10   3   16.81    8.03
  -7  10   2    7.02    7.42
  -7 -10   2   -4.97    7.30
  -7  10   1  173.01   22.36
  -7 -10   1  147.73   18.58
  -7  10   0   81.27   17.21
  -7 -10   0   52.78   12.95
  -7  10  -1  767.06   48.84
  -7 -10  -1  657.30   37.94
  -7  10  -2   75.53   17.01
  -7 -10  -2   54.42   12.26
  -7  10  -3   49.55   14.97
  -7 -10  -3   20.67    8.29
  -7 -10  -4   13.10    7.77
  -7 -10  -5  339.89   28.56
  -7 -10  -6  179.66   21.26
  -7 -10  -7  574.20   37.41
  -7 -10  -8   20.54    9.84
   8   0 -20  149.90   27.22
   8   0 -19   37.59   15.98
   8   0 -18   21.54   12.36
   8   0 -17   -3.66    4.75
   8   0 -17   13.95   10.53
   8   0 -16  199.17   17.06
   8   0 -15    4.68    5.56
   8   0 -14  443.51   26.88
   8   0 -13    0.19    5.70
   8   0 -12   68.54   13.48
   8   0 -12   65.98   11.58
   8   0 -11    2.43    5.64
  -8   0  11   -3.16    6.26
  -8   0  10 1033.83   48.42
   8   0 -10 1057.01   45.41
   8   0  -9    1.29    5.20
  -8   0   9   -5.24    7.19
  -8   0   8 1950.31   61.93
   8   0  -8 1963.20   57.32
   8   0  -7   -1.90    4.33
   8   0  -6   99.18   12.61
   8   0  -5   -0.79    4.51
  -8   0   4 1634.63   47.42
   8   0  -4 1620.06   47.09
  -8   0   3    3.30    3.91
   8   0  -3    3.11    3.96
   8   0  -2 2051.23   48.29
   8   0  -2 2062.62   42.82
   8   0  -1   -1.69    3.58
  -8   0   1    6.42    4.19
   8   0   0    7.86    4.20
  -8   0   0   18.93    4.90
   8   0   1    1.44    3.51
  -8   0  -1    2.64    2.86
   8   0   2  189.37   15.33
  -8   0  -2  201.86   10.72
  -8   0  -2  160.78   15.16
  -8   0  -3   -0.35    1.97
  -8   0  -3   -3.53    6.11
   8   0   3    2.00    4.45
   8   0   4 1603.36   47.71
  -8   0  -4 1508.57   51.10
  -8   0  -5   -0.69    3.21
   8   0   5   -0.90    4.70
  -8   0  -5   -1.65    5.61
  -8   0  -5   -0.57    1.95
  -8   0  -6  387.92   28.07
   8   0   6  403.75   24.98
  -8   0  -6  376.01   16.81
  -8   0  -7    0.21    2.25
  -8   0  -7   -1.31    2.87
  -8   0  -7    0.19    5.50
   8   0   7    8.19    6.66
  -8   0  -8    7.76    3.28
  -8   0  -8    7.54    6.55
  -8   0  -8    4.00    3.43
   8   0   8    0.42    4.46
  -8   0  -9    2.98    2.92
  -8   0  -9   -1.55    2.32
  -8   0  -9   -3.09    7.49
   8   0   9   -3.36    4.99
  -8   0 -10  427.36   34.00
  -8   0 -10  474.66   18.39
  -8   0 -11    2.74    8.11
   8   0  11   -1.85    5.01
  -8   0 -12  632.02   44.46
  -8   0 -13   24.42   14.04
  -8   0 -14   11.90   13.57
   8   1 -20  127.96   26.16
   8  -1 -20   78.27   18.89
   8  -1 -19   62.72   16.80
   8  -1 -18  465.09   37.56
   8  -1 -17   42.05    8.09
   8   1 -17   41.06    8.79
   8  -1 -17   63.63   14.84
   8  -1 -16   26.10    7.00
   8   1 -16   41.74    9.93
   8  -1 -16   35.99   11.95
   8  -1 -15    3.28    4.90
   8  -1 -15    9.47    9.07
   8   1 -15    0.21    6.28
  -8   1  14  135.70   21.11
   8  -1 -14  140.91   14.69
   8  -1 -14  154.20   17.84
   8  -1 -13  109.42   13.64
  -8   1  13  125.78   19.93
   8  -1 -12 1086.80   41.00
  -8   1  12  999.53   52.08
   8  -1 -11  569.70   37.57
   8   1 -11  584.38   34.31
   8  -1 -11  553.71   29.76
  -8   1  11  535.98   36.60
   8  -1 -10   56.98   10.51
   8  -1 -10   49.86   12.11
  -8   1  10   57.68   12.72
   8   1 -10   53.13   11.72
   8   1  -9  127.48   15.88
   8  -1  -9  108.20   16.13
   8  -1  -9   90.23   12.76
  -8   1   9   92.16   15.34
   8  -1  -8   48.98    9.18
  -8   1   8   42.62   10.19
   8   1  -8   61.73   10.81
   8  -1  -8   47.07    9.58
  -8   1   7  234.63   21.66
   8  -1  -7  198.99   18.39
   8  -1  -7  243.94   21.92
   8   1  -7  230.54   18.68
   8  -1  -6  509.10   28.63
   8  -1  -6  590.09   33.40
   8   1  -6  552.41   27.02
   8  -1  -5  223.76   20.41
   8   1  -5  227.68   16.77
   8   1  -4 1343.27   38.27
  -8  -1   4 1320.26   40.94
   8  -1  -4 1432.40   48.03
   8   1  -3    8.06    4.42
  -8   1   3   19.97    6.68
  -8  -1   3    3.53    3.40
   8  -1  -3   14.12    3.61
   8   1  -2   -0.34    3.95
   8   1  -2    3.35    3.16
   8  -1  -2    2.09    2.59
  -8   1   2    1.43    3.54
  -8  -1   2    1.91    3.30
  -8  -1   1   97.85    8.84
   8  -1  -1   99.34    8.16
   8   1  -1   90.91   11.33
  -8   1   1   91.27   10.97
   8   1  -1   83.60    8.86
   8   1   0  690.47   28.85
   8  -1   0  691.09   22.77
  -8   1   0  757.40   28.82
   8  -1   0  652.41   32.63
   8  -1   1   15.35    8.16
   8   1   1    6.66    3.97
   8  -1   1   10.15    4.18
  -8   1  -1    8.60    4.02
  -8   1  -1    6.41    3.53
  -8   1  -2 1338.06   41.30
  -8   1  -2 1454.06   37.58
   8  -1   2 1320.43   45.51
   8  -1   3   20.28    7.87
  -8   1  -3   13.72    4.84
   8   1   3   15.94    6.02
  -8   1  -3    8.44    5.14
   8  -1   4   23.85    8.04
  -8   1  -4   12.66    5.57
   8   1   4   26.05    8.40
  -8  -1  -4   14.11    7.09
  -8   1  -5   24.89    5.81
  -8  -1  -5   18.05    3.47
  -8   1  -5   27.88    8.36
  -8  -1  -5   27.64    8.96
   8   1   5   37.43    9.81
   8  -1   5   22.27    6.62
  -8  -1  -6 1365.61   56.12
  -8   1  -6 1278.18   47.15
  -8   1  -6 1338.65   36.50
  -8  -1  -6 1204.06   22.35
   8  -1   6 1261.43   43.52
   8  -1   7    3.25    3.95
  -8  -1  -7   -0.46    8.24
  -8   1  -7   14.54    8.79
   8   1   7    9.40    6.67
  -8   1  -7   12.77    4.91
  -8  -1  -8  579.22   39.43
  -8   1  -8  561.43   34.23
  -8   1  -8  665.40   27.11
   8  -1   8  531.94   27.70
  -8   1  -9  124.09   12.74
  -8   1  -9  124.01   12.62
  -8   1  -9   89.51   16.73
  -8  -1  -9   88.50   17.40
   8  -1   9   89.69   11.88
   8   1   9  122.70   14.59
  -8   1 -10    4.36    4.61
   8   1  10   12.79    6.65
  -8   1 -10   -1.71    5.23
  -8   1 -10    7.06    8.01
  -8  -1 -10    3.63    7.80
   8  -1  10    0.66    4.37
  -8   1 -11    0.01    3.91
   8  -1  11    6.43    5.37
  -8   1 -11    9.41    8.86
  -8  -1 -11   11.15    9.20
   8   1  11    4.16    4.36
  -8   1 -12  312.82   30.78
  -8  -1 -12  304.11   33.86
  -8  -1 -13  155.29   26.87
  -8   1 -13  144.33   23.77
  -8   1 -14  259.02   30.21
   8  -2 -21   67.84   18.34
   8  -2 -20   28.30   11.31
   8  -2 -19   27.36   11.91
   8  -2 -18   15.94   10.31
   8   2 -17   98.84   14.68
   8  -2 -17   88.97   17.33
   8  -2 -16   79.26   15.44
  -8   2  16   96.20   20.20
   8  -2 -15  185.94   20.15
   8  -2 -15  184.41   16.77
  -8   2  15  181.85   25.52
   8  -2 -14  265.50   22.55
  -8   2  14  254.39   29.42
   8  -2 -14  264.00   19.73
   8  -2 -13   39.26    9.59
   8  -2 -13   37.69    8.34
  -8   2  13   38.33   12.53
   8  -2 -12   18.04    6.34
  -8   2  12   13.90    8.52
   8  -2 -11  330.58   31.00
   8   2 -11  314.76   25.33
  -8   2  11  276.08   28.41
   8  -2 -11  292.55   21.40
   8  -2 -10  350.29   19.24
   8  -2 -10  375.71   32.28
  -8   2  10  322.05   29.07
   8   2 -10  330.97   24.42
   8  -2 -10  336.35   22.79
   8  -2  -9  308.53   16.32
   8  -2  -9  341.42   29.70
  -8   2   9  304.05   27.43
   8   2  -9  287.91   21.98
   8  -2  -9  297.43   21.64
   8  -2  -8  539.50   19.38
   8  -2  -8  623.68   39.47
  -8   2   8  550.56   36.02
   8   2  -8  528.60   28.37
   8  -2  -8  527.00   28.55
   8  -2  -7  167.16    9.44
  -8   2   7  167.50   19.40
   8  -2  -7  168.70   20.02
   8  -2  -7  163.01   16.48
   8   2  -7  152.98   14.75
   8   2  -6  170.70   14.83
  -8   2   6  169.35   18.59
   8  -2  -6  180.66    7.58
   8  -2  -6  186.63   20.29
   8  -2  -6  160.53   16.50
   8  -2  -5   15.30    5.98
   8   2  -5   24.49    6.05
   8  -2  -4  719.13   34.05
   8   2  -4  730.97   27.36
   8  -2  -3 1159.47   43.12
   8   2  -3 1213.52   33.20
   8  -2  -2  700.61   33.70
   8   2  -2  722.30   24.05
  -8   2   2  738.89   34.55
   8   2  -1 1671.20   33.77
   8   2  -1 1620.53   47.73
   8  -2  -1 1597.74   51.06
   8  -2   0    5.16    5.22
   8   2   0    1.19    2.54
  -8   2   0    4.30    4.06
   8   2   0    3.05    4.12
  -8   2   0    0.25    2.90
   8  -2   1   12.73    5.24
   8   2   1   18.07    6.37
  -8   2  -1    9.34    4.08
  -8   2  -1    9.83    5.16
  -8   2  -2  114.43   11.18
   8   2   2  140.89   15.75
   8  -2   2  113.12   13.71
  -8   2  -3  936.95   32.28
   8  -2   3  997.66   39.64
  -8   2  -4  427.72   23.27
  -8   2  -4  426.56   23.60
   8  -2   4  432.49   26.50
   8   2   5 1211.20   49.64
  -8   2  -5  890.83   35.18
  -8   2  -5  956.01   34.62
  -8  -2  -5 1016.10   46.93
   8  -2   5  940.76   38.17
  -8   2  -6  240.16   19.86
  -8   2  -6  258.49   18.39
   8  -2   6  248.15   19.63
  -8  -2  -6  229.35   23.86
  -8   2  -7   27.89    7.16
   8  -2   7   16.55    6.09
  -8   2  -7   14.77    6.00
  -8  -2  -7   22.74   10.09
  -8   2  -8   -2.37    4.42
  -8   2  -8  -12.86    9.28
  -8  -2  -8   -5.08   10.90
   8  -2   8    4.21    4.82
  -8   2  -9  335.98   22.95
   8  -2   9  316.08   21.95
  -8  -2  -9  285.19   30.37
  -8   2  -9  260.99   23.79
  -8   2 -10   86.84   14.97
  -8  -2 -10   83.39   17.75
  -8   2 -10  120.85   15.22
  -8   2 -11  185.85   19.59
  -8  -2 -11  157.76   24.77
   8   2  11  214.08   18.41
  -8   2 -11  134.80   18.64
  -8   2 -12  161.37   21.59
  -8  -2 -12  169.64   26.85
  -8   2 -13   -9.30   11.72
  -8  -2 -13   -6.30   14.01
  -8   2 -14   -1.23   10.97
   8  -3 -21   17.49   11.95
   8  -3 -20  -28.06   15.64
   8  -3 -19  170.54   25.41
   8  -3 -18   -1.30   10.16
  -8   3  18    0.66   12.20
   8  -3 -17  104.29   17.02
  -8   3  17  148.70   26.73
   8  -3 -16   -7.77    9.50
  -8   3  16    7.52   11.59
   8  -3 -15    8.92    7.14
  -8   3  15   14.28   11.68
   8  -3 -14   -7.09    7.14
  -8   3  14   -0.50    8.40
   8  -3 -13  293.03   22.58
   8  -3 -13  316.20   22.08
  -8   3  13  319.01   33.60
   8  -3 -12   71.75   10.86
  -8   3  12   68.65   15.74
   8  -3 -11  619.21   28.78
   8  -3 -11  649.07   31.41
  -8   3  11  613.75   43.43
   8   3 -11  647.75   35.87
   8  -3 -10    1.54    4.72
  -8  -3  10    0.06    4.14
   8  -3 -10   -0.73    3.64
   8  -3 -10   -9.03    9.24
  -8   3  10   -7.55    8.69
   8   3 -10    4.82    4.95
   8  -3  -9   40.43    8.87
  -8  -3   9   46.35    9.67
   8  -3  -9   43.39    6.77
   8  -3  -9   46.86   13.46
   8   3  -9   46.90    9.83
  -8   3   9   43.82   12.74
   8  -3  -8   28.32    7.60
   8   3  -8   38.57    8.61
  -8   3   8   37.41   11.38
  -8  -3   8   29.51    7.65
   8  -3  -8   35.17    5.22
   8  -3  -8   34.47   11.03
   8   3  -7  870.24   34.91
  -8  -3   7  958.60   38.20
   8  -3  -7  824.38   18.39
   8  -3  -7  838.89   36.14
  -8   3   7  904.39   46.29
   8  -3  -6   70.80   11.27
  -8  -3   6   63.52    9.83
  -8   3   6   64.73   13.32
   8   3  -6   67.14    9.49
   8  -3  -5 1967.46   55.37
  -8   3   5 2087.26   67.63
   8   3  -5 1971.14   47.54
   8  -3  -4  235.30   19.80
  -8   3   4  239.09   22.70
   8   3  -4  227.55   15.35
   8  -3  -3   12.50    5.61
   8   3  -3    7.98    3.80
   8  -3  -2  210.72   18.68
   8   3  -2  210.08   13.03
  -8  -3   1 1469.11   38.75
   8  -3  -1 1398.92   47.32
   8   3  -1 1453.10   30.67
   8  -3   0   21.23    6.98
  -8  -3   0   18.77    4.71
  -8   3   0   15.76    3.79
   8   3   0   19.19    7.33
   8   3   0   25.01    4.27
  -8  -3  -1  410.44   18.23
   8  -3   1  368.26   24.35
   8   3   1  408.06   11.75
   8   3   1  414.19   27.61
  -8   3  -1  364.12   16.10
   8   3   2  205.22   19.40
  -8   3  -2  178.62   12.47
   8  -3   2  185.34   17.37
  -8  -3  -2  191.04   11.53
  -8   3  -3  184.95   13.42
   8   3   3  228.00   21.29
  -8  -3  -3  195.59   10.37
   8  -3   3  194.97   17.82
  -8   3  -4   -2.05    4.61
  -8  -3  -4    1.64    1.66
   8   3   4   -1.53    7.22
  -8   3  -4   -5.24    5.19
   8  -3   4   -1.15    4.85
  -8   3  -5  131.67   13.29
  -8   3  -5  147.35   15.41
   8  -3   5  144.94   15.56
  -8   3  -6  121.18   13.64
  -8   3  -6  146.64   15.31
   8  -3   6  156.30   16.27
  -8   3  -7  346.15   24.03
   8  -3   7  418.29   26.52
  -8   3  -7  406.62   25.67
  -8  -3  -8    8.54    9.46
  -8   3  -8    0.69    6.38
  -8   3  -8    1.18    5.47
  -8  -3  -9  390.48   34.68
  -8   3  -9  452.09   28.74
  -8   3  -9  347.42   25.99
  -8   3 -10   37.02    9.93
  -8   3 -10   32.87    9.87
  -8  -3 -10   23.25   11.68
  -8   3 -11   -0.59    6.18
  -8  -3 -11   -4.36   12.39
  -8   3 -11    1.63    7.47
  -8  -3 -12    7.27   10.84
  -8   3 -12    4.73    8.35
  -8   3 -13  303.87   28.94
  -8   3 -14    0.34    8.37
   8  -4 -20    2.88   10.45
   8  -4 -19   37.85   15.49
  -8   4  18   12.15   13.99
   8  -4 -18    7.35    9.47
  -8   4  17  227.51   33.22
   8  -4 -17  180.59   24.40
  -8   4  16    9.71   12.55
   8  -4 -16   10.79    9.04
  -8   4  15  612.91   50.43
   8  -4 -15  619.99   38.75
  -8   4  14    5.09    9.27
   8  -4 -14   11.77    7.67
   8  -4 -13  140.33   17.34
  -8   4  13  136.92   23.29
  -8   4  12    2.22    9.30
   8  -4 -11  425.91   24.76
  -8   4  11  417.03   38.02
   8  -4 -10   13.53    6.17
   8  -4 -10   21.33    6.11
   8   4 -10   15.97    7.78
  -8   4  10   24.93   12.46
   8   4  -9  773.18   36.99
  -8  -4   9  806.15   36.44
   8  -4  -9  710.54   25.02
   8  -4  -9  710.24   33.73
  -8   4   9  741.62   47.90
  -8  -4   8  297.91   21.87
   8  -4  -8  272.76   21.10
  -8   4   8  285.35   30.33
   8   4  -8  301.01   22.20
  -8  -4   7  369.18   23.21
   8  -4  -7  307.22   22.46
  -8   4   7  334.84   30.71
   8   4  -7  344.99   22.44
  -8  -4   6   26.18    6.90
   8  -4  -6   29.95    7.96
  -8   4   6   23.94    9.88
   8   4  -6   32.73    7.11
  -8  -4   5   12.06    4.80
   8  -4  -5   12.03    5.48
  -8   4   5   12.02    7.27
   8   4  -5    7.51    4.08
  -8  -4   4  143.62   13.66
   8   4  -4  147.27   12.95
   8  -4  -4  132.64   15.08
  -8   4   4  155.22   19.84
   8   4  -3 1186.51   34.11
   8  -4  -3 1147.45   43.15
  -8   4   3 1191.52   52.12
   8   4  -2  179.74   12.65
  -8   4   2  171.55   19.32
   8  -4  -2  175.08   17.56
   8   4  -1 1484.94   33.40
   8  -4  -1 1349.78   47.48
  -8  -4   0   65.22    7.94
  -8   4   0   55.99    5.14
   8   4   0   68.61    6.84
   8   4   0   69.04   11.68
   8  -4   0   64.39   11.20
   8   4   1  201.59    9.83
  -8   4  -1  166.55   10.20
   8   4   1  193.17   20.87
  -8  -4  -1  181.54   12.30
   8  -4   1  191.03   17.94
  -8  -4  -2   13.17    3.85
   8   4   2   12.08    2.34
  -8   4  -2    9.91    3.75
   8   4   2   16.77    7.25
   8  -4   2   16.46    7.36
   8   4   3  915.59   43.21
  -8   4  -3  797.79   26.71
  -8   4  -3  871.77   39.20
  -8  -4  -3  865.42   22.83
   8  -4   3  883.29   38.82
  -8   4  -4   -0.75    4.62
  -8  -4  -4    5.79    2.67
   8   4   4    6.55    6.40
  -8   4  -4    5.25    4.64
   8  -4   4    6.57    5.18
  -8   4  -5 1008.33   42.40
  -8   4  -5  910.10   32.52
  -8   4  -6   45.93    8.50
  -8   4  -6   44.08   10.49
  -8   4  -7   42.68    9.34
  -8   4  -7   59.70   12.00
  -8   4  -8   14.32    5.83
  -8   4  -8   11.34    6.85
  -8   4  -9  465.95   31.66
  -8   4  -9  388.88   26.55
  -8   4 -10    3.22    6.08
  -8   4 -10   15.24    7.64
  -8   4 -11  317.37   26.62
  -8  -4 -11  384.86   36.98
  -8   4 -12   25.53   11.51
  -8  -4 -12   11.71   10.78
  -8   4 -12    2.87    7.76
  -8   4 -13    0.52    8.03
   8  -5 -18   85.06   19.38
   8  -5 -17   63.31   15.67
  -8   5  17   72.73   21.76
   8  -5 -16   13.23    9.96
  -8   5  16   20.91   15.77
   8  -5 -15   16.71   10.14
  -8   5  15    0.79   10.59
   8  -5 -14  163.90   20.18
  -8   5  14  153.44   27.04
   8  -5 -13  208.98   21.74
  -8   5  13  176.60   27.45
  -8   5  12  206.81   29.67
  -8   5  11  660.51   50.06
  -8   5  10   28.49   12.78
  -8   5   9    9.12   10.88
   8   5  -9   12.75    7.70
   8   5  -8    8.04    5.82
  -8   5   8   -4.44    9.43
  -8  -5   8    9.88    5.10
  -8   5   7  228.88   20.80
  -8   5   7  193.93   25.27
  -8  -5   7  215.01   18.18
  -8   5   6  162.45   17.69
  -8   5   6  144.25   21.51
  -8  -5   6  132.87   14.53
   8  -5  -5  846.51   38.20
  -8   5   5  949.52   39.92
  -8   5   5  930.42   51.42
  -8  -5   5  897.25   35.17
   8  -5  -4  141.60   16.13
  -8   5   4  173.78   17.89
  -8   5   4  139.78   20.48
  -8  -5   4  141.70   14.13
  -8  -5   3    4.59    3.10
  -8   5   3    2.98    5.58
   8  -5  -3    8.25    4.85
  -8  -5   2   74.04    9.41
  -8   5   2   64.57   13.61
   8  -5  -2   77.47   12.04
  -8   5   2   92.01   13.52
  -8   5   1  420.72   26.49
   8  -5  -1  383.30   26.07
  -8   5   1  343.46    9.92
   8   5   0  745.03   40.32
  -8   5   0  675.56   17.49
  -8  -5  -1  595.61   23.65
  -8   5  -1  634.06   32.83
   8   5   1  612.10   37.28
  -8   5  -1  537.81   17.99
   8   5   2  764.74   41.04
  -8   5  -2  652.89   21.90
  -8   5  -2  699.35   37.44
  -8  -5  -2  757.88   25.70
  -8   5  -2  791.70   36.23
  -8   5  -3  161.64   12.01
   8   5   3  202.44    8.20
   8   5   3  155.81    8.12
  -8   5  -3  162.25   18.50
  -8  -5  -3  184.95   12.43
  -8   5  -4    5.68    4.33
  -8  -5  -4   -0.51    2.63
  -8   5  -5  246.32   16.93
  -8   5  -5  260.84   23.60
  -8   5  -6  360.87   21.62
  -8   5  -6  425.26   30.18
  -8   5  -7  237.14   18.60
  -8   5  -7  297.69   26.35
  -8   5  -8  343.78   23.56
  -8   5  -8  276.33   20.99
  -8   5  -8  312.94   26.61
  -8   5  -9  216.62   19.66
  -8   5  -9  260.79   25.71
  -8   5  -9  265.81   21.14
  -8   5 -10   -7.42    7.19
  -8   5 -10   -2.91    6.88
  -8   5 -11   -4.22    6.77
  -8  -5 -11   -1.64    6.10
  -8   5 -11    4.91    8.37
  -8   5 -12   61.00   15.92
  -8   5 -12   16.68    9.29
  -8   5 -13  169.56   20.96
   8  -6 -16  172.07   23.90
  -8   6  16  222.20   35.71
   8  -6 -15   55.41   13.63
  -8   6  15   33.38   15.43
  -8   6  14  355.19   42.27
  -8   6  13   53.17   20.59
  -8   6  12   84.59   21.69
  -8   6  11   41.67   16.91
  -8   6  10  493.18   44.79
  -8   6   9  208.75   28.63
  -8   6   8 1284.32   68.86
  -8   6   7   84.38   17.81
  -8   6   6   86.04   17.21
  -8  -6   6   83.88   11.88
  -8  -6   5   11.36    5.23
  -8   6   5    5.70    8.02
  -8  -6   4  581.54   28.39
  -8   6   4  517.68   39.89
  -8  -6   3  683.83   30.22
  -8   6   3  686.46   44.16
  -8  -6   2  471.61   24.61
  -8  -6   1  103.61   11.58
  -8   6  -1   -6.17    7.27
  -8  -6  -2  206.08   15.23
  -8   6  -2  161.24   19.65
  -8   6  -3  134.03   18.04
  -8  -6  -3  171.06   13.76
  -8   6  -4  171.64   13.43
   8   6   4  182.64   10.75
  -8   6  -4  207.71   22.33
  -8   6  -5  271.77   17.60
   8   6   5  346.24   10.22
  -8   6  -5  324.86   28.20
  -8   6  -6   79.26   11.22
  -8   6  -6  104.75   17.42
  -8   6  -7    2.03    5.34
  -8   6  -7    0.65    6.15
  -8   6  -8    6.92    6.53
  -8   6  -8   -6.96    8.95
  -8   6  -9   16.42    8.24
  -8   6  -9    0.44    7.87
  -8   6 -10  268.66   23.04
  -8   6 -10  342.08   32.30
  -8  -6 -10  342.63   24.37
  -8   6 -11   83.61   14.54
  -8   6 -11  109.91   19.93
  -8   6 -12  274.20   32.43
  -8   6 -12  193.60   21.35
  -8   6 -13   -0.67    7.62
  -8  -7  15    4.84    6.09
  -8   7  15  -17.49   18.54
  -8   7  14  152.33   29.71
  -8   7  13   34.53   16.63
  -8   7  12  432.45   45.99
  -8   7  11    7.71   13.19
  -8   7  10   75.37   20.02
  -8   7   9   17.24   11.69
  -8   7   8  137.82   24.00
  -8   7   7   94.46   20.03
  -8   7   6  625.24   47.36
  -8   7   5    6.86    2.20
  -8   7   5    7.57    9.20
  -8   7   4  650.99   14.98
  -8  -7   4  609.91   30.53
  -8   7   4  570.16   42.67
  -8   7   3   -1.53    8.96
  -8  -7   3   11.70    6.11
  -8   7   3   11.91    3.09
  -8  -7   2    7.35    5.02
  -8   7   1   -7.60    6.88
  -8  -7   1   -1.29    3.85
  -8   7   0  780.27   42.88
  -8  -7   0  866.60   34.49
  -8   7  -1   11.72    7.35
  -8  -7  -1   13.99    6.07
  -8   7  -2 1251.25   56.07
  -8   7  -3   27.01   10.58
  -8   7  -4    3.37    7.00
   8   7   4    1.34    3.52
  -8   7  -5   93.58   17.23
  -8   7  -6  870.41   50.25
  -8   7  -7   34.92    8.99
  -8   7  -7   10.20    6.91
  -8   7  -8  389.48   25.05
  -8   7  -8  454.02   37.09
  -8   7  -9  -10.98   12.02
  -8  -7  -9   -0.25    5.48
  -8   7  -9    8.23    6.88
  -8   7 -10   17.95    9.75
  -8  -7 -10    5.76    6.03
  -8   7 -10   23.33    9.46
  -8   7 -11    5.78    7.55
  -8   7 -11   -0.52    9.52
  -8   7 -12  158.90   26.77
  -8   7 -12  137.44   18.92
  -8  -8  15  113.14   16.45
  -8  -8  14  177.17   19.97
  -8  -8  13    6.81    6.44
  -8   8  13   17.65   16.80
  -8   8  12   -9.32   12.19
  -8   8  11    8.01   11.64
  -8   8  10  325.97   40.06
  -8   8   9   27.26   12.91
  -8   8   8  451.60   46.04
  -8   8   7    0.27   10.60
  -8   8   6   28.19   13.85
  -8   8   5   10.04    8.86
  -8   8   4  602.79   46.56
  -8   8   3    0.71    4.07
  -8   8   2  772.64   28.70
  -8  -8   2  840.55   37.72
  -8   8   1  190.61   22.23
  -8  -8   1  252.94   20.73
  -8  -8   0   65.84   11.06
  -8   8   0   65.35   13.63
  -8   8  -1    7.10    7.92
  -8  -8  -1   13.28    6.62
  -8   8  -2  195.70   24.35
  -8  -8  -2  228.57   20.64
  -8   8  -3  188.89   24.66
  -8   8  -4  675.32   45.80
  -8   8  -5  117.82   20.29
  -8   8  -6  301.01   32.03
  -8  -8  -6  254.10   23.33
  -8   8  -7  -19.77   11.72
  -8  -8  -7   -4.50    5.88
  -8  -8  -8    7.77    7.11
  -8   8  -8   16.37    7.49
  -8   8  -8   -0.67    9.47
  -8   8  -9   98.58   15.25
  -8  -8  -9   94.80   14.99
  -8   8  -9   98.13   19.80
  -8  -8 -10  237.02   23.07
  -8   8 -10  259.17   31.69
  -8  -9  15    1.72    7.00
  -8  -9  14   21.66    8.42
  -8  -9  13  114.89   17.33
  -8  -9  12  228.95   23.35
  -8  -9  11  161.50   19.90
  -8   9  11  179.15   32.73
  -8  -9  10  113.35   16.49
  -8   9  10  129.92   27.16
  -8   9   9   43.13   19.29
  -8   9   8    1.70   11.80
  -8   9   7  397.90   43.74
  -8   9   6  285.89   35.97
  -8   9   5  367.17   30.36
  -8   9   5  415.84   42.75
  -8   9   4  199.02   22.09
  -8   9   4  215.51   29.86
  -8   9   3   -9.01    8.45
  -8   9   2   26.39   11.10
  -8   9   1  233.91   25.82
  -8   9   0  103.47   18.23
  -8  -9  -1  345.95   27.76
  -8   9  -1  282.67   29.07
  -8   9  -2  175.95   24.46
  -8   9  -3    5.27    8.64
  -8  -9  -3    6.83    6.41
  -8   9  -4   16.68   10.00
  -8  -9  -4    6.61    6.61
  -8   9  -5   26.89   11.58
  -8  -9  -5    6.14    6.25
  -8   9  -6  178.94   26.02
  -8  -9  -6  134.75   18.28
  -8   9  -7  126.03   22.80
  -8  -9  -7   81.26   14.70
  -8  -9  -8   60.52   13.16
  -8  -9  -9   97.59   15.87
  -8  10   9  214.25   23.79
  -8 -10   9  263.26   25.24
  -8  10   8  -11.69    8.76
  -8 -10   8   13.09    8.87
  -8  10   7   71.74   14.43
  -8 -10   7   70.38   14.33
  -8  10   7   87.23   23.46
  -8  10   6    7.99    7.84
  -8 -10   6   -1.17    6.13
  -8  10   6   -2.83   10.95
  -8  10   5   22.13    9.57
  -8 -10   5    1.97    6.49
  -8  10   5   25.57   15.39
  -8  10   4    0.98    8.66
  -8 -10   4    8.70    7.27
  -8  10   4   16.08   11.81
  -8  10   3  374.64   33.37
  -8 -10   3  348.73   28.60
  -8  10   2   94.40   17.35
  -8 -10   2   77.44   14.41
  -8 -10   1  479.15   32.91
  -8  10   1  518.75   39.90
  -8 -10   0   30.42    9.86
  -8  10   0   32.55   12.66
  -8 -10  -1    4.20    6.33
  -8  10  -1   12.65   11.06
  -8 -10  -2   15.95    9.03
  -8 -10  -3  447.73   33.24
  -8 -10  -4  235.18   24.35
   9   0 -20  126.96   24.89
   9   0 -19   28.38   13.59
   9   0 -18  253.19   28.57
   9   0 -17    1.98    5.97
   9   0 -16  116.74   15.26
   9   0 -15   -0.03    6.50
   9   0 -14   37.20    9.96
   9   0 -13   -4.49    7.06
   9   0 -12 1091.75   45.74
   9   0 -11    2.37    6.00
  -9   0  11    1.12    7.94
   9   0 -10 1193.89   48.74
  -9   0  10 1148.64   52.00
  -9   0   9  -13.40    8.85
   9   0  -9    2.35    5.17
   9   0  -8   21.71    6.78
  -9   0   8   17.46    7.77
   9   0  -7   -0.53    4.81
  -9   0   7   -1.09    5.27
   9   0  -6 2383.91   62.89
   9   0  -5    0.81    4.39
   9   0  -4 1537.81   47.44
  -9   0   3    0.07    3.57
   9   0  -3   -0.46    3.53
   9   0  -3   -0.53    3.97
   9   0  -2  168.93   12.64
  -9   0   2  213.87   15.93
   9   0  -1    3.80    3.84
  -9   0   1    5.28    4.45
   9   0   0  909.83   30.94
  -9   0   0  930.69   28.35
   9   0   1    2.96    3.45
  -9   0  -1    3.92    3.29
   9   0   2 1158.67   38.40
  -9   0  -2 1232.25   27.40
  -9   0  -3   -1.99    5.88
   9   0   3    0.35    4.04
  -9   0  -3    2.84    2.46
  -9   0  -4   61.05   11.48
  -9   0  -4   92.32    5.99
   9   0   4   79.69   11.73
  -9   0  -5    0.18    3.43
  -9   0  -5    0.25    1.56
  -9   0  -6   19.60    4.95
  -9   0  -6   19.00    8.15
   9   0   7    9.51    7.61
  -9   0  -7   -5.32    7.88
  -9   0  -7    0.87    3.27
  -9   0  -8  315.17   29.73
  -9   0  -8  398.70   18.88
   9   0   8  376.31   25.22
   9   0   9   -8.27    6.84
  -9   0  -9    0.68    7.58
  -9   0  -9   -2.33    2.50
   9   0  10  318.66   22.37
  -9   0 -10  347.70   33.49
  -9   0 -11   -3.62    9.21
  -9   0 -12   71.17   17.77
  -9   0 -13    0.35   10.02
   9  -1 -21   13.63   11.96
   9   1 -20  304.81   35.77
   9  -1 -20  213.24   28.71
   9  -1 -19   24.76   13.39
   9  -1 -18   18.99   11.95
   9  -1 -17    6.42    6.51
   9  -1 -17   -2.60    8.19
   9   1 -17    1.96    5.97
   9   1 -16  190.48   19.85
   9  -1 -16  199.35   18.80
   9  -1 -16  203.54   23.44
   9  -1 -15   53.92   10.48
   9  -1 -15   56.16   12.50
   9   1 -15   41.50   10.55
  -9   1  14  313.07   31.80
   9  -1 -14  378.87   26.37
  -9   1  13  157.20   22.30
   9  -1 -13  166.79   17.91
   9  -1 -12   -0.97    5.13
  -9   1  12    4.67    6.75
   9  -1 -11    7.37    6.92
   9  -1 -11    6.36    6.36
  -9   1  11    9.02    8.25
   9   1 -11   19.31    9.47
   9   1 -10  287.44   23.87
   9  -1 -10  294.06   27.03
   9  -1 -10  256.42   21.92
  -9   1  10  253.11   26.04
   9   1  -9  231.34   20.49
   9  -1  -9  208.79   21.95
   9  -1  -9  180.40   18.69
  -9   1   9  203.70   22.18
   9   1  -8  385.88   25.29
   9  -1  -8  379.40   28.90
   9  -1  -8  316.40   24.68
  -9   1   8  363.00   27.85
   9  -1  -7  141.86   17.56
   9   1  -7  142.23   15.21
   9  -1  -7  136.87   16.91
  -9   1   7  157.90   18.54
   9   1  -6  337.65   22.09
   9  -1  -6  337.09   25.66
   9  -1  -6  298.16   23.65
  -9   1   6  361.14   25.93
   9  -1  -5    4.13    5.30
   9   1  -5    6.14    4.77
   9  -1  -4  108.25    8.36
   9   1  -4  108.24   12.04
   9  -1  -4  123.75   14.92
  -9  -1   4  126.76   13.29
   9  -1  -3  230.61   11.62
   9   1  -3  219.97   16.33
  -9  -1   3  221.14   16.54
   9  -1  -2 1253.37   28.35
   9   1  -2 1141.32   38.19
  -9  -1   2 1198.68   34.92
   9   1  -2 1120.96   34.92
  -9   1   2 1188.28   39.23
  -9  -1   1    2.10    2.55
  -9   1   1    8.92    4.37
   9  -1  -1    9.39    3.47
   9   1  -1    4.46    3.78
   9   1  -1    4.45    2.91
   9   1   0 1230.58   39.59
   9  -1   0 1193.74   31.96
  -9   1   0 1206.55   37.12
   9  -1   0 1127.12   44.98
  -9   1  -1   -1.46    3.73
   9   1   1   -0.98    3.86
   9  -1   1    3.27    3.98
   9  -1   2   49.13   11.27
  -9   1  -2   23.98    6.44
   9   1   2   35.66    7.64
  -9   1  -2   37.37    6.57
  -9   1  -3  227.02   15.12
   9  -1   3  219.75   20.33
   9   1   3  249.94   20.40
  -9   1  -3  197.60   18.61
  -9  -1  -4 1482.40   54.57
   9  -1   4 1487.99   50.89
  -9   1  -4 1483.21   49.44
  -9   1  -5   29.91    6.35
  -9  -1  -5   22.76    4.28
  -9  -1  -5   23.58    9.27
   9   1   5   37.71    9.34
  -9   1  -5   31.14    9.27
   9  -1   5   40.82    9.68
  -9   1  -6   88.83   14.03
   9   1   6  110.69   15.48
  -9  -1  -6   75.17   15.00
   9  -1   6   70.83   11.43
  -9   1  -6   83.24   10.46
  -9  -1  -6   71.37    6.60
  -9  -1  -7    5.60    2.13
  -9  -1  -7    1.20    8.89
  -9   1  -7   16.42    7.85
   9  -1   7    2.39    5.46
  -9   1  -8   67.41    9.90
  -9  -1  -8   55.50   14.53
  -9   1  -8   83.79   15.24
   9  -1   8   50.63    9.18
  -9   1  -9   22.97    7.44
  -9   1  -9   24.00    6.07
   9   1   9   43.98   11.44
  -9  -1  -9   -1.34    9.76
  -9   1  -9   25.69   11.32
   9  -1   9    8.40    4.65
  -9   1 -10  478.52   24.76
   9   1  10  479.92   27.99
   9  -1  10  475.25   27.72
  -9   1 -10  514.58   37.77
  -9  -1 -10  463.64   40.45
  -9   1 -11  197.88   25.22
  -9  -1 -11  206.38   28.78
  -9   1 -12  167.60   24.90
  -9  -1 -12  159.24   25.35
  -9  -1 -13   55.83   17.65
  -9   1 -13   37.94   14.86
   9  -2 -21   -7.50   13.24
   9  -2 -20    9.11   10.10
   9  -2 -19  131.62   21.40
   9  -2 -18   96.94   16.74
   9  -2 -17  158.69   20.73
  -9   2  17  188.25   29.33
   9  -2 -16  107.60   16.54
  -9   2  16  126.09   22.24
   9  -2 -16  153.66   16.75
   9  -2 -15   -2.78    5.01
  -9   2  15    2.28    9.41
   9  -2 -15    6.05    7.78
   9  -2 -14    5.98    5.85
   9  -2 -14   13.72    7.61
  -9   2  14   -5.56    8.94
  -9   2  13  405.14   36.44
   9  -2 -13  449.58   28.06
   9  -2 -13  442.64   26.34
  -9   2  12  258.66   29.34
   9  -2 -12  298.83   23.43
  -9   2  11  308.93   30.48
   9   2 -11  337.77   26.86
   9  -2 -11  338.13   25.09
   9  -2 -11  337.41   20.05
   9  -2 -10  156.71   12.71
   9  -2 -10  142.65   20.65
   9  -2 -10  155.32   17.14
   9   2 -10  144.65   17.60
  -9   2  10  128.01   19.44
   9  -2  -9   27.36   10.22
   9  -2  -9   36.00    6.05
   9  -2  -9   32.05    8.37
  -9   2   9   22.34    9.66
   9   2  -9   35.70    9.36
   9  -2  -8   -1.74    6.73
   9  -2  -8    5.69    3.49
   9  -2  -8   -0.02    5.07
  -9   2   8    1.60    5.32
   9   2  -8    3.70    4.66
   9   2  -7   88.42   11.59
  -9   2   7   90.28   14.96
   9  -2  -7   86.58   14.31
   9  -2  -7   62.45   10.84
   9   2  -6  612.55   28.75
  -9   2   6  614.34   35.93
   9  -2  -6  534.14   31.55
   9  -2  -6  652.27   37.68
   9  -2  -5  679.53   35.50
   9   2  -5  775.94   31.10
  -9   2   5  769.90   38.16
   9  -2  -4  176.35   18.68
   9   2  -4  189.46   14.97
   9  -2  -3  742.05   37.62
   9   2  -3  857.52   29.34
   9   2  -2  109.69   10.36
   9   2  -2  101.74   13.56
   9  -2  -2   99.44   14.28
   9  -2  -1   21.11    8.18
   9   2  -1   14.61    4.70
   9   2  -1   14.72    3.97
  -9   2   0  511.35   27.84
   9   2   0  490.34   17.05
   9  -2   0  489.50   30.76
   9   2   0  516.83   28.79
  -9   2  -1 1420.41   45.28
   9  -2   1 1209.61   47.44
  -9   2  -1 1248.82   36.70
   9   2   1 1491.40   48.24
  -9   2  -2  319.53   21.27
   9  -2   2  258.41   21.91
  -9   2  -2  301.02   19.08
   9   2   2  306.97   23.12
   9  -2   3  849.91   39.29
  -9   2  -3  874.14   33.59
  -9   2  -4   21.23    6.95
   9   2   4   27.19    8.78
   9  -2   4   23.92    7.57
   9   2   5  103.04   16.48
  -9   2  -5   85.28   12.66
  -9   2  -5   74.36   10.77
  -9  -2  -5   55.44    4.95
   9  -2   5   81.00   12.17
   9   2   6  205.82   22.39
  -9   2  -6  173.99   18.62
  -9   2  -6  160.80   15.91
  -9  -2  -6  153.49   21.40
   9  -2   6  169.22   17.23
  -9   2  -7  415.58   29.32
  -9   2  -7  440.57   26.07
  -9  -2  -7  391.27   33.08
   9  -2   7  435.99   27.83
  -9   2  -8  467.80   31.68
  -9   2  -8  455.89   27.18
  -9  -2  -8  451.03   36.51
   9  -2   8  461.91   28.38
  -9   2  -9  214.18   19.49
   9  -2   9  221.56   19.81
  -9  -2  -9  214.86   26.78
  -9   2  -9  216.83   22.79
  -9   2 -10  123.46   18.36
  -9   2 -10  152.47   17.97
  -9  -2 -10  122.25   22.55
  -9   2 -11   10.80    9.99
  -9  -2 -11  -10.87   13.77
  -9   2 -12   47.46   15.33
  -9  -2 -12   24.00   11.80
  -9   2 -13   57.77   16.23
   9  -3 -20  -34.26   16.68
   9  -3 -19    9.24   11.35
  -9   3  18   11.12   13.34
   9  -3 -18    0.06    8.65
  -9   3  17   56.75   18.20
   9  -3 -17   13.84    8.11
  -9   3  16   16.02   12.13
   9  -3 -16   20.29    8.85
   9  -3 -15  328.20   25.67
  -9   3  15  349.81   37.57
   9  -3 -14   11.02    5.66
  -9   3  14   17.85   11.28
   9  -3 -14   19.23    5.88
  -9   3  13  406.58   38.20
   9  -3 -13  452.45   28.37
  -9   3  12    7.94    9.20
   9  -3 -12    1.63    4.62
   9  -3 -11   50.33   10.83
   9  -3 -11   45.08    7.89
  -9   3  11   38.64   13.07
   9  -3 -10  205.30   13.99
   9  -3 -10  192.90   19.03
  -9   3  10  181.51   24.47
   9   3 -10  197.36   20.05
   9  -3  -9  692.13   34.94
   9   3  -9  732.72   35.94
  -9  -3   9  836.40   39.72
   9  -3  -9  742.09   22.54
   9  -3  -9  808.01   48.84
  -9   3   9  724.09   45.57
   9   3  -8  130.42   15.12
  -9  -3   8  158.10   17.30
   9  -3  -8  147.27    8.03
   9  -3  -8  135.32   16.22
  -9   3   8  151.40   21.10
   9   3  -7  987.99   38.40
   9  -3  -7  978.64   42.32
  -9   3   7 1065.68   51.01
   9   3  -6   84.89   11.03
   9  -3  -6   79.79   13.21
  -9   3   6   94.71   15.70
   9   3  -5  123.05   12.53
   9  -3  -5  105.82   14.45
  -9   3   5  118.64   16.97
   9   3  -4   77.52    9.89
   9  -3  -4   74.71   12.29
  -9   3   4   92.93   14.96
   9   3  -3 1770.84   41.67
   9  -3  -3 1658.51   55.62
   9  -3  -2  122.98   15.61
   9   3  -2  130.40   10.91
  -9   3   2  150.12   18.02
   9   3  -1  469.69   18.79
   9   3  -1  454.53   28.74
   9  -3  -1  452.77   29.47
  -9   3   0   66.83    7.41
   9   3   0   81.93   12.47
   9  -3   0   88.55   13.20
   9   3   0   81.57    7.13
  -9  -3   0   72.68    8.98
  -9  -3  -1    2.97    2.71
  -9   3  -1    1.95    3.10
   9   3   1    0.91    5.99
   9  -3   1   -1.34    5.29
  -9  -3  -2  109.63    9.62
   9  -3   2   98.61   13.71
  -9   3  -2  103.50   10.63
   9   3   2  129.16   16.56
  -9  -3  -3  316.79   14.56
   9  -3   3  306.43   23.84
   9   3   3  379.64   26.74
  -9   3  -3  338.01   19.68
  -9  -3  -4   17.66    3.53
   9   3   4   28.79    9.41
  -9   3  -4    9.97    4.89
   9  -3   4   13.05    6.00
  -9   3  -4   10.66    5.01
  -9   3  -5  620.10   32.41
   9  -3   5  616.29   33.76
  -9   3  -5  562.14   27.84
  -9   3  -6    7.34    5.80
  -9   3  -6   -5.31    6.83
   9  -3   6    0.09    4.91
  -9   3  -7  305.32   24.39
   9  -3   7  338.22   25.14
  -9   3  -7  281.60   22.53
  -9   3  -8   -3.59    7.28
   9  -3   8    4.06    4.87
  -9   3  -8   -5.49    8.34
  -9   3  -9   16.79    6.92
  -9   3  -9   -0.35    8.78
  -9  -3  -9    1.71   11.17
  -9   3 -10   12.01    7.49
  -9   3 -10    9.12    6.88
  -9  -3 -10   13.94   11.94
  -9   3 -11  479.44   35.56
  -9  -3 -11  595.48   46.81
  -9  -3 -12   -1.14   11.66
  -9   3 -12   -5.31    9.20
  -9   3 -13   62.39   14.79
   9  -4 -19  132.51   22.54
   9  -4 -18    7.03   10.30
  -9   4  17  330.46   39.76
   9  -4 -17  292.89   29.13
  -9   4  16    3.06    9.92
   9  -4 -16   10.72    8.17
  -9   4  15   31.05   14.99
   9  -4 -15   30.65   10.64
  -9   4  14   -1.55   10.33
   9  -4 -14    4.84    7.39
  -9   4  13  250.00   32.93
  -9   4  12   50.91   15.55
   9  -4 -12   59.08   11.32
   9  -4 -11  514.71   24.61
  -9   4  11  510.59   42.91
   9  -4 -11  498.52   30.22
   9  -4 -10    8.31    4.35
   9  -4 -10    5.95    6.55
  -9   4  10   17.99   10.59
   9  -4  -9  163.63   17.69
  -9   4   9  189.24   25.07
   9   4  -9  173.08   18.13
   9  -4  -8   14.80    7.30
  -9  -4   8    9.74    5.17
  -9   4   8   12.96    9.59
   9   4  -8    7.81    6.25
   9  -4  -7   33.26    8.90
  -9  -4   7   32.09    8.15
  -9   4   7   39.60   11.16
   9   4  -7   30.69    7.62
  -9  -4   6  285.96   21.71
   9  -4  -6  226.13   21.09
  -9   4   6  259.66   26.70
   9   4  -6  259.59   19.25
  -9  -4   5  738.19   33.67
   9  -4  -5  670.25   35.43
  -9   4   5  736.03   43.56
   9   4  -5  716.38   30.19
  -9  -4   4   95.46   12.25
   9  -4  -4  101.15   14.81
  -9   4   4   84.55   14.78
   9   4  -4   89.36   10.73
  -9  -4   3  390.11   23.53
  -9   4   3  389.14   30.84
   9  -4  -3  395.50   27.54
   9   4  -3  397.15   20.46
  -9   4   2    2.76    6.41
   9  -4  -2    5.16    5.90
   9   4  -2    7.01    4.02
  -9   4   1   46.78   11.92
   9   4  -1   57.58   11.19
   9   4  -1   59.47    7.17
   9  -4  -1   59.53   11.49
   9   4   0   26.42    4.53
  -9  -4   0   24.52    5.93
  -9   4   0   19.20    4.18
   9   4   0   21.28    8.08
   9  -4   0   24.60    8.78
  -9  -4  -1 1648.90   40.29
   9   4   1 1641.12   57.27
   9  -4   1 1591.75   55.55
   9   4   1 1729.37   27.43
  -9  -4  -2    6.65    3.23
  -9   4  -2    1.90    4.08
   9   4   2    7.65    6.80
   9  -4   2   17.32    7.54
   9   4   3  665.56   38.02
  -9   4  -3  561.56   23.65
  -9   4  -3  547.59   32.77
  -9  -4  -3  575.31   20.20
   9  -4   3  629.03   34.79
  -9   4  -4   18.52    6.67
  -9  -4  -4   29.17    4.66
  -9   4  -4   34.65    6.86
   9  -4   4   37.89   10.02
  -9   4  -5  267.78   19.14
   9  -4   5  309.46   24.77
  -9   4  -5  296.16   24.70
  -9   4  -6   12.14    5.60
  -9   4  -6   11.25    6.59
  -9   4  -7  888.90   43.05
  -9   4  -7  792.93   35.61
  -9   4  -8    4.66    6.60
  -9   4  -8    6.44    5.36
  -9   4  -9  428.10   32.64
  -9   4  -9  342.60   26.40
  -9   4 -10   12.59    8.03
  -9   4 -10   -0.96    7.81
  -9   4 -11    1.51    6.48
  -9   4 -11   -5.46    9.41
  -9   4 -12  -12.92   10.81
  -9   4 -13  123.36   19.49
  -9   5  17   24.38   15.66
   9  -5 -17   20.95   10.45
  -9   5  16  140.09   28.74
   9  -5 -16  122.93   19.44
   9  -5 -15  255.37   25.53
  -9   5  15  203.34   32.99
   9  -5 -14  134.39   17.32
  -9   5  14  144.00   26.97
  -9   5  13  211.38   32.18
  -9   5  12   15.44   12.64
  -9   5  11   33.71   14.15
  -9   5  10  172.96   25.89
  -9   5   9  944.52   56.71
   9  -5  -8  236.79   21.93
  -9   5   8  306.28   32.44
   9   5  -8  249.18   21.60
  -9  -5   7  848.81   38.01
   9  -5  -7  777.27   38.96
  -9   5   7  819.14   51.28
   9   5  -7  832.19   36.85
  -9  -5   6  126.69   15.01
   9  -5  -6  135.31   16.48
  -9   5   6  102.51   19.07
   9   5  -6  119.02   13.38
  -9  -5   5   18.65    6.08
   9  -5  -5   29.63    9.50
  -9   5   5    0.62    8.84
   9   5  -5   16.68    5.32
  -9  -5   4    1.24    4.07
   9  -5  -4   11.80    8.41
  -9   5   4   -0.44    6.21
   9   5  -4    3.02    3.97
  -9  -5   3  803.56   33.60
  -9   5   3  772.87   45.52
   9  -5  -3  753.85   38.99
   9   5  -3  806.96   30.47
  -9  -5   2  386.76   22.59
  -9   5   2  338.49   29.70
   9   5  -2  381.34   19.82
   9  -5  -2  337.11   25.94
   9   5  -1  493.84   21.11
   9  -5  -1  443.50   29.82
   9   5   0  777.56   24.30
   9   5   0  774.15   42.60
   9  -5   0  711.68   38.00
   9   5   1  160.88    9.90
  -9   5  -1  140.21    9.64
  -9  -5  -1  151.21   12.82
   9  -5   1  150.43   17.94
  -9   5  -2    1.56    4.99
   9   5   2   11.99    2.66
  -9   5  -2    5.58    3.90
  -9  -5  -2   12.42    4.62
  -9  -5  -3  248.62   15.27
  -9   5  -3  206.90   22.00
  -9   5  -3  221.92   14.55
  -9  -5  -4  310.93   15.02
  -9   5  -4  344.41   28.60
  -9   5  -4  344.31   19.26
  -9   5  -5  213.02   22.57
  -9   5  -5  193.26   15.46
  -9   5  -6  144.90   19.40
  -9   5  -6  115.81   12.88
  -9   5  -7   84.73   15.35
  -9   5  -7   80.62   11.99
  -9   5  -8   30.06    8.80
  -9   5  -8    5.37    7.92
  -9   5  -9   13.84    7.19
  -9   5  -9   -0.26    7.94
  -9   5 -10   60.82   11.76
  -9   5 -10   72.39   15.53
  -9   5 -11  221.38   27.27
  -9   5 -11  183.28   21.07
  -9   5 -12    3.20    8.33
  -9   5 -13   13.16    8.74
  -9   6  15  -32.50   20.03
  -9   6  14  -12.34   16.41
  -9   6  13   89.50   22.38
  -9   6  12  399.34   43.15
  -9   6  11  104.63   22.74
  -9   6  10  570.59   48.48
  -9   6   9   13.74   10.02
  -9   6   8   18.20   11.48
  -9   6   7   67.18   16.87
  -9   6   6  856.13   54.05
  -9  -6   5  403.13   25.88
  -9   6   5  420.18   36.86
  -9  -6   4  268.96   20.55
  -9   6   4  240.45   27.23
  -9   6   3   21.81   10.19
  -9  -6   3   32.46    7.95
  -9  -6   2   94.35   11.88
  -9   6   2   86.29   16.76
  -9  -6   1   29.11    7.50
  -9   6   1   18.89    2.50
  -9   6   0  368.85   13.24
  -9  -6   0  414.60   23.12
  -9   6  -1  173.82   10.78
  -9   6  -1  175.56   21.47
  -9   6  -2  223.72   13.40
  -9   6  -2  245.67   24.72
  -9   6  -3   68.59   14.26
  -9   6  -3   82.65    9.27
   9   6   3   97.63    6.67
   9   6   3   71.88    6.37
  -9  -6  -3   95.33   10.94
  -9   6  -4    6.16    4.31
  -9   6  -4   -1.64    6.16
  -9   6  -5   13.76    5.57
  -9   6  -5   11.15    7.89
  -9   6  -6   71.23   10.34
  -9   6  -6   93.65   16.97
  -9   6  -7  116.46   14.02
  -9   6  -7  122.32   18.98
  -9   6  -8  367.52   24.64
  -9   6  -8  427.51   35.64
  -9   6  -9  114.20   14.78
  -9   6  -9  102.18   18.74
  -9   6 -10  121.61   16.05
  -9   6 -10  141.50   22.30
  -9   6 -11   -6.79    9.81
  -9   6 -11    3.58    7.76
  -9   6 -12   32.07   10.47
  -9   7  14  276.17   40.44
  -9   7  13   15.97   14.47
  -9   7  12    9.97   13.51
  -9   7  11   15.93   12.89
  -9   7  10  244.99   33.33
  -9   7   9  106.29   22.24
  -9   7   8  471.52   44.14
  -9   7   7   18.10   11.61
  -9   7   6  199.20   27.80
  -9   7   5   -9.13   10.91
  -9   7   4  108.24   20.28
  -9   7   3   -9.14   10.18
  -9  -7   3    1.84    4.71
  -9   7   2  541.47   13.42
  -9   7   2  622.22   10.24
  -9  -7   1    3.35    5.74
  -9   7   1   12.49    3.36
  -9   7   0  698.90   42.67
  -9   7   0  652.16   18.46
  -9   7  -1    8.71    6.60
  -9  -7  -1    6.30    5.21
  -9   7  -1   17.32    5.10
  -9   7  -2   46.18   12.11
  -9   7  -2   46.45    6.88
  -9   7  -3   97.32   17.55
  -9   7  -3   95.07    9.94
  -9   7  -4  819.90   48.34
  -9   7  -4  660.19   26.74
  -9   7  -5   33.17   11.70
  -9   7  -5   32.22    7.35
  -9   7  -6  302.56   31.06
  -9   7  -6  245.02   18.68
  -9   7  -7   -9.64   11.90
  -9   7  -7   11.84    6.88
  -9   7  -8   19.43    9.71
  -9   7  -8   26.04    8.78
  -9  -7  -9   19.90    8.95
  -9   7  -9    3.58    6.17
  -9   7  -9    3.12   10.91
  -9   7 -10  188.51   19.82
  -9   7 -10  239.76   30.79
  -9   7 -11  -10.73   10.79
  -9  -8  15   -6.07    7.75
  -9   8  12  393.79   46.34
  -9   8  11   14.95   12.26
  -9   8  10  202.06   31.61
  -9   8   9   -4.78   12.66
  -9   8   8   -0.54   10.18
  -9   8   7   -3.93    9.98
  -9   8   6  688.94   52.68
  -9   8   5    4.54   10.54
  -9   8   4  468.47   41.86
  -9   8   3  121.66   21.96
  -9   8   2   -7.13    8.85
  -9   8   1   12.61    8.62
  -9  -8   1   17.12    7.73
  -9  -8   0  516.88   31.11
  -9   8   0  497.10   37.37
  -9   8  -1  183.99   23.76
  -9  -8  -1  184.14   18.81
  -9   8  -2  561.38   42.26
  -9   8  -3  141.50   22.61
  -9   8  -4   66.28   17.34
  -9   8  -5   52.64   16.18
  -9   8  -6   68.58   16.92
  -9   8  -7  209.60   27.30
  -9  -8  -7  179.98   21.15
  -9   8  -8  374.23   38.07
  -9  -8  -8  349.63   28.82
  -9  -8  -9   22.28    9.83
  -9   8  -9   -3.30   11.82
  -9  -9  14   91.57   15.86
  -9  -9  13   81.89   14.68
  -9  -9  12    3.35    6.88
  -9   9   9  370.33   43.78
  -9   9   8  153.60   28.34
  -9   9   7  269.00   36.29
  -9   9   6   49.21   17.72
  -9   9   5   24.22   13.19
  -9   9   4  118.99   18.18
  -9   9   4  129.01   24.23
  -9   9   3  236.61   32.25
  -9   9   3  219.31   25.46
  -9   9   2  128.30   19.65
  -9   9   1  145.86   20.96
  -9   9   0   63.89   14.85
  -9   9  -1   55.73   14.87
  -9   9  -2   50.49   14.42
  -9   9  -3   18.15   12.51
  -9   9  -4  205.28   28.00
  -9   9  -5  203.50   28.59
  -9  -9  -5  138.00   19.20
  -9  -9  -6   16.57    8.75
  -9  -9  -7   79.94   14.94
  -9  -9  -8  -10.76   10.21
  10   0 -20  119.87   23.03
  10   0 -19   32.72   15.95
  10   0 -18   48.02   15.09
  10   0 -17   -6.87    8.44
  10   0 -16   97.14   15.59
  10   0 -15   -1.40    6.88
  10   0 -14  492.25   32.63
  10   0 -13    3.18    5.42
  10   0 -12  338.03   26.78
 -10   0  11    1.13    6.87
  10   0 -10  111.41   16.82
 -10   0  10   89.64   14.80
  10   0  -9   -2.32    6.25
 -10   0   9    2.46    5.90
  10   0  -8 2104.58   64.78
 -10   0   8 2021.65   66.90
  10   0  -7   -1.76    7.05
 -10   0   7   -1.12    5.69
  10   0  -6  383.14   26.94
 -10   0   6  420.71   28.22
  10   0  -5   -0.12    5.10
  10   0  -4  122.37   15.12
  10   0  -4  115.68   11.45
 -10   0   3    3.55    4.73
  10   0  -3   -0.83    3.39
  10   0  -3   -4.71    5.56
  10   0  -2  358.10   19.11
 -10   0   2  393.89   22.23
  10   0  -1    1.96    3.47
 -10   0   1    7.49    5.58
  10   0   0  578.70   25.84
 -10   0   0  602.22   23.79
  10   0   1    3.01    4.17
 -10   0  -1    3.47    3.72
  10   0   2   23.64    6.73
 -10   0  -2   30.66    5.09
  10   0   3   -0.81    5.15
 -10   0  -3    2.95    2.38
 -10   0  -4  139.25   17.95
 -10   0  -4  181.94    7.56
  10   0   4  170.52   17.38
 -10   0  -5   -1.45    3.69
 -10   0  -5   -6.34    7.22
 -10   0  -6  392.98   30.89
  10   0   6  445.22   29.30
 -10   0  -7    0.67    3.84
  10   0   7   12.01    8.19
 -10   0  -8   58.93    7.76
 -10   0  -8   58.35   14.09
  10   0   8   65.56   11.79
 -10   0  -9   -1.96   10.45
  10   0   9   -4.10    7.09
  10   0  10  339.36   24.83
 -10   0 -10  304.92   33.61
 -10   0 -11   -1.32   12.50
 -10   0 -12  297.54   34.73
  10  -1 -21    0.13   11.09
  10   1 -20   28.94   16.19
  10  -1 -20   17.61   12.37
  10  -1 -19   12.97   10.11
  10  -1 -18  194.51   24.95
  10  -1 -17   28.89   10.19
  10  -1 -17   52.30   14.83
  10   1 -17   41.78   10.99
  10   1 -16  201.00   21.82
  10  -1 -16  255.43   23.43
  10  -1 -16  237.78   23.94
 -10   1  15   10.79   11.25
  10  -1 -15   12.87    8.47
  10  -1 -15   19.85   10.60
  10   1 -15   19.73    9.55
  10  -1 -14   40.45   10.76
 -10   1  14   30.67   11.16
  10  -1 -13   17.24    7.99
 -10   1  13   15.98    9.03
 -10   1  12  338.92   32.05
  10  -1 -12  302.02   25.73
 -10   1  11  234.54   26.45
  10  -1 -11  216.62   21.26
 -10   1  10  294.73   27.74
  10  -1 -10  211.93   21.97
  10  -1 -10  308.09   28.16
  10   1 -10  278.04   24.07
  10  -1  -9   61.82   13.12
 -10   1   9   62.83   13.46
  10   1  -9   60.95   12.38
  10  -1  -9   37.36   10.45
  10  -1  -8   71.58   13.25
  10   1  -8   74.14   12.06
  10  -1  -8   83.23   14.28
 -10   1   8   70.32   13.55
  10   1  -7  238.39   20.32
  10  -1  -7  259.22   23.72
  10  -1  -7  225.84   21.76
 -10   1   7  226.57   22.29
  10   1  -6  424.65   25.39
  10  -1  -6  507.55   32.50
  10  -1  -6  408.17   29.47
 -10   1   6  500.03   31.21
 -10   1   5  338.85   25.19
  10   1  -5  333.45   23.04
  10  -1  -5  287.33   24.42
  10  -1  -5  284.12   13.86
  10  -1  -5  331.53   26.63
  10  -1  -4  586.10   18.55
  10   1  -4  578.77   29.36
  10  -1  -4  593.58   34.79
 -10  -1   3   41.51    7.51
  10   1  -3   39.77    8.09
  10  -1  -3   46.06    5.63
  10  -1  -3   66.93   14.07
  10   1  -3   42.60    8.29
  10  -1  -2  506.06   19.04
  10   1  -2  435.90   24.78
  10   1  -2  448.59   22.90
  10  -1  -2  468.63   30.95
  10  -1  -1   39.24   12.38
  10  -1  -1   19.92    4.77
  10   1  -1   21.59    6.43
 -10   1   1   29.93    7.18
  10  -1   0  583.54   23.48
  10   1   0  537.63   26.62
  10  -1   0  519.90   32.87
 -10   1   0  561.30   25.27
  10   1   1  226.20   18.63
  10  -1   1  214.74   15.44
  10  -1   1  215.15   21.73
 -10   1  -1  208.77   15.05
  10   1   2 1684.33   50.69
 -10   1  -2 1670.10   41.76
  10   1   3  233.38   20.60
 -10   1  -3  210.47   18.93
  10  -1   3  229.65   22.71
 -10   1  -3  238.07   15.37
  10   1   4  320.36   24.46
 -10   1  -4  294.64   16.81
  10  -1   4  264.52   23.61
  10  -1   5   13.22    7.75
 -10   1  -5    4.88    3.62
 -10   1  -5    3.48    6.94
  10   1   5    6.80    5.87
 -10  -1  -5   18.53    9.19
 -10   1  -5   10.91    4.02
 -10   1  -6  173.19   15.74
 -10  -1  -6  158.20   10.87
 -10   1  -6  222.91   23.04
 -10  -1  -6  192.07   22.84
 -10   1  -6  246.75   14.93
  10  -1   6  217.59   20.81
 -10  -1  -7   -0.45    2.09
 -10   1  -7    3.87    4.64
 -10   1  -7   -1.63    3.47
 -10   1  -7   -0.21    7.22
 -10  -1  -7  -11.96   10.17
  10  -1   7  -10.43    6.58
 -10   1  -8  656.41   32.02
  10   1   8  697.44   35.47
  10  -1   8  604.36   34.07
 -10  -1  -8  565.23   42.96
 -10   1  -8  604.35   39.54
 -10   1  -9  108.55   12.92
 -10   1  -9  137.39   20.20
  10   1   9  171.37   18.86
  10  -1   9  116.23   14.92
 -10  -1  -9  101.91   19.26
  10   1  10  125.50   16.02
  10  -1  10  119.81   15.05
 -10  -1 -10  105.73   21.46
 -10   1 -10  116.60   19.99
 -10  -1 -11   -0.77   13.80
 -10   1 -11   17.26   11.57
 -10  -1 -12   -1.30   13.75
 -10   1 -12   -8.46   11.53
  10  -2 -20    4.64    9.29
  10  -2 -19   83.75   18.07
  10  -2 -18   17.88   11.35
  10  -2 -17   18.16    7.91
 -10   2  17   18.29   12.44
  10  -2 -17   -2.45    8.07
  10  -2 -16   28.04    9.76
  10  -2 -16   17.49    8.54
 -10   2  16   20.52   12.66
  10  -2 -15  358.15   25.74
  10  -2 -15  459.47   31.46
 -10   2  15  389.87   38.22
  10  -2 -14  250.05   20.90
 -10   2  14  249.85   30.41
  10  -2 -14  291.69   25.50
 -10   2  13  154.17   24.07
  10  -2 -13  191.58   20.88
 -10   2  12   13.18    8.89
  10  -2 -12   39.48   10.66
  10  -2 -11    1.23    5.79
 -10   2  11    2.94    7.15
  10  -2 -11    2.28    4.04
  10  -2 -10   15.39    6.57
  10  -2 -10   30.10    6.43
  10   2 -10   25.27    8.66
 -10   2  10   34.52   11.54
  10  -2  -9  134.74   10.22
  10   2  -9  172.11   18.57
  10  -2  -9  147.66   21.44
  10  -2  -9  134.07   16.87
 -10   2   9  159.63   21.46
  10   2  -8  597.36   32.39
  10  -2  -8  628.07   40.25
  10  -2  -8  496.89   32.32
 -10   2   8  638.90   39.83
 -10   2   7  741.60   40.94
  10   2  -7  713.91   34.10
  10  -2  -7  720.84   41.76
  10  -2  -7  594.54   35.51
  10  -2  -6   59.29   12.56
 -10   2   6   77.88   14.21
  10   2  -6   59.62   10.58
  10  -2  -5  166.05   19.30
 -10   2   5  223.41   21.16
  10   2  -5  209.39   17.17
  10  -2  -4  321.68   26.10
  10   2  -4  358.20   21.35
 -10   2   4  364.53   25.61
  10   2  -3   38.23    7.34
  10  -2  -3   30.38    9.81
  10   2  -2  477.50   27.57
  10  -2  -2  412.29   30.00
  10   2  -2  507.71   23.24
  10   2  -1 1401.02   47.76
  10   2  -1 1297.10   34.41
  10   2   0  402.56   25.79
  10  -2   0  346.65   27.21
  10   2   1  162.52   16.76
  10  -2   1  136.11   17.34
  10   2   2   86.89   12.69
  10  -2   2   74.52   13.05
 -10   2  -2   70.40   10.13
 -10   2  -2   77.01   11.09
 -10   2  -3  198.86   18.63
 -10   2  -3  243.94   18.49
  10  -2   3  197.16   20.10
  10  -2   4   37.61    9.07
  10   2   4   57.16   11.58
 -10   2  -4   40.86    9.78
 -10   2  -4   43.23    8.84
 -10   2  -5  754.49   36.76
  10   2   5  983.49   45.02
 -10   2  -5  684.54   33.16
  10  -2   5  740.60   38.50
 -10   2  -6  488.18   31.32
  10  -2   6  465.04   30.60
 -10   2  -6  470.09   27.80
 -10   2  -7    6.18    4.68
  10  -2   7   -4.01    7.00
 -10   2  -7   11.91    7.87
 -10   2  -8  111.48   15.02
 -10  -2  -8  115.20   19.61
 -10   2  -8   83.27   15.47
  10  -2   8  101.85   14.55
 -10   2  -9  222.56   21.57
 -10   2  -9  224.18   24.64
  10  -2   9  258.81   22.86
 -10  -2  -9  234.43   28.40
  10  -2  10   51.52   11.70
  10   2  10   72.88   13.62
 -10  -2 -10   39.73   14.49
 -10   2 -10   64.12   14.76
 -10   2 -11  187.43   23.53
 -10  -2 -11  176.15   25.72
 -10   2 -12   91.81   18.48
  10  -3 -19   63.54   16.06
  10  -3 -18   29.18   11.32
 -10   3  17  244.04   34.97
  10  -3 -17  181.36   21.33
  10  -3 -16   17.70    7.89
 -10   3  16    6.02   11.05
  10  -3 -15  157.37   18.39
 -10   3  15  166.31   27.35
  10  -3 -15  166.52   19.57
  10  -3 -14   -9.61    6.87
 -10   3  14   -2.78    9.77
  10  -3 -14   -4.13    6.29
 -10   3  13   63.66   16.36
  10  -3 -13   61.99   12.82
  10  -3 -12   21.32    8.88
  10  -3 -12   21.46    5.82
 -10   3  12   27.61   13.01
 -10   3  11  699.32   48.45
  10  -3 -11  665.39   37.54
  10  -3 -11  712.46   26.48
 -10   3  10   95.99   18.72
  10   3 -10   80.11   13.47
  10  -3 -10   84.71   13.98
  10  -3 -10  106.23    9.07
  10  -3  -9  362.79   12.98
  10   3  -9  407.98   27.89
  10  -3  -9  389.05   28.76
 -10   3   9  435.20   35.62
  10   3  -8  100.60   13.68
  10  -3  -8  101.94   15.07
 -10   3   8  118.73   18.75
  10   3  -7  368.96   24.16
  10  -3  -7  320.21   26.25
 -10   3   7  356.64   30.32
 -10   3   6    4.73    7.70
  10   3  -6    5.12    4.99
  10  -3  -6   -0.79    5.57
  10  -3  -5 1189.99   50.47
  10   3  -5 1330.52   42.17
 -10   3   5 1273.38   52.75
  10   3  -4   32.76    7.60
  10  -3  -4   26.28    7.06
 -10   3   4   29.71    9.05
  10  -3  -3  106.53   15.15
  10   3  -3  131.65   12.69
 -10   3   3  124.98   16.76
  10   3  -2   29.85    5.96
 -10   3   2   24.58    7.75
  10   3  -2   38.24   10.25
  10  -3  -2   26.34    7.61
  10   3  -1  113.86   15.32
  10  -3  -1  104.76   14.59
 -10   3   1  128.70   16.54
  10   3  -1  125.52   10.55
  10   3   0    1.46    2.68
 -10   3   0    0.40    4.97
  10   3   0    0.02    5.34
  10  -3   0   -4.81    6.99
 -10  -3  -1  429.71   21.34
  10  -3   1  464.51   31.60
 -10   3  -1  429.22   21.32
 -10  -3  -2   50.58    7.20
  10   3   2   70.40   12.79
 -10   3  -2   51.36    9.10
  10  -3   2   50.41   10.17
 -10  -3  -3  154.50   11.13
  10  -3   3  177.01   19.23
 -10   3  -3  183.43   15.84
 -10  -3  -4   52.12    5.79
 -10   3  -4   37.62    8.53
  10  -3   4   55.28   10.67
 -10   3  -4   62.61   10.48
 -10   3  -5   61.30   11.60
  10  -3   5   92.82   14.45
 -10   3  -5   74.29   11.52
 -10   3  -6   -3.64    5.68
 -10   3  -6   10.31    7.13
  10  -3   6    3.08    5.53
 -10   3  -7  132.11   17.39
  10  -3   7  156.93   18.86
 -10   3  -7  139.21   17.53
 -10   3  -8   30.01    8.86
 -10   3  -8   40.13   11.53
  10  -3   8   36.74   10.57
 -10   3  -9  607.40   38.37
 -10   3  -9  600.40   37.25
 -10   3 -10   14.34    8.76
 -10   3 -11   47.62   14.77
 -10   3 -12   48.53   15.24
 -10   4  17   -4.74   12.14
  10  -4 -17   16.63    9.02
 -10   4  16   -2.61   11.92
  10  -4 -16   12.95    9.95
  10  -4 -15  402.74   27.89
 -10   4  15  343.26   40.34
 -10   4  14   15.57   10.97
  10  -4 -13  141.61   18.34
 -10   4  13  149.11   26.26
  10  -4 -12   98.54   11.71
  10  -4 -12  105.75   16.31
 -10   4  12  122.82   23.16
  10  -4 -11   43.47    6.89
  10  -4 -11   58.12   12.58
 -10   4  11   75.78   19.07
  10  -4 -10   26.39    9.15
 -10   4  10   39.01   15.05
  10  -4  -9  564.50   34.44
 -10   4   9  615.68   43.75
  10   4  -9  616.89   34.46
  10  -4  -8   20.70    8.38
  10   4  -8   15.54    7.43
 -10   4   8   27.33   11.58
 -10  -4   7 1348.71   51.03
  10  -4  -7 1180.66   50.36
 -10   4   7 1241.43   58.60
  10   4  -7 1167.19   43.54
 -10  -4   6   10.39    5.80
  10  -4  -6   14.55    7.81
 -10   4   6    9.73    7.77
  10   4  -6   12.92    6.56
 -10  -4   5   61.87   10.66
  10  -4  -5   56.88   12.32
 -10   4   5   45.44   12.12
  10   4  -5   63.04   10.15
 -10  -4   4   36.37    8.20
  10  -4  -4   48.97   11.28
 -10   4   4   42.48   11.62
  10   4  -4   42.54    7.93
 -10  -4   3  350.80   22.82
  10  -4  -3  335.96   27.30
 -10   4   3  347.46   29.34
  10   4  -3  343.66   19.72
 -10  -4   2   16.96    6.08
  10   4  -2   23.78    6.07
  10  -4  -2   23.85    8.71
 -10   4   2   11.75    7.75
  10   4  -1 2140.94   41.83
 -10   4   1 2016.95   68.59
  10   4  -1 2152.31   68.49
  10   4   0   45.37    5.95
 -10   4   0   61.46   12.88
  10   4   0   48.42   11.13
  10  -4   0   40.92   10.50
 -10  -4  -1  352.10   19.53
 -10   4  -1  433.31   30.84
  10   4   1  283.69    9.20
  10  -4   1  366.97   28.83
 -10   4  -1  338.16   17.41
  10   4   1  392.61   29.05
 -10  -4  -2   -0.58    3.53
 -10   4  -2   12.97    5.60
  10  -4   2    5.53    6.70
 -10   4  -3  545.61   25.52
 -10   4  -3  486.28   32.00
 -10  -4  -3  509.38   20.41
  10  -4   3  596.35   36.58
 -10   4  -4    1.87    4.98
 -10  -4  -4    3.10    2.99
 -10   4  -4   10.36    5.73
  10  -4   4    3.09    6.28
 -10   4  -5  724.66   32.64
  10  -4   5  826.39   43.00
 -10   4  -5  702.16   39.59
 -10   4  -6    0.53    5.65
 -10   4  -6    3.00    6.21
 -10   4  -7  227.04   23.34
 -10   4  -7  231.74   20.83
 -10   4  -8    1.98    7.21
 -10   4  -8   11.99    7.16
 -10   4  -9  114.11   18.65
 -10   4  -9   81.29   14.23
 -10   4 -10    3.43    6.85
 -10   4 -10  -10.45   10.79
 -10   4 -11  202.21   22.80
 -10   4 -12   13.29    8.40
 -10   5  16   33.42   16.65
 -10   5  15   86.24   23.13
 -10   5  14   21.91   15.28
 -10   5  13   95.93   22.42
 -10   5  12  130.33   25.46
 -10   5  11  330.37   37.64
  10  -5 -10   78.85   14.50
 -10   5  10   89.60   19.45
  10  -5  -9  401.81   30.19
 -10   5   9  408.06   38.45
  10  -5  -8   75.92   14.19
  10   5  -8   79.79   13.68
 -10   5   8   72.36   15.66
  10  -5  -7   85.32   14.54
  10   5  -7   85.71   12.94
 -10   5   7   92.61   18.03
  10   5  -6    5.55    4.75
  10  -5  -6    4.87    6.47
 -10   5   6   -3.72    8.72
 -10  -5   6    1.85    5.32
  10   5  -5  428.05   25.22
  10  -5  -5  425.17   31.16
 -10   5   5  437.07   36.50
 -10  -5   5  417.89   27.53
  10   5  -4  383.94   22.69
  10  -5  -4  362.50   28.76
 -10   5   4  354.24   31.99
 -10  -5   4  378.53   24.96
  10   5  -3  114.40   12.08
  10  -5  -3  107.41   16.42
 -10   5   3  114.20   18.72
 -10  -5   3   99.44   12.99
  10   5  -2  229.13   16.02
  10  -5  -2  235.58   23.52
 -10   5   2  218.00   25.03
 -10  -5   2  225.44   18.53
  10   5  -1    4.55    3.57
 -10  -5   1    2.92    3.87
  10  -5  -1    5.54    5.84
 -10   5   0   67.92    6.44
  10   5   0   99.49    9.04
 -10   5   0  105.39   17.69
  10  -5   0  110.76   17.29
 -10   5  -1  333.10   15.96
  10  -5   1  381.80   29.79
  10   5   1  411.19   15.22
 -10   5  -2  458.86   20.28
 -10   5  -2  439.44   31.99
 -10  -5  -2  522.70   23.93
  10  -5   2  567.82   36.44
 -10   5  -3  150.92   19.72
 -10  -5  -3  147.33   12.65
 -10   5  -3  145.75   12.46
 -10   5  -4   68.76    9.59
 -10  -5  -4   56.10    7.20
 -10   5  -4   63.01   13.39
 -10   5  -5   -7.22    6.33
 -10   5  -5   -0.89    5.25
 -10   5  -6  180.94   22.69
 -10   5  -6  149.17   15.37
 -10   5  -7   82.00   12.56
 -10   5  -7   83.23   15.39
 -10   5  -8   77.82   12.74
 -10   5  -8   72.43   15.27
 -10   5  -9  215.45   26.10
 -10   5  -9  176.57   19.08
 -10   5 -10   -3.21    9.23
 -10   5 -10   -5.96    9.23
 -10   5 -11  -10.09    9.72
 -10   5 -12   -6.69   10.17
 -10   6  15   86.94   24.74
 -10   6  14  224.99   35.27
 -10   6  13   47.76   17.81
 -10   6  12  153.67   28.90
 -10   6  11   17.49   14.89
 -10   6  10  166.91   27.67
 -10   6   9   81.65   19.65
 -10   6   8 1037.30   61.19
  10   6  -7  312.31   24.27
 -10   6   7  336.99   34.60
  10   6  -6  175.09   17.19
 -10   6   6  156.93   23.74
  10   6  -5   -6.32    5.68
 -10   6   5   -4.28    9.36
  10   6  -4  275.43   20.00
 -10  -6   4  287.62   22.28
 -10   6   4  251.63   29.15
  10   6  -3   47.88    8.21
 -10  -6   3   47.63    9.22
 -10   6   3   58.80   14.93
  10   6  -2  756.42   30.23
 -10  -6   2  731.29   33.91
 -10   6   2  687.56   46.30
  10   6  -1  263.80   17.05
 -10   6   1  271.80   29.71
 -10  -6   1  253.75   19.74
  10   6   0  242.72   15.08
 -10  -6   0  210.21   17.51
 -10   6   0  179.58    9.18
 -10   6  -1   27.26    8.26
 -10   6  -1   34.08    4.90
 -10   6  -2   -9.54    9.99
 -10   6  -2   -1.68    3.75
 -10   6  -3  132.45   19.26
 -10  -6  -3  146.66   14.39
 -10   6  -3  139.75   11.85
 -10   6  -4  178.49   23.46
 -10   6  -4  163.28   13.44
 -10   6  -5   35.58   11.66
 -10   6  -5   35.29    7.72
 -10   6  -6  297.44   30.50
 -10   6  -6  280.94   20.30
 -10   6  -7   94.90   17.94
 -10   6  -7   95.77   12.95
 -10   6  -8  133.01   20.88
 -10   6  -8  149.24   17.06
 -10   6  -9   28.70    9.18
 -10   6  -9   15.98   10.14
 -10   6 -10   32.19   12.54
 -10   7  13   22.98   17.83
 -10   7  12  273.24   37.66
 -10   7  11   51.88   18.45
 -10   7  10  278.89   35.45
 -10   7   9   12.75   11.75
 -10   7   8   25.25   11.98
 -10   7   7    1.20    9.45
 -10   7   6  155.22   24.96
 -10   7   5   -9.22   10.38
 -10   7   4  643.83   48.71
 -10   7   3    3.04    8.21
 -10  -7   3    6.87    5.97
 -10  -7   2  197.49   19.13
 -10   7   2  180.03   25.18
 -10  -7   1    6.20    6.98
 -10   7   0  115.03   18.14
 -10  -7   0  168.29   17.46
 -10   7  -1  169.50   22.63
 -10  -7  -1  194.95   18.45
 -10   7  -2  977.61   53.73
 -10   7  -3   35.74   11.83
 -10   7  -4   50.00   14.23
 -10   7  -5  -11.89    9.63
 -10   7  -6  134.60   21.90
 -10   7  -7   -0.59    9.77
 -10   7  -8  390.36   38.35
 -10   7  -9    8.97    8.30
 -10   7 -10   64.37   17.58
 -10   8  11   -2.09   10.22
 -10   8  10   25.18   13.19
 -10   8   9    8.60   10.45
 -10   8   8  497.93   47.04
 -10   8   7  -15.83   14.60
 -10   8   6  215.74   30.74
 -10   8   5   44.34   16.35
 -10   8   4   55.58   16.51
 -10   8   3   75.11   18.91
 -10   8   2  328.80   31.07
 -10   8   2  401.47   39.54
 -10   8   1  240.11   26.64
 -10  -8   1  277.98   23.85
 -10  -8   0  280.24   23.91
 -10   8   0  217.04   26.06
 -10   8  -1  103.38   18.99
 -10   8  -2   -0.71    7.45
 -10   8  -3   43.91   13.48
 -10   8  -4  184.20   26.09
 -10   8  -5  257.24   30.67
 -10   8  -6  284.06   33.27
 -10   8  -7   -5.06   13.03
 -10  -8  -8   -4.03    9.16
 -10   8  -8   -2.42   10.81
 -10   9   8  -16.87   13.60
 -10   9   7   80.56   22.24
 -10   9   6  214.65   31.82
 -10   9   5  352.48   40.14
 -10   9   4  213.12   31.81
 -10   9   4  165.22   22.53
 -10   9   3   42.37   12.13
 -10   9   3   67.18   19.16
 -10   9   2   13.40    9.00
 -10   9   2   36.94   14.50
 -10   9   1   58.07   14.87
 -10   9   0   97.25   19.68
 -10   9  -1   77.81   17.33
 -10   9  -2  379.73   36.85
  11   0 -21   19.97   14.32
  11   0 -20   10.62   11.83
  11   0 -19   32.13   14.53
  11   0 -17    0.22    7.06
  11   0 -16  398.41   31.60
  11   0 -15   -6.34    8.81
  11   0 -14   26.55    9.82
  11   0 -13   11.85    8.45
  11   0 -12  135.21   18.52
 -11   0  11   -0.61    8.44
 -11   0  10 1158.23   54.76
 -11   0   9   -0.63    6.73
  11   0  -9   -3.77    7.93
 -11   0   8  114.35   16.89
  11   0  -8   92.74   14.70
 -11   0   7   -5.50    6.82
  11   0  -7   -3.20    7.45
 -11   0   6 1333.15   50.53
  11   0  -6 1307.69   50.28
  11   0  -5   -1.21    5.24
  11   0  -5    4.22    4.50
 -11   0   5    3.25    5.20
  11   0  -4  546.48   31.28
  11   0  -4  540.02   25.34
  11   0  -3   -2.54    3.09
  11   0  -2  152.80   12.60
 -11   0   2  183.66   15.56
  11   0  -1    1.79    3.65
 -11   0   1    3.53    4.76
  11   0   0  321.65   19.64
 -11   0   0  337.14   18.35
  11   0   1    1.29    4.01
 -11   0  -1    2.68    3.78
  11   0   2  649.39   31.08
 -11   0  -2  685.49   20.89
  11   0   3   -2.07    5.84
 -11   0  -3    1.63    2.31
  11   0   4  280.12   25.52
  11   0   4  274.99   22.24
 -11   0  -5   -2.49    3.90
 -11   0  -5   -9.56    8.72
 -11   0  -6    2.68    4.14
 -11   0  -6   -2.35    9.81
 -11   0  -7   -5.36    5.39
 -11   0  -7  -15.99   11.24
  11   0   7   10.99    8.22
  11   0   8  762.26   39.60
 -11   0  -8  588.67   43.82
 -11   0  -9    5.79   10.27
  11   0   9   -1.51    6.59
 -11   0 -10  390.50   37.76
 -11   0 -11  -10.54   14.15
  11  -1 -20   92.08   19.13
  11  -1 -19   25.73   13.04
  11  -1 -18   68.07   15.49
  11  -1 -17    6.33    8.59
  11  -1 -17   14.43   10.45
  11   1 -17   -3.03    6.99
  11  -1 -16  160.79   20.62
  11   1 -16   96.89   17.01
  11  -1 -16  135.76   18.92
 -11   1  15   38.13   13.57
  11  -1 -15   59.25   11.84
  11  -1 -15   51.05   12.40
 -11   1  14  300.44   32.64
  11  -1 -14  312.69   27.61
  11  -1 -13   63.61   13.87
 -11   1  13   69.54   16.23
  11  -1 -12   57.29   12.63
 -11   1  12   63.11   15.08
  11  -1 -11   18.35    8.64
 -11   1  11    8.80    8.25
  11  -1 -10   10.84    8.09
  11   1 -10    0.56    6.03
 -11   1  10    2.19    8.13
  11   1  -9  271.20   24.29
  11  -1  -9  299.63   28.00
  11  -1  -9  229.98   23.61
 -11   1   9  248.23   25.42
  11   1  -8  573.77   32.89
  11  -1  -8  631.41   38.72
  11  -1  -8  491.26   33.47
 -11   1   8  609.37   37.73
  11   1  -7  466.23   29.62
  11  -1  -7  443.52   32.32
  11  -1  -7  391.44   30.26
 -11   1   7  485.48   32.95
 -11   1   6  739.94   38.20
  11   1  -6  703.13   35.21
  11  -1  -6  675.55   22.05
  11  -1  -6  689.39   38.90
  11  -1  -6  642.27   37.74
 -11   1   5    9.64    6.21
  11   1  -5   -0.93    6.85
  11  -1  -5   -0.10    3.04
  11  -1  -5   18.51   11.02
 -11   1   4  211.63   18.93
  11  -1  -4  214.90   11.60
  11   1  -4  207.87   17.58
  11  -1  -4  214.87   23.25
  11   1  -4  210.46   18.83
  11   1  -3   24.85    6.98
  11   1  -3   11.41    5.22
  11  -1  -3   16.91    3.79
  11   1  -2  520.31   26.44
  11  -1  -2  573.65   21.23
  11  -1  -2  549.15   35.19
  11   1  -1   92.69   12.07
  11  -1  -1   82.50    9.14
  11  -1  -1  104.96   17.23
  11  -1   0 1651.60   41.07
  11   1   0 1665.37   47.97
  11  -1   0 1480.31   56.84
 -11   1   0 1615.92   43.88
  11   1   1  117.02   13.84
 -11   1  -1  117.56   11.88
  11  -1   1  138.21   19.72
  11   1   2    9.28    5.70
 -11   1  -2    5.38    3.66
 -11   1  -3   30.45    6.26
  11   1   3   27.41    8.36
  11  -1   3   40.97   12.40
  11   1   4  374.36   26.39
 -11   1  -4  378.17   18.24
 -11   1  -4  307.42   24.96
  11  -1   4  332.67   27.37
 -11   1  -5   10.64    3.84
 -11   1  -5    0.54    4.49
  11   1   5   16.79    7.51
 -11   1  -5   -0.86    7.33
  11  -1   5   22.68    8.97
 -11   1  -6  434.68   33.07
 -11   1  -6  547.59   19.93
  11  -1   6  464.15   31.35
 -11   1  -6  349.70   23.30
 -11  -1  -6  263.58   15.54
 -11   1  -7   81.46   15.46
 -11  -1  -7  100.61   17.91
  11  -1   7   94.63   14.40
 -11   1  -7   70.48   10.88
  11   1   8   29.84   10.88
  11  -1   8   -6.83    9.59
 -11   1  -8    1.54   11.20
 -11  -1  -8   11.73   10.05
  11   1   9   27.11   10.62
 -11  -1  -9   -1.83   11.42
 -11   1  -9   17.33   10.55
  11  -1   9   -0.57    8.98
 -11   1 -10  117.56   21.24
 -11  -1 -10  139.24   23.65
 -11  -1 -11   25.03   13.95
 -11   1 -11   33.14   13.50
 -11   1 -12   57.26   16.68
  11  -2 -19    3.63    9.70
  11  -2 -18   29.87   11.60
 -11   2  17  156.45   27.62
  11  -2 -17  164.48   19.00
 -11   2  16  143.71   24.73
  11  -2 -16  199.36   22.56
  11  -2 -16  128.88   17.07
 -11   2  15   69.08   18.20
  11  -2 -15   91.95   15.59
  11  -2 -15   81.91   12.69
 -11   2  14    9.97   10.69
  11  -2 -14   14.80    9.37
  11  -2 -14   14.85    7.12
 -11   2  13   12.09   10.78
  11  -2 -13   31.62   10.15
  11  -2 -12   75.63   13.83
 -11   2  12   79.09   16.54
  11  -2 -11   94.02   10.21
  11  -2 -11   83.31   14.20
 -11   2  11  114.15   19.52
  11  -2 -10  303.88   26.66
 -11   2  10  352.54   32.61
  11  -2 -10  318.58   15.99
 -11   2   9  243.12   26.16
  11  -2  -9  200.53   11.08
  11   2  -9  221.35   21.63
  11  -2  -9  186.14   21.20
  11  -2  -8   27.01   10.17
 -11   2   8   24.41   10.66
  11   2  -8   35.73    9.80
  11  -2  -8   30.00   10.61
  11  -2  -7    3.88    1.54
  11  -2  -7    4.62    6.21
 -11   2   7    9.20    7.76
  11   2  -7   11.06    6.24
  11   2  -6  382.53   24.69
 -11   2   6  428.73   30.53
  11  -2  -5  155.89   20.00
  11   2  -5  189.03   16.95
 -11   2   5  191.55   20.69
  11  -2  -4  274.17   25.37
 -11   2   4  358.01   25.94
  11   2  -4  319.12   21.64
  11   2  -3  636.67   29.34
 -11   2   3  655.23   33.92
  11   2  -3  670.96   33.83
  11   2  -2  169.70   17.62
  11  -2  -2  167.72   20.75
 -11   2   2  141.19   15.39
  11   2  -2  158.43   14.07
  11   2  -1    5.95    5.57
  11  -2  -1    5.31    7.91
  11   2   0  193.65   18.54
  11  -2   0  178.40   21.07
  11   2   1 1017.29   40.96
  11  -2   1  881.76   44.74
  11   2   2  196.93   19.10
  11  -2   2  160.54   20.15
 -11   2  -3  338.01   24.45
  11  -2   3  329.86   27.43
 -11   2  -4   85.18   13.89
  11  -2   4   82.86   14.43
  11  -2   5   -2.76    8.20
 -11  -2  -5    2.51    2.32
 -11   2  -5    1.81    4.55
 -11   2  -5   -9.22    8.22
 -11   2  -5   -1.43    4.95
 -11   2  -6   16.60    5.56
 -11   2  -6   13.83    6.99
 -11   2  -6   25.13    8.66
  11  -2   6   12.99    7.04
 -11   2  -7  271.26   23.26
 -11   2  -7  366.11   21.89
  11  -2   7  293.00   25.14
 -11   2  -7  293.84   27.47
 -11   2  -8  263.67   23.81
  11  -2   8  347.41   27.87
 -11   2  -8  311.66   29.03
  11  -2   9  233.72   23.70
 -11   2  -9  197.39   24.41
 -11  -2 -10   96.98   20.80
 -11   2 -10   91.18   17.53
 -11   2 -11   15.88   10.42
 -11   2 -12    6.32    9.81
 -11   3  17    7.07   11.13
  11  -3 -17   -1.56    8.22
 -11   3  16  -15.92   13.01
  11  -3 -16    0.95    6.32
  11  -3 -16    8.77    8.78
  11  -3 -15  161.17   17.03
  11  -3 -15  193.05   22.29
 -11   3  15  151.18   27.30
  11  -3 -14    9.46    8.65
 -11   3  14    5.41    8.49
  11  -3 -13  562.49   36.92
 -11   3  13  560.78   45.91
 -11   3  12   24.74   13.07
  11  -3 -12   19.63    5.46
  11  -3 -12   21.09    8.73
  11  -3 -11  108.95    9.80
  11  -3 -11  146.65   19.73
 -11   3  11  134.58   22.79
  11  -3 -10    3.10    2.88
 -11   3  10   16.51   11.14
  11  -3 -10    1.03    6.58
 -11   3   9  348.03   31.95
  11   3  -9  294.00   24.75
  11  -3  -9  266.29   25.33
 -11   3   8  119.24   19.23
  11   3  -8  101.53   14.67
  11  -3  -8   87.70   14.77
 -11   3   7 1032.93   51.07
  11   3  -7 1027.93   41.38
  11  -3  -6   -2.59    8.00
 -11   3   6   11.03    7.82
  11   3  -6   11.63    7.41
  11  -3  -5   -0.77    7.82
 -11   3   5    3.56    6.42
  11   3  -5    9.02    6.14
  11  -3  -4   -1.00    6.07
 -11   3   4    2.31    5.69
  11   3  -4   14.14    6.66
  11  -3  -3  339.72   28.53
 -11   3   3  410.01   29.59
  11   3  -3  395.87   21.91
  11   3  -2   25.88    6.33
 -11   3   2   36.19    9.95
  11   3  -2   18.53    7.74
  11  -3  -2   21.33    8.03
  11   3  -1  860.08   43.13
  11   3  -1  889.84   28.28
 -11   3   1  840.10   41.98
 -11   3   0   21.21    8.61
  11   3   0   19.25    7.63
  11  -3   0   20.17    6.71
  11   3   1  162.38   18.51
  11  -3   1  122.46   16.51
 -11   3  -1  139.27   17.81
  11  -3   2    5.29    7.75
  11   3   2   12.49    7.64
 -11   3  -2    9.12    4.69
 -11   3  -2   13.26    6.87
 -11  -3  -2    9.13    3.72
  11  -3   3  -11.02   10.01
 -11  -3  -3   -1.30    2.89
 -11   3  -3   -0.71    6.63
 -11   3  -3   -3.16    6.60
  11  -3   4    9.47    5.86
 -11  -3  -4   11.60    2.94
 -11   3  -4   17.72    7.11
 -11   3  -4   28.87    8.21
 -11   3  -4   38.22    9.08
 -11   3  -5  185.89   19.20
  11  -3   5  169.74   20.46
 -11   3  -5  146.02   17.57
 -11   3  -6   25.65    8.66
 -11   3  -6   41.08   10.85
  11  -3   6   45.32   10.88
  11  -3   7  584.29   37.15
 -11   3  -7  554.69   34.42
 -11   3  -8    3.29    6.64
  11  -3   8    8.55    6.78
 -11   3  -8   -1.31    6.95
 -11   3  -9   10.36    9.85
 -11   3 -10   16.62   11.59
 -11   3 -11  156.74   23.18
 -11   3 -12   26.54   13.22
 -11   4  16    8.76   12.75
 -11   4  15   57.95   18.70
  11  -4 -14   58.11   13.80
 -11   4  14   46.74   17.47
  11  -4 -13  132.21   12.78
  11  -4 -13  181.13   22.06
 -11   4  13  187.23   28.46
  11  -4 -12   16.73    5.16
  11  -4 -12   53.36   13.62
 -11   4  12   48.27   15.43
  11  -4 -11  380.23   30.31
 -11   4  11  390.22   38.81
  11  -4 -10   18.04    9.78
 -11   4  10   33.53   15.49
  11  -4  -9  331.72   28.75
 -11   4   9  372.36   35.00
  11  -4  -8   31.31   10.74
 -11   4   8   30.40   12.16
  11   4  -8   26.62    8.70
  11  -4  -7    8.56    7.05
 -11   4   7    5.27    8.07
  11   4  -7   -1.89    5.12
  11  -4  -6   30.58   10.40
 -11  -4   6   31.21    9.10
 -11   4   6   34.61   11.54
  11   4  -6   33.35    8.32
 -11  -4   5  308.86   24.44
  11  -4  -5  285.24   26.69
 -11   4   5  324.42   29.13
  11   4  -5  296.96   20.88
 -11  -4   4   51.87   10.54
  11  -4  -4   38.49   10.21
 -11   4   4   41.70   11.83
  11   4  -4   54.11    8.93
  11  -4  -3  873.31   46.83
  11   4  -3 1019.45   34.98
 -11   4   3 1014.49   50.18
 -11  -4   3  947.00   39.59
  11  -4  -2   41.44   11.33
 -11  -4   2   31.51    7.94
  11   4  -2   40.43   11.94
  11   4  -2   51.96    8.36
 -11   4   2   27.67    9.89
  11   4  -1  174.03   21.77
  11  -4  -1  149.10   19.47
  11   4  -1  171.17   12.74
 -11   4   1  187.21   21.88
 -11  -4   1  150.58   14.79
 -11   4   0    4.90    6.11
  11   4   0    3.65    2.59
  11   4   0    4.10    6.82
  11  -4   0    2.32    6.05
 -11   4  -1  735.25   26.16
  11  -4   1  872.36   46.63
  11  -4   2   -3.16    6.88
 -11  -4  -2    0.85    3.60
 -11   4  -2    2.21    4.70
 -11   4  -2   11.64    7.87
 -11   4  -3  582.36   28.42
 -11   4  -3  444.24   31.61
 -11  -4  -3  402.99   18.67
  11  -4   3  566.47   37.76
 -11   4  -4   -2.32    6.55
 -11  -4  -4    1.73    2.91
  11  -4   4    4.73    6.79
 -11   4  -4    7.32    6.76
 -11   4  -5   38.93   10.55
  11  -4   5   42.86   10.50
 -11   4  -5   53.79   11.12
 -11   4  -6   -8.89    8.39
 -11   4  -6    5.15    6.51
  11  -4   6   -9.85    8.22
 -11   4  -7  250.36   25.15
 -11   4  -7  272.17   24.30
 -11   4  -8   23.05   10.22
 -11   4  -8    5.35    6.19
 -11   4  -9  199.52   25.50
 -11   4  -9  233.62   24.21
 -11   4 -10   64.93   15.69
 -11   4 -11   10.77   11.01
 -11   5  15  131.13   28.24
 -11   5  14  130.14   26.39
 -11   5  13  247.68   34.82
 -11   5  12   28.50   14.38
  11  -5 -11   89.59   16.02
 -11   5  11  120.99   23.92
  11  -5 -10   20.71   10.17
 -11   5  10   23.19   12.83
  11  -5  -9  291.47   27.42
 -11   5   9  293.31   32.66
  11  -5  -8   59.85   13.95
 -11   5   8   39.13   13.06
  11  -5  -7  471.77   34.50
 -11   5   7  474.66   39.12
  11   5  -7  462.96   29.43
  11  -5  -6  386.71   31.42
 -11   5   6  406.26   35.71
  11   5  -6  393.03   25.58
 -11  -5   5   11.78    5.55
  11  -5  -5   18.28   10.09
 -11   5   5   10.60    8.00
  11   5  -5    9.68    6.10
 -11  -5   4   62.02   10.84
  11  -5  -4   70.58   14.97
 -11   5   4   58.53   12.95
  11   5  -4   72.52   10.86
 -11  -5   3   81.43   11.95
  11  -5  -3   83.85   15.98
 -11   5   3   79.55   16.40
  11   5  -3   90.38   11.19
 -11  -5   2  153.38   16.07
  11  -5  -2  196.09   23.20
 -11   5   2  170.31   22.61
  11   5  -2  181.83   14.70
  11  -5  -1  514.35   37.38
 -11   5   1  552.35   39.60
  11   5  -1  574.73   23.48
 -11  -5   1  493.81   27.66
  11  -5   0  413.01   33.14
 -11  -5   0  353.21   22.08
 -11   5   0  400.63   34.39
 -11   5  -1  166.91   21.82
  11  -5   1  165.72   21.59
 -11   5  -1  112.16   10.02
 -11  -5  -2    3.53    3.70
 -11   5  -2    2.02    4.24
  11  -5   2    2.01    6.41
 -11   5  -2   -2.16    8.01
 -11  -5  -3    5.27    3.60
 -11   5  -3   14.98    5.77
  11  -5   3    9.74    8.00
 -11   5  -3    1.64    5.73
 -11   5  -4  235.82   25.33
 -11   5  -4  277.99   19.77
 -11   5  -5  191.12   22.70
 -11   5  -5  227.73   18.71
 -11   5  -6  101.84   17.09
 -11   5  -6  122.28   14.71
 -11   5  -7  187.44   23.13
 -11   5  -7  189.20   18.83
 -11   5  -8  -21.30   10.09
 -11   5  -8   -8.45    9.33
 -11   5  -9  -16.52    8.85
 -11   5  -9   -0.76    8.71
 -11   6  14   12.85   15.69
 -11   6  13   19.82   13.66
 -11   6  12  307.52   38.66
 -11   6  11   87.09   22.23
 -11   6  10  861.96   58.51
 -11   6   9  208.61   28.84
 -11   6   8   28.12   13.00
 -11   6   7   24.22   12.11
 -11   6   6  430.86   39.14
  11   6  -6  477.76   29.48
 -11   6   5   90.24   18.37
  11   6  -5  118.64   15.34
 -11   6   4  633.75   46.23
  11   6  -4  675.89   32.17
 -11  -6   3   73.16   12.47
 -11   6   3   91.54   18.97
  11   6  -3   89.76   11.91
  11   6  -2   69.46   10.02
 -11   6   2   66.46   16.11
 -11  -6   2   69.93   11.38
  11   6  -1    2.04    4.27
 -11  -6   1   11.41    6.88
 -11   6   0   14.92    7.95
 -11  -6   0   15.86    6.73
 -11  -6  -1  102.79   12.68
 -11   6  -1  121.34   17.85
 -11   6  -2  139.40   20.07
 -11   6  -3   13.28    7.37
 -11   6  -4  230.89   26.70
 -11   6  -5   14.08    8.29
 -11   6  -6    0.22    8.14
 -11   6  -7   55.79   14.26
 -11   6  -8   87.20   18.98
 -11   6  -9   85.21   19.24
 -11   7  12  135.99   27.57
 -11   7  11   10.94   13.05
 -11   7  10    3.20    9.85
 -11   7   9   15.66   14.31
 -11   7   8  247.63   31.32
 -11   7   7   13.55   12.22
 -11   7   6  316.99   35.92
 -11   7   5   11.90    9.83
  11   7  -5    7.89    5.87
 -11   7   4   14.52   10.97
  11   7  -4   19.37    7.18
 -11   7   3   -7.28   10.41
  11   7  -3   17.50    7.28
 -11   7   2  384.90   38.58
 -11  -7   2  428.36   28.64
 -11  -7   1  114.40   15.34
 -11   7   1  122.25   22.85
 -11  -7   0  687.86   34.75
 -11   7   0  569.27   41.09
 -11   7  -1   11.77    8.16
 -11   7  -2    4.93    7.42
 -11   7  -3    0.80    7.99
 -11   7  -4  386.63   35.23
 -11   7  -5  -11.27   10.39
 -11   7  -6  351.81   34.78
 -11   7  -7    1.52   11.04
 -11   7  -8    0.42    8.12
 -11   7  -9    4.97    8.94
 -11   8  10  332.20   40.24
 -11   8   9  -19.86   15.09
 -11   8   8   40.51   14.66
 -11   8   7   35.43   13.94
 -11   8   6  200.41   29.88
 -11   8   5   41.27   15.26
 -11   8   4  382.49   40.79
 -11   8   3  175.15   27.70
 -11   8   2   52.79   13.25
 -11   8   2   63.32   17.44
 -11   8   1    0.46    9.44
 -11   8   1   12.06   10.67
 -11   8   0  149.02   22.77
 -11   8  -1   54.18   14.71
 -11   8  -2  278.21   31.42
 -11   8  -3  225.01   28.98
 -11   8  -4  152.27   24.44
 -11   8  -5   -4.30   11.18
 -11   8  -6    5.92    9.80
 -11   9   5   54.08   19.71
 -11   9   4   -9.59   12.25
 -11   9   3  152.78   27.64
 -11   9   2  123.42   24.79
 -11   9   1   64.48   20.69
  12   0 -20   65.23   16.98
  12   0 -19   22.28   13.20
  12   0 -17   -4.53   10.67
  12   0 -16  -21.79   12.06
  12   0 -15   -5.16    7.18
  12   0 -14  127.93   19.58
  12   0 -13    7.29    8.63
  12   0 -12  256.64   26.94
 -12   0  11   -4.62    9.17
 -12   0  10   23.20    9.26
  12   0  -9   -5.83    7.91
 -12   0   9   -3.63    7.17
  12   0  -8 1433.33   57.88
 -12   0   8 1465.64   58.30
  12   0  -7    1.95    6.45
 -12   0   7    1.76    5.71
  12   0  -6  480.86   31.97
 -12   0   6  454.36   30.46
 -12   0   5   -1.02    5.91
  12   0  -5    0.58    5.25
  12   0  -5   -2.37    4.05
  12   0  -4   18.52    5.14
 -12   0   4   15.86    6.64
  12   0  -3    2.84    4.28
  12   0  -2  671.49   26.76
  12   0  -1    7.79    4.66
 -12   0   1    0.50    3.72
 -12   0   0  603.15   24.58
  12   0   0  601.08   27.29
  12   0   1    3.20    4.85
 -12   0  -1    2.06    2.86
 -12   0  -2  108.60    8.35
  12   0   2  101.53   12.52
  12   0   3   26.72   12.87
  12   0   3   -6.30    5.91
  12   0   4   37.49   12.17
  12   0   5   16.54    9.22
 -12   0  -5    9.56    5.78
  12   0   6  736.18   40.89
 -12   0  -6  536.59   27.07
  12   0   7   15.01    9.04
 -12   0  -7   -5.81   10.83
 -12   0  -8  179.31   23.56
  12   0   8  184.48   21.11
 -12   0  -9   -6.80   10.74
 -12   0 -10  -26.52   14.44
 -12   0 -11   -9.28   13.87
  12  -1 -18  140.80   20.71
  12  -1 -17   86.72   16.97
  12  -1 -17   60.16   14.13
  12   1 -17   46.87   12.82
  12   1 -16  213.00   24.77
  12  -1 -16  259.74   23.41
  12  -1 -15   57.41   13.44
  12   1 -15   75.46   15.96
 -12   1  15   66.68   16.97
  12  -1 -14  -12.36   11.18
 -12   1  14    2.65    9.93
  12  -1 -13   -0.28    7.54
 -12   1  13   -4.59   11.10
  12  -1 -12   30.26   10.42
 -12   1  12   20.44    8.87
  12  -1 -11  142.57   19.58
 -12   1  11  166.17   23.14
  12  -1 -10  411.89   32.79
 -12   1  10  565.28   39.86
  12   1  -9  242.89   23.65
  12  -1  -9  216.89   24.75
 -12   1   9  239.19   25.57
  12  -1  -8  262.25   25.96
  12   1  -8  258.79   24.08
  12  -1  -8  252.38   25.08
 -12   1   8  267.29   25.71
 -12   1   7    0.91    5.81
  12   1  -7   -0.75    6.02
  12  -1  -7   -6.70    8.62
 -12   1   6    9.92    7.10
  12  -1  -6    4.98    5.70
  12   1  -6    5.47    6.91
  12  -1  -6   12.51    3.69
 -12   1   5   74.93   12.33
  12   1  -5   75.69   12.66
  12  -1  -5   77.46    7.43
  12   1  -5   70.76   11.54
  12  -1  -5   86.18   17.07
  12  -1  -4  539.73   18.64
  12   1  -4  525.78   29.18
  12   1  -4  508.62   30.05
  12  -1  -4  485.02   34.41
 -12   1   4  527.32   30.53
  12  -1  -3   84.36    8.15
  12   1  -3   92.36   12.14
  12  -1  -3  102.67   18.31
  12   1  -3   84.98   12.68
 -12   1   3   78.97   11.90
  12  -1  -2  854.77   44.73
  12   1  -2  870.46   34.64
  12  -1  -2  917.37   27.73
  12   1  -1   28.10    7.89
  12  -1  -1   29.48    6.45
  12  -1  -1   49.48   13.66
  12   1   0   99.29   12.65
  12  -1   0  111.44   11.54
  12  -1   0  111.23   19.24
  12  -1   1   12.77   10.74
  12   1   1    6.39    5.76
 -12   1  -1    7.36    5.09
  12   1   2  821.99   36.95
 -12   1  -2  883.13   29.98
  12  -1   2  757.70   42.41
  12  -1   3   42.20   13.40
  12   1   3   21.10    7.49
 -12   1  -3   29.93    6.31
  12   1   4  534.00   32.37
 -12   1  -4  527.99   20.13
  12  -1   4  466.62   33.44
 -12  -1  -5   45.66    8.21
 -12   1  -5   61.42    6.61
 -12   1  -5   51.99   10.45
 -12   1  -5   34.08   10.33
  12  -1   5   48.58   12.21
 -12   1  -6   17.14    9.51
  12  -1   6   30.98    9.79
 -12   1  -6   34.06    8.89
 -12   1  -7  -11.18   12.35
  12  -1   7    6.10    5.99
  12   1   8  212.46   21.85
  12  -1   8  173.30   20.33
 -12   1  -8  141.34   22.51
 -12   1  -9   -3.22   11.28
 -12  -1  -9   20.19   12.69
 -12   1 -10   77.01   17.72
 -12  -1 -10  118.58   23.51
 -12   1 -11   10.85   12.56
  12  -2 -17    8.09    8.66
  12  -2 -16    8.31    8.95
  12  -2 -16    1.87    6.76
 -12   2  16   -8.91   12.17
  12  -2 -15  105.79   13.89
  12  -2 -15  132.85   20.13
 -12   2  15   96.64   20.87
  12  -2 -14  152.85   21.73
 -12   2  14  153.30   25.32
  12  -2 -13  101.92   17.25
 -12   2  13  110.92   21.73
  12  -2 -12  193.00   14.53
 -12   2  12  181.58   26.31
  12  -2 -12  152.85   20.16
  12  -2 -11   26.25    9.12
 -12   2  11   30.78   12.27
  12  -2 -11   38.84    6.73
  12  -2 -10    6.54    6.11
  12  -2 -10    6.27    3.52
 -12   2  10    0.46    7.45
  12  -2  -9   91.18    6.66
  12   2  -9   95.08   15.84
 -12   2   9  104.42   18.03
  12  -2  -8  288.75    8.69
  12  -2  -8  202.49    8.44
  12   2  -8  287.14   23.93
  12  -2  -8  210.69   23.64
 -12   2   8  324.42   29.13
  12   2  -7  234.02   21.27
  12  -2  -7  216.41   23.35
 -12   2   7  252.76   25.33
  12   2  -6   88.36   12.74
 -12   2   6   93.42   15.67
  12  -2  -6   88.00   16.38
 -12   2   5  403.92   29.61
  12   2  -5  401.48   26.05
  12  -2  -5  364.50   30.79
 -12   2   4   18.34    8.02
  12   2  -4    4.96    5.69
  12  -2  -4   17.76   10.26
  12   2  -4    3.51    5.26
 -12   2   3   -2.81    5.15
  12   2  -3    3.66    4.24
  12   2  -3   -1.50    7.37
  12  -2  -3    8.31    8.32
  12   2  -2  168.92   17.75
 -12   2   2  176.03   18.13
  12   2  -2  163.81   14.13
  12  -2  -2  159.43   20.98
 -12   2   1  928.53   38.61
  12  -2  -1  951.37   48.53
  12  -2   0  227.49   24.76
  12   2   0  263.58   21.57
  12  -2   1  526.78   36.17
  12   2   1  618.13   33.52
  12  -2   2   12.33    8.04
  12   2   2   17.05    7.05
  12  -2   3   18.21    8.59
 -12   2  -4   19.25    7.84
  12  -2   4   -1.99    6.53
 -12   2  -5  587.52   36.50
 -12   2  -5  526.51   31.81
  12  -2   5  569.23   37.69
 -12   2  -6  201.80   20.35
  12  -2   6  181.76   20.79
 -12   2  -6  200.21   23.04
 -12   2  -7  116.38   15.63
  12  -2   7  116.17   16.77
 -12   2  -7  142.36   20.32
  12  -2   8   13.67    7.40
 -12   2  -8    7.71    9.54
 -12   2  -9  -19.97   13.32
 -12   2 -10   14.81    9.69
 -12   2 -11   32.75   12.47
  12  -3 -17  185.00   24.35
  12  -3 -16   33.60   13.35
 -12   3  16   16.13   13.84
  12  -3 -15  251.50   26.90
 -12   3  15  256.48   35.30
  12  -3 -14   14.55    9.60
 -12   3  14    6.56   11.55
 -12   3  13   15.17   11.43
  12  -3 -13    9.93    8.63
  12  -3 -13    6.55    4.39
 -12   3  12    6.71    9.43
  12  -3 -12    1.50    3.34
  12  -3 -12   -3.14    7.18
  12  -3 -11  410.07   14.17
  12  -3 -11  495.41   36.71
 -12   3  11  553.01   43.32
  12  -3 -10   42.67   11.46
 -12   3  10   53.27   14.87
  12  -3  -9  421.14   33.67
 -12   3   9  520.06   39.53
  12  -3  -8  -10.30    9.25
 -12   3   8   12.36    9.78
  12   3  -8    5.90    6.55
  12  -3  -7   -1.70    6.58
  12   3  -7    2.46    6.09
 -12   3   7    9.56    8.41
  12  -3  -6   40.74   11.22
  12   3  -6   54.04   10.95
 -12   3   6   61.17   13.62
  12   3  -5  420.43   25.84
 -12   3   5  408.31   31.21
  12  -3  -4   18.84    9.10
  12   3  -4   18.20    6.62
 -12   3   4   38.31   10.51
  12   3  -3  479.50   33.21
 -12   3   3  416.17   29.64
  12   3  -3  450.19   24.98
  12   3  -2   27.40    8.97
  12  -3  -2   23.01    9.66
 -12   3   2   33.63    9.85
  12   3  -2   32.07    6.92
  12   3  -1    6.13    3.25
 -12   3   1    3.27    5.53
  12   3  -1    5.12    6.91
  12  -3  -1   -1.40    9.44
  12  -3   0   60.09   12.68
 -12   3   0   71.05   13.47
  12   3   0   96.31   15.09
  12  -3   1   80.89   14.37
 -12   3  -1  126.75   16.15
  12   3   1  123.74   17.07
  12  -3   2   15.67    6.46
 -12   3  -2   41.56    9.92
 -12  -3  -3  147.67   12.24
 -12   3  -3  212.96   18.89
 -12   3  -3  253.70   22.82
  12  -3   3  191.52   22.08
 -12   3  -4  137.18   17.02
 -12   3  -4  113.96   16.31
 -12   3  -4   94.73   14.02
  12  -3   4   69.56   13.19
 -12   3  -5  368.95   28.58
 -12   3  -5  440.86   28.72
  12  -3   5  363.97   30.75
 -12   3  -5  346.30   27.54
 -12   3  -6   13.24    6.36
 -12   3  -6   10.90    6.55
  12  -3   6    6.62    6.68
 -12   3  -6   15.67    7.47
 -12   3  -7   23.52    7.74
  12  -3   7   53.03   12.73
 -12   3  -7   29.80   11.32
  12  -3   8   51.31   12.76
 -12   3  -8   43.51   13.54
 -12   3  -9  385.41   33.17
 -12   3 -10   18.29   12.22
 -12   3 -11  182.24   26.27
  12  -4 -15  209.57   25.73
 -12   4  15  198.27   32.17
  12  -4 -14   30.98   12.42
 -12   4  14   29.06   16.26
  12  -4 -13  326.46   30.92
 -12   4  13  322.91   37.81
  12  -4 -12   66.80   15.69
 -12   4  12   55.59   17.39
  12  -4 -11  205.88   24.74
 -12   4  11  219.12   29.22
  12  -4 -10   29.90   11.68
 -12   4  10   41.22   15.81
  12  -4  -9   80.31   15.24
 -12   4   9  104.64   19.96
  12  -4  -8    2.92    7.10
  12   4  -8    9.24    6.51
 -12   4   8   10.12   10.24
  12  -4  -7  662.55   42.31
  12   4  -7  736.14   37.18
 -12   4   7  760.08   46.68
  12  -4  -6   24.55    9.10
  12   4  -6   51.85   11.50
 -12   4   6   49.15   13.22
 -12  -4   5  704.96   38.86
 -12   4   5  759.20   44.22
  12   4  -5  838.28   36.12
  12  -4  -5  693.84   43.20
 -12  -4   4   55.60   11.45
 -12   4   4   77.81   14.69
  12   4  -4   88.34   12.58
  12  -4  -4   59.64   12.84
  12  -4  -3   20.55    7.76
 -12  -4   3   27.39    8.37
  12   4  -3   52.36   13.82
 -12   4   3   30.33   10.55
  12   4  -3   33.71    7.77
  12  -4  -2   -6.73   11.21
  12   4  -2   12.50    4.49
 -12   4   2   11.28    7.39
 -12  -4   2    3.94    4.24
  12  -4  -1  867.04   49.44
  12   4  -1 1036.65   31.34
 -12   4   1  967.92   49.35
 -12  -4   1  773.10   34.90
  12  -4   0   -7.38    9.80
 -12   4   0    6.89    7.63
 -12  -4   0    6.43    4.69
  12  -4   1  333.92   30.86
 -12   4  -1  344.67   29.24
  12  -4   2   10.86    7.77
 -12  -4  -2    1.31    3.23
 -12   4  -2    3.81    4.50
 -12   4  -2    2.81    7.93
 -12   4  -3   23.08    9.40
 -12   4  -3    8.50    5.61
  12  -4   3   13.17    8.99
 -12   4  -3   26.22   10.02
 -12   4  -4   -6.26    7.62
 -12   4  -4    5.96    5.81
  12  -4   4   -5.68   10.06
 -12   4  -4   12.22    8.21
 -12   4  -5  375.42   30.64
  12  -4   5  423.80   35.03
 -12   4  -6    8.82    6.14
 -12   4  -6   25.91    8.50
  12  -4   6   27.41   10.40
 -12   4  -7  184.59   22.17
 -12   4  -7  213.51   22.44
 -12   4  -8   37.66   11.68
 -12   5  14   -5.15   11.26
 -12   5  13    0.71   11.29
  12  -5 -12   50.58   13.73
 -12   5  12   46.05   16.55
  12  -5 -11  216.23   26.25
 -12   5  11  241.13   32.21
  12  -5 -10   70.49   16.45
 -12   5  10   68.14   17.64
  12  -5  -9  437.24   35.61
 -12   5   9  422.35   38.50
  12  -5  -8   35.71   13.16
 -12   5   8   40.91   13.40
  12  -5  -7   83.41   16.55
 -12   5   7   79.84   16.57
  12   5  -7   68.48   12.42
  12  -5  -6    9.03    8.83
 -12   5   6    2.47    7.76
  12   5  -6    4.61    5.29
  12  -5  -5  281.60   29.16
 -12   5   5  277.97   29.73
  12   5  -5  266.66   21.10
 -12  -5   4  355.73   26.81
  12  -5  -4  360.88   32.52
 -12   5   4  374.00   34.33
  12   5  -4  400.42   24.65
 -12  -5   3  420.98   28.13
 -12   5   3  493.95   38.74
  12   5  -3  533.74   26.96
  12  -5  -3  466.35   36.47
 -12  -5   2  224.53   20.14
  12   5  -2  273.41   18.05
 -12   5   2  239.21   27.43
  12  -5  -2  248.42   27.31
 -12  -5   1    1.55    5.35
  12  -5  -1    5.92    7.53
 -12   5   1    5.33    7.79
 -12  -5   0    4.64    4.53
  12  -5   0    8.90    8.27
 -12   5   0    7.37    8.02
  12  -5   1   79.16   16.29
 -12   5  -1  100.55   17.88
  12  -5   2  459.66   37.23
 -12   5  -2  521.99   37.80
  12  -5   3  420.21   34.95
 -12   5  -3  491.14   36.52
 -12   5  -4  156.95   21.48
 -12   5  -5  169.78   21.84
 -12   5  -6   -4.33    9.07
 -12   5  -7   -9.62   11.43
 -12   5  -8   25.52   12.16
 -12   6  13   77.38   23.58
 -12   6  12  457.86   46.35
 -12   6  11   65.89   19.38
 -12   6  10    9.31   12.63
 -12   6   9   31.27   12.56
 -12   6   8  525.82   43.54
 -12   6   7  156.08   24.56
  12  -6  -7  162.09   22.57
  12   6  -6  343.47   26.24
 -12   6   6  356.42   35.41
  12  -6  -6  342.91   31.97
  12   6  -5   22.49    8.22
 -12   6   5   27.78   12.07
  12  -6  -5   25.69   12.73
  12   6  -4    0.10    6.12
  12  -6  -4    1.68    7.22
 -12   6   4  -17.88   12.71
  12  -6  -3   11.21    9.67
 -12  -6   3   -1.16    5.77
[truncated: 51,207 more chars]
