# Supplementary material for: Whole-mol­ecule disorder of the heterometallic complex di­aqua-1κ2O-di­chlorido-2κ2Cl-(μ-2-formyl-6-meth­oxy­phenolato-1κ2O1,O2:2κO6){μ-2-meth­oxy-6-[(methyl­imino)­meth­yl]phenolato-1κ2N,O1:2κO6}lead(II)nickel(II)
Source: Acta Crystallogr E Crystallogr Commun. 2025 Jul 1;81(Pt 8):667–71. doi: 10.1107/S2056989025005857 (PMC12326490; doi:10.1107/S2056989025005857)
Supplement: Supplementary file 2 [file e-81-00667-Isup2.hkl]

data_I                                                                          
_shelx_title ' kk194 : space group P21/c'                                       
_shelx_refln_list_code          4                                               
_shelx_F_calc_maximum      469.01                                               
_exptl_crystal_F_000      1320.00                                               
_reflns_d_resolution_high  0.7342                                               
                                                                                
loop_                                                                           
 _space_group_symop_operation_xyz                                               
 'x, y, z'                                                                      
 '-x, y+1/2, -z+1/2'                                                            
 '-x, -y, -z'                                                                   
 'x, -y-1/2, z-1/2'                                                             
                                                                                
_cell_length_a    14.2171                                                       
_cell_length_b     9.7678                                                       
_cell_length_c    16.1291                                                       
_cell_angle_alpha  90.000                                                       
_cell_angle_beta  108.006                                                       
_cell_angle_gamma  90.000                                                       
                                                                                
_shelx_F_squared_multiplier     1.000                                           
                                                                                
loop_                                                                           
 _refln_index_h                                                                 
 _refln_index_k                                                                 
 _refln_index_l                                                                 
 _refln_F_squared_calc                                                          
 _refln_F_squared_meas                                                          
 _refln_F_squared_sigma                                                         
 _refln_observed_status                                                         
   2   0   0     183285.73     163990.22      2576.82 o                         
   3   0   0      14102.02      14013.12       297.79 o                         
   4   0   0       1014.45        952.14        79.84 o                         
   5   0   0      62999.34      62403.73       663.90 o                         
   6   0   0       8217.30       9001.66       269.28 o                         
   7   0   0      35114.79      35321.30       552.14 o                         
   8   0   0        276.37        294.57       119.29 o                         
   9   0   0      17987.96      19855.21       450.48 o                         
  10   0   0      12161.07      12751.27       377.20 o                         
  11   0   0       6409.96       7114.21       288.97 o                         
  12   0   0      11604.82      12978.91       393.62 o                         
  13   0   0       1573.51       1767.84       151.26 o                         
  14   0   0       1290.96       1508.05       187.57 o                         
  15   0   0       3090.95       3576.71       485.34 o                         
  16   0   0       1811.30       2176.28       403.66 o                         
   1   1   0      20849.19      22305.34       213.13 o                         
   2   1   0      15813.32      14630.31       336.21 o                         
   3   1   0       1012.55        891.11        70.72 o                         
   4   1   0      18581.40      17984.12       176.94 o                         
   5   1   0        479.75        522.99        39.76 o                         
   6   1   0      45806.52      42753.89       585.91 o                         
   7   1   0       6140.79       5638.07       148.94 o                         
   8   1   0      15044.87      15105.99       389.69 o                         
   9   1   0      24983.29      25746.28       404.62 o                         
  10   1   0      11061.72      11999.65       285.04 o                         
  11   1   0      32447.82      34887.38       686.66 o                         
  12   1   0       1982.56       2308.51       167.98 o                         
  13   1   0      11892.80      13065.11       526.21 o                         
  14   1   0       1463.84       1998.69       224.37 o                         
  15   1   0       8504.65       9310.29       751.94 o                         
  16   1   0       4227.28       4557.73       571.98 o                         
   0   2   0      73307.60      78031.48       426.24 o                         
   1   2   0         70.69        117.83        18.41 o                         
   2   2   0      46978.41      48822.61       399.77 o                         
   3   2   0      14621.55      13996.96       284.99 o                         
   4   2   0       2414.17       2256.42       151.42 o                         
   5   2   0      24748.25      23538.04       262.01 o                         
   6   2   0       4541.78       4095.88       119.49 o                         
   7   2   0      19405.27      18248.26       290.03 o                         
   8   2   0         80.27         50.76        32.86 o                         
   9   2   0      10941.66      10752.67       257.71 o                         
  10   2   0       8142.42       8150.25       602.48 o                         
  11   2   0       3991.73       4036.64       299.97 o                         
  12   2   0       4721.87       5372.74       388.90 o                         
  13   2   0         58.93         13.18        86.47 o                         
  14   2   0       2001.64       2289.74       290.79 o                         
  15   2   0       2338.81       2554.72       260.62 o                         
  16   2   0        147.30        134.27       208.19 o                         
   1   3   0       7384.29       8278.77       149.69 o                         
   2   3   0       3249.90       3465.29       130.06 o                         
   3   3   0       3888.22       4237.51       126.97 o                         
   4   3   0       8969.94       9462.33       216.02 o                         
   5   3   0        246.75        273.26        46.46 o                         
   6   3   0        129.53        195.78        38.49 o                         
   7   3   0       1617.09       1534.42        70.66 o                         
   8   3   0        447.34        438.20        47.18 o                         
   9   3   0       1903.58       1657.34        86.24 o                         
  10   3   0         31.21         -1.41        44.43 o                         
  11   3   0        576.39        434.71        93.72 o                         
  12   3   0       1567.74       1650.72       212.15 o                         
  13   3   0        614.09        526.27       333.51 o                         
  14   3   0         13.91        -20.84        87.30 o                         
  15   3   0         67.60         77.16       207.97 o                         
  16   3   0        873.54        726.72       232.76 o                         
   0   4   0       2697.39       2961.84       213.58 o                         
   1   4   0        655.54        702.98        52.95 o                         
   2   4   0        118.87        146.51        31.90 o                         
   3   4   0         27.42         81.32        30.87 o                         
   4   4   0       2282.29       1955.62       118.15 o                         
   5   4   0        929.46       1063.36       127.37 o                         
   6   4   0       2205.74       2383.83       133.92 o                         
   7   4   0       1327.54       1322.51        80.56 o                         
   8   4   0       1422.18       1355.60        71.68 o                         
   9   4   0        479.26        502.47        53.43 o                         
  10   4   0        997.32       1026.91        95.04 o                         
  11   4   0        126.52         79.93        45.47 o                         
  12   4   0         35.23         73.44        87.84 o                         
  13   4   0         35.39        -67.58        81.96 o                         
  14   4   0          6.17       -126.31       149.01 o                         
  15   4   0         32.40         86.92       137.79 o                         
   1   5   0       5886.73       6298.22       183.00 o                         
   2   5   0       5739.29       6135.79       195.21 o                         
   3   5   0       5248.56       5806.83       168.36 o                         
   4   5   0       9565.81       9574.26       218.74 o                         
   5   5   0        576.77        572.06        68.14 o                         
   6   5   0       6816.05       6982.72       276.59 o                         
   7   5   0       6567.05       6829.45       406.14 o                         
   8   5   0      15502.66      14816.70       748.60 o                         
   9   5   0      15526.12      16430.73       397.67 o                         
  10   5   0       1987.50       1868.67       231.15 o                         
  11   5   0       8878.75       8189.50       408.59 o                         
  12   5   0          7.84        139.53        76.73 o                         
  13   5   0       8028.23       8122.93       521.26 o                         
  14   5   0        557.93        297.51       139.68 o                         
  15   5   0       3469.37       4116.89       400.97 o                         
   0   6   0      62166.97      65172.93      1241.59 o                         
   1   6   0        249.40        248.50        60.18 o                         
   2   6   0      75459.26      77294.47       959.06 o                         
   3   6   0      17485.42      17567.20       356.26 o                         
   4   6   0      21763.75      22583.93       380.88 o                         
   5   6   0      16857.84      17547.62       344.22 o                         
   6   6   0       4297.87       4549.12       282.66 o                         
   7   6   0      18891.08      18540.85       801.72 o                         
   9   6   0       9275.58       8214.87       492.99 o                         
  10   6   0       4701.91       4360.72       360.72 o                         
  11   6   0        355.86        332.52       110.70 o                         
  12   6   0       1438.61       1049.90       169.24 o                         
  13   6   0          6.91       -282.76       282.76 o                         
  14   6   0       2891.85       3356.88       522.41 o                         
  15   6   0       2441.90       2748.05       483.19 o                         
   1   7   0      14169.19      14330.03       363.85 o                         
   2   7   0       6472.16       6473.57       211.20 o                         
   3   7   0       6925.75       7153.07       220.74 o                         
   4   7   0      32624.89      34471.55       507.41 o                         
   5   7   0         53.60         62.28        45.43 o                         
   6   7   0      33386.57      35360.47       670.55 o                         
   7   7   0       2809.39       2789.49       253.88 o                         
   8   7   0      17116.03      17991.77       930.27 o                         
   9   7   0      15036.54      14223.39       503.66 o                         
  10   7   0       3277.62       3181.88       573.92 o                         
  11   7   0      15489.45      13874.18      1277.90 o                         
  12   7   0        796.06        628.49       179.16 o                         
  13   7   0      11406.72      10322.27       915.94 o                         
  14   7   0        328.23        444.92       181.47 o                         
  15   7   0       6440.40       7448.67       825.21 o                         
   0   8   0      42446.37      42587.62       923.49 o                         
   1   8   0        363.91        411.61        81.21 o                         
   2   8   0      20871.73      21150.64       480.69 o                         
   3   8   0       2992.10       3249.74       194.59 o                         
   4   8   0      11268.22      11780.59       387.48 o                         
   5   8   0      18857.92      19362.21       735.59 o                         
   6   8   0        955.85       1097.59       124.60 o                         
   7   8   0      16478.49      17787.87       930.92 o                         
   8   8   0       1655.36       1414.78       185.09 o                         
   9   8   0      10222.29      10969.10       515.28 o                         
  10   8   0       5382.92       5502.07       681.03 o                         
  11   8   0       3934.88       3211.62       490.73 o                         
  12   8   0       5705.51       5210.06       639.01 o                         
  13   8   0        132.88       -352.80       352.80 o                         
   1   9   0      17710.56      18170.13       479.92 o                         
   2   9   0        891.07        833.52       114.06 o                         
   3   9   0       6522.67       6832.40       296.35 o                         
   4   9   0       6118.78       6581.35       295.24 o                         
   5   9   0       3208.88       3401.86       186.80 o                         
   6   9   0      15202.43      16811.68       546.67 o                         
   7   9   0        743.13        672.40       114.16 o                         
   8   9   0       1913.35       2229.95       392.89 o                         
   9   9   0       1551.04       1376.93       320.04 o                         
  10   9   0       1695.74       2095.89       424.14 o                         
   0  10   0       4731.04       5533.81       498.06 o                         
   1  10   0         39.13         50.82        93.71 o                         
   2  10   0        305.52        341.55        86.02 o                         
   3  10   0        620.04        431.23        94.77 o                         
   4  10   0        325.03        373.61        94.09 o                         
   5  10   0       3477.97       3453.63       235.51 o                         
   6  10   0        199.31        233.65        91.16 o                         
   7  10   0       1354.58       1423.48       307.00 o                         
   8  10   0        813.31        675.38       167.65 o                         
   1  11   0        116.10        440.19       131.04 o                         
   2  11   0        596.35        589.37       114.70 o                         
   3  11   0        235.92        118.08        93.47 o                         
   4  11   0         29.06        197.78        91.45 o                         
   5  11   0        668.53        717.49       132.91 o                         
   6  11   0        142.75        316.81       185.56 o                         
   0  12   0       5376.76       6131.43       597.84 o                         
   1  12   0       1442.78       1183.05       200.11 o                         
   2  12   0       4678.79       4921.74       524.35 o                         
   3  12   0       1681.50       1641.37       320.47 o                         
   4  12   0       6234.28       5788.98       559.91 o                         
   5  12   0       2643.07       2780.16       409.70 o                         
   6  12   0        174.86        364.65       207.54 o                         
 -16   1   1        637.41       1100.43       311.42 o                         
 -15   1   1          9.87         83.88       238.15 o                         
 -14   1   1        884.70       1178.38       177.03 o                         
 -13   1   1       1176.77       1327.67       131.47 o                         
 -12   1   1        506.25        706.12       125.29 o                         
 -11   1   1       1775.22       1935.22       144.64 o                         
 -10   1   1        497.26        541.49        86.04 o                         
  -9   1   1        116.84        117.60        31.20 o                         
  -8   1   1       2023.59       2015.45        90.55 o                         
  -7   1   1       3371.54       3017.63       102.42 o                         
  -6   1   1      21603.04      19858.02       240.14 o                         
  -5   1   1       1942.52       1921.75        85.14 o                         
  -4   1   1       4514.59       3934.92        90.25 o                         
  -3   1   1        888.82        998.38        60.75 o                         
  -2   1   1      13584.58      12906.40       313.79 o                         
  -1   1   1      21731.20      22995.09       417.56 o                         
   0   1   1      26294.81      27238.55       434.00 o                         
   1   1   1      78396.58      82424.98       998.02 o                         
   2   1   1      16162.98      16578.62       534.07 o                         
   3   1   1      35875.05      34565.08       503.88 o                         
   4   1   1       8628.89       8999.09       424.52 o                         
   5   1   1      21683.94      20948.12       406.01 o                         
   6   1   1       9994.01       9744.25       243.04 o                         
   7   1   1        266.04        258.74        42.84 o                         
   8   1   1        157.67        187.02        40.89 o                         
   9   1   1          3.84          4.88        47.94 o                         
  10   1   1       4340.84       4643.83       184.74 o                         
  11   1   1       2428.21       2617.56       176.69 o                         
  12   1   1         68.69        174.22        77.46 o                         
  13   1   1        618.66        853.84       115.02 o                         
  14   1   1        435.33        719.04       242.99 o                         
  15   1   1       1097.19       1321.98       336.21 o                         
  16   1   1        416.51        537.71       259.70 o                         
 -16   2   1       1362.11       1543.10       360.77 o                         
 -15   2   1       5325.63       5979.46       424.78 o                         
 -14   2   1       3009.83       3797.85       243.37 o                         
 -13   2   1       4989.46       5477.07       285.73 o                         
 -12   2   1      20756.27      20204.96       651.17 o                         
 -11   2   1         79.98        122.53        98.15 o                         
 -10   2   1      27123.77      28759.19      1119.82 o                         
  -9   2   1        396.30        342.18        61.29 o                         
  -8   2   1      37512.40      35390.79       522.80 o                         
  -7   2   1       9511.41       9475.61       273.44 o                         
  -6   2   1      20176.97      18945.62       378.95 o                         
  -5   2   1      30007.81      29045.51       432.06 o                         
  -4   2   1        330.29        297.27        50.81 o                         
  -3   2   1      11115.74      10980.75       239.86 o                         
  -2   2   1       5866.07       6021.98       153.02 o                         
  -1   2   1      19318.10      19648.75       309.63 o                         
   0   2   1      30361.82      33287.32       410.68 o                         
   1   2   1       1276.19       1259.22        47.51 o                         
   2   2   1      15271.04      14951.90       180.11 o                         
   3   2   1       2543.51       2451.15        83.86 o                         
   4   2   1      22493.19      22315.81       592.87 o                         
   5   2   1      31963.79      30410.71       423.99 o                         
   6   2   1        184.69        194.14        29.45 o                         
   7   2   1      29871.59      27056.91       322.79 o                         
   8   2   1        342.71        259.16        54.10 o                         
   9   2   1      30167.69      28864.64      1410.33 o                         
  10   2   1       3545.73       3252.72       284.59 o                         
  11   2   1      19689.48      20695.15      1460.44 o                         
  12   2   1      11434.12      12489.70       984.37 o                         
  13   2   1       2248.08       2424.98       251.67 o                         
  14   2   1       7245.65       6508.07       937.49 o                         
  15   2   1        349.77        197.41       192.89 o                         
  16   2   1       7222.37       7791.55       748.49 o                         
 -16   3   1       2865.14       2869.81       497.20 o                         
 -15   3   1         52.51        -54.57       252.37 o                         
 -14   3   1       1351.44       1418.62       379.95 o                         
 -13   3   1       5188.50       5398.29       305.36 o                         
 -12   3   1        173.73         89.51        53.96 o                         
 -11   3   1      17430.95      18783.88       444.07 o                         
 -10   3   1       2593.36       2584.85       146.65 o                         
  -9   3   1      10392.32       9968.58       299.03 o                         
  -8   3   1      30879.86      31192.14       462.04 o                         
  -7   3   1        396.13        335.19        36.67 o                         
  -6   3   1      66377.76      64215.44       858.60 o                         
  -5   3   1        560.24        626.24        75.10 o                         
  -4   3   1      64481.74      66406.00      2193.52 o                         
  -3   3   1      14857.57      14487.36       285.80 o                         
  -2   3   1      62706.21      64854.26       604.59 o                         
  -1   3   1      76461.88      79490.03       733.76 o                         
   0   3   1      40533.15      43441.50       597.63 o                         
   1   3   1      61963.87      64113.02       410.41 o                         
   2   3   1         32.19         27.99        16.98 o                         
   3   3   1      47357.27      48136.29       785.79 o                         
   4   3   1      15450.71      15264.89       243.55 o                         
   5   3   1      48187.69      48040.63       678.93 o                         
   6   3   1       9854.73       9666.95       196.89 o                         
   7   3   1      14619.08      14708.19       212.58 o                         
   8   3   1       8591.95       8538.74       224.37 o                         
   9   3   1         82.98         33.40        39.10 o                         
  10   3   1      10321.14       9404.97       293.35 o                         
  11   3   1       3190.52       3055.29       218.37 o                         
  12   3   1       2395.26       2413.23       292.72 o                         
  13   3   1       5679.47       4825.96       325.29 o                         
  14   3   1        238.04         68.70       371.98 o                         
  15   3   1       5185.27       5307.08       617.45 o                         
  16   3   1        972.25        704.52       259.70 o                         
 -16   4   1        392.04        361.85       191.16 o                         
 -15   4   1      10174.56      11757.06      1048.59 o                         
 -14   4   1       6528.91       5966.44       399.45 o                         
 -13   4   1       1413.62       1081.44       190.18 o                         
 -12   4   1      19292.35      20093.40      1133.64 o                         
 -11   4   1       3605.21       3573.35       162.59 o                         
 -10   4   1      41579.34      45651.29       802.95 o                         
  -9   4   1       1312.56       1236.53       105.10 o                         
  -8   4   1      31175.46      31099.11      1456.46 o                         
  -7   4   1      19032.73      18695.09       741.08 o                         
  -6   4   1      31040.97      30629.51      1055.28 o                         
  -5   4   1      19252.44      19200.33       538.36 o                         
  -4   4   1       2063.53       2072.64       126.05 o                         
  -3   4   1      20416.60      19920.66       379.30 o                         
  -2   4   1      31681.05      32784.95       545.51 o                         
  -1   4   1      16495.16      17229.57       275.33 o                         
   0   4   1      22497.69      24484.64       349.42 o                         
   1   4   1      16160.56      17287.16       219.89 o                         
   2   4   1      48450.61      50215.83       418.70 o                         
   3   4   1      20878.95      22361.18       323.71 o                         
   4   4   1      32245.26      33977.80       402.99 o                         
   5   4   1      29333.53      29745.05       520.33 o                         
   6   4   1      11908.89      11944.60       261.01 o                         
   7   4   1      33789.74      33123.52       499.83 o                         
   8   4   1       3886.70       4016.61       120.53 o                         
   9   4   1      34505.29      36290.85       670.07 o                         
  10   4   1       8489.30       7006.09       480.50 o                         
  11   4   1      19527.20      16649.25      1477.47 o                         
  12   4   1       6952.27       7320.42       457.44 o                         
  13   4   1       5535.15       5862.45       585.02 o                         
  14   4   1      14323.31      16445.86      1107.75 o                         
  15   4   1         13.02       -107.26       123.61 o                         
 -16   5   1       4604.85       5578.20       620.26 o                         
 -15   5   1         96.48       -142.04       163.02 o                         
 -14   5   1       1466.94       1404.80       243.48 o                         
 -13   5   1       2942.12       2455.54       219.38 o                         
 -12   5   1        100.59         84.66        82.01 o                         
 -11   5   1      11020.00      11649.51       369.93 o                         
 -10   5   1         21.99         90.42        51.58 o                         
  -9   5   1      10004.35      10306.32       542.45 o                         
  -8   5   1       8120.34       7720.68       519.75 o                         
  -7   5   1        598.85        897.62       187.71 o                         
  -6   5   1      14862.49      14298.84       633.19 o                         
  -5   5   1       2679.45       2570.03       227.59 o                         
  -4   5   1      39398.91      39442.55       703.88 o                         
  -3   5   1       8950.51       9263.61       234.96 o                         
  -2   5   1      28338.23      29965.38       672.38 o                         
  -1   5   1      35450.28      36553.77       429.53 o                         
   0   5   1      20946.67      22224.00       463.44 o                         
   1   5   1      50474.02      53825.88       580.71 o                         
   2   5   1        383.69        423.93        48.18 o                         
   3   5   1      42799.80      45329.50       456.97 o                         
   4   5   1      12265.19      12806.98       225.33 o                         
   5   5   1      20728.60      21582.84       332.22 o                         
   6   5   1       2980.01       2942.43       143.64 o                         
   7   5   1       6703.59       6990.17       254.98 o                         
   8   5   1      12520.94      12456.63       460.32 o                         
   9   5   1       3354.19       3253.65       124.11 o                         
  10   5   1       7940.12       8157.75       413.33 o                         
  11   5   1       3458.79       2869.20       443.66 o                         
  12   5   1       1990.93       1942.62       259.52 o                         
  13   5   1       5905.73       6487.73       470.01 o                         
  14   5   1        440.20        272.72       148.81 o                         
  15   5   1       3808.81       5110.96       587.71 o                         
 -16   6   1         12.04       -156.90       220.90 o                         
 -15   6   1        558.32        365.95       200.86 o                         
 -14   6   1        537.78        435.05       363.47 o                         
 -13   6   1         27.39         15.93       229.09 o                         
 -12   6   1       5142.24       4680.83       392.35 o                         
 -11   6   1         27.59        121.30       100.97 o                         
 -10   6   1       5065.73       5638.19       255.07 o                         
  -9   6   1        512.64        439.31       110.13 o                         
  -8   6   1       2178.95       2232.96       249.57 o                         
  -7   6   1      10791.38      11310.57       400.86 o                         
  -6   6   1       3595.98       3133.20       391.59 o                         
  -5   6   1      10197.64      10795.53       273.31 o                         
  -4   6   1        163.12         98.76        39.00 o                         
  -3   6   1       1897.38       2158.00       137.26 o                         
  -2   6   1       9820.45      10598.36       287.34 o                         
  -1   6   1      11395.74      12154.18       306.30 o                         
   0   6   1      13975.53      15270.99       428.33 o                         
   1   6   1      11366.25      11748.30       371.26 o                         
   2   6   1       7135.11       7674.19       252.22 o                         
   3   6   1        324.30        284.46        44.23 o                         
   4   6   1      12045.57      12756.31       284.36 o                         
   5   6   1       5943.64       6205.96       204.43 o                         
   6   6   1       4953.71       5643.92       270.65 o                         
   7   6   1       2992.74       2984.13       207.49 o                         
   8   6   1         70.76       -132.97       156.68 o                         
   9   6   1       4413.96       3753.71       207.62 o                         
  10   6   1        847.63        702.19        90.82 o                         
  11   6   1       3658.96       2364.53       222.79 o                         
  12   6   1        266.36         88.83       113.23 o                         
  13   6   1        428.51        509.93       170.23 o                         
  14   6   1       1240.86       1461.26       259.44 o                         
  15   6   1          0.87         42.03       599.13 o                         
 -15   7   1          3.76       -228.02       275.43 o                         
 -14   7   1         11.73       -111.85       298.49 o                         
 -13   7   1        290.37        259.27       241.16 o                         
 -12   7   1         80.83         96.77       211.21 o                         
 -11   7   1       2271.59       2520.50       274.48 o                         
 -10   7   1          3.06        133.62       150.43 o                         
  -9   7   1         38.64        205.98        98.49 o                         
  -8   7   1          7.98        -72.41        72.41 o                         
  -7   7   1        511.79        536.25       111.49 o                         
  -6   7   1        813.12        744.18       102.12 o                         
  -5   7   1        157.41        182.99        41.57 o                         
  -4   7   1       3337.60       3434.30       132.49 o                         
  -3   7   1       2265.54       2228.11       104.68 o                         
  -2   7   1        548.31        582.21        63.55 o                         
  -1   7   1        126.93        132.35        47.54 o                         
   0   7   1       1098.18       1172.47        94.88 o                         
   1   7   1       1230.05       1221.43       111.39 o                         
   2   7   1       4221.22       4286.35       172.36 o                         
   3   7   1       4036.56       4178.26       156.76 o                         
   4   7   1       2370.65       2455.44       111.38 o                         
   5   7   1          9.28         -6.96        39.76 o                         
   6   7   1        192.80        259.61        65.52 o                         
   7   7   1        611.21        552.93       111.51 o                         
   8   7   1        161.81        279.38       100.87 o                         
   9   7   1        177.95        242.93        68.99 o                         
  10   7   1       3997.04       4000.60       308.18 o                         
  11   7   1        439.54        253.66       175.86 o                         
  12   7   1        411.84        292.88       176.29 o                         
  13   7   1          6.38        181.89       160.84 o                         
  14   7   1         34.32         10.93       368.42 o                         
  15   7   1        473.54         18.97       239.22 o                         
 -13   8   1        868.48        881.46       346.12 o                         
 -12   8   1       1408.45       1224.80       300.97 o                         
 -11   8   1        269.28        127.27       152.37 o                         
 -10   8   1       5304.83       5657.03       408.08 o                         
  -9   8   1        291.26        323.01       124.03 o                         
  -8   8   1       4282.35       4919.47       671.66 o                         
  -7   8   1        245.72        399.87       112.99 o                         
  -6   8   1       1499.53       1423.11       139.83 o                         
  -5   8   1        274.65        331.97        66.09 o                         
  -4   8   1        160.23        154.49        50.35 o                         
  -3   8   1       4187.24       4135.27       185.77 o                         
  -2   8   1         74.02        102.68        57.26 o                         
  -1   8   1        152.66        283.30        77.26 o                         
   0   8   1       1324.00       1664.80       124.70 o                         
   1   8   1       1501.71       1500.28       130.85 o                         
   2   8   1       1066.48       1448.37       132.68 o                         
   3   8   1       6094.17       5978.79       257.44 o                         
   4   8   1        132.14        241.49        73.01 o                         
   5   8   1       3855.29       3983.74       225.50 o                         
   6   8   1         29.89         15.93        58.32 o                         
   7   8   1       7920.83       8782.58       430.10 o                         
   8   8   1        256.16        225.57       109.47 o                         
   9   8   1       3598.01       3967.27       317.84 o                         
  10   8   1       2151.52       2228.01       409.27 o                         
  11   8   1        930.68       1167.67       317.02 o                         
  12   8   1       2292.03       2162.14       529.63 o                         
  13   8   1       1524.17       1170.90       371.55 o                         
 -11   9   1       1565.86       1389.65       445.90 o                         
 -10   9   1       1406.19       1251.50       320.47 o                         
  -9   9   1       3610.48       3143.52       451.72 o                         
  -8   9   1       4536.04       5041.14       556.46 o                         
  -7   9   1       2057.42       1876.07       346.98 o                         
  -6   9   1      14239.19      13790.14       567.02 o                         
  -5   9   1        726.23        794.64       112.53 o                         
  -4   9   1      27236.45      27453.77       756.22 o                         
  -3   9   1       3932.91       3992.83       230.33 o                         
  -2   9   1      14238.32      14486.72       429.54 o                         
  -1   9   1       9693.52       9258.13       346.49 o                         
   0   9   1       1521.43       1497.47       174.02 o                         
   1   9   1      19351.23      20298.98       506.08 o                         
   2   9   1       1190.62       1248.43       128.68 o                         
   3   9   1      16556.93      16759.28       461.17 o                         
   4   9   1        136.80        152.65        69.01 o                         
   5   9   1       7073.14       7260.48       336.80 o                         
   6   9   1       4338.43       4399.62       310.66 o                         
   7   9   1       3460.66       3139.78       341.59 o                         
   8   9   1       5492.02       6873.49       681.89 o                         
   9   9   1       1092.18       1201.07       320.47 o                         
  10   9   1       1362.06       1676.93       373.49 o                         
  -8  10   1      11927.60      10688.43       547.16 o                         
  -7  10   1       3528.94       3427.41       307.98 o                         
  -6  10   1       4123.23       4251.89       264.52 o                         
  -5  10   1       8639.75       8567.70       363.39 o                         
  -4  10   1         26.56        -79.81        79.81 o                         
  -3  10   1       9889.54       9676.68       378.18 o                         
  -2  10   1       2251.19       2267.60       187.50 o                         
  -1  10   1       6833.62       7214.85       403.22 o                         
   0  10   1      13349.11      13917.72       560.00 o                         
   1  10   1        170.60         64.95        86.41 o                         
   2  10   1      10996.13      10794.01       394.29 o                         
   3  10   1        736.04        694.39       107.01 o                         
   4  10   1      11055.89      10850.06       401.73 o                         
   5  10   1       9855.16      10378.09       400.59 o                         
   6  10   1        816.18        825.60       131.98 o                         
   7  10   1      14847.01      15143.35      1182.75 o                         
   8  10   1        154.82        156.81       118.40 o                         
  -6  11   1      12650.62      13097.99       808.19 o                         
  -5  11   1         16.32         72.28        85.58 o                         
  -4  11   1      15500.20      15650.31       514.47 o                         
  -3  11   1       1242.84       1357.30       163.55 o                         
  -2  11   1      16556.37      17142.49       534.71 o                         
  -1  11   1      11118.66      11213.39       532.68 o                         
   0  11   1       4403.61       4633.79       348.75 o                         
   1  11   1      18032.68      18783.71       685.46 o                         
   2  11   1         97.10         38.90        85.45 o                         
   3  11   1      16023.72      16850.84       529.24 o                         
   4  11   1       1879.55       1839.19       181.40 o                         
   5  11   1      10496.73      10537.84       426.95 o                         
   6  11   1      10235.68      11002.96       723.92 o                         
  -6  12   1        861.21        776.50       249.35 o                         
  -5  12   1       8768.66       8647.80       699.57 o                         
  -4  12   1        279.54        294.83       177.59 o                         
  -3  12   1       9576.92       9080.12       714.22 o                         
  -2  12   1       3692.01       3605.78       331.68 o                         
  -1  12   1       4013.23       4086.69       430.17 o                         
   0  12   1       6803.24       6567.42       431.72 o                         
   1  12   1        488.99        191.16       158.84 o                         
   2  12   1       9586.99       9826.24       721.98 o                         
   3  12   1        361.83        181.03       167.46 o                         
   4  12   1       6689.37       6788.97       598.27 o                         
   5  12   1       2283.66       2390.94       367.67 o                         
 -16   0   2       1209.61       1870.03       392.24 o                         
 -15   0   2       1222.73       2318.31       404.95 o                         
 -14   0   2        169.99         45.04        88.79 o                         
 -13   0   2      11357.19      11919.76       538.57 o                         
 -12   0   2      13297.74      14471.69       576.72 o                         
 -11   0   2       3451.05       3586.23       332.54 o                         
 -10   0   2       7538.56       8063.48       385.67 o                         
  -9   0   2       3787.06       4070.30       484.26 o                         
  -8   0   2      46263.36      44345.06       690.48 o                         
  -7   0   2      38408.88      37892.30       521.93 o                         
  -6   0   2      58991.35      57750.19      2053.01 o                         
  -5   0   2      23780.96      23037.21      1138.03 o                         
  -4   0   2       3211.51       3406.98       164.45 o                         
  -3   0   2      73681.32      73867.75      1023.91 o                         
  -2   0   2       1194.56       1199.78       116.16 o                         
  -1   0   2     119262.30     126300.61       951.72 o                         
   0   0   2      25855.69      24711.86       420.58 o                         
   1   0   2     128369.33     123461.61       925.64 o                         
   2   0   2      57493.43      56035.21      1054.31 o                         
   3   0   2     219969.31     212088.59      3396.10 o                         
   4   0   2     128457.88     122462.56       979.35 o                         
   5   0   2       7035.41       6727.52       261.74 o                         
   6   0   2      23189.43      22791.74       579.46 o                         
   7   0   2       2846.75       2759.37       218.76 o                         
   8   0   2       4302.65       4094.04       211.70 o                         
   9   0   2      24003.36      26043.58       792.88 o                         
  10   0   2        491.38        614.47        87.49 o                         
  11   0   2      12876.62      14540.24       389.01 o                         
  12   0   2       1989.70       2295.75       149.71 o                         
  13   0   2        532.01        733.59       287.61 o                         
  14   0   2       8654.22       9779.60       460.67 o                         
  15   0   2        176.37        513.36       246.12 o                         
  16   0   2       8174.51       7905.13       715.94 o                         
 -16   1   2       7739.34       8236.81       730.60 o                         
 -15   1   2          2.51        124.27        79.82 o                         
 -14   1   2      13010.02      14434.96       337.23 o                         
 -13   1   2       3862.40       4319.25       211.63 o                         
 -12   1   2      17690.77      19212.42       424.67 o                         
 -11   1   2      11129.68      11920.18       322.83 o                         
 -10   1   2       9990.17      10173.89       301.99 o                         
  -9   1   2      25035.93      25665.60       414.61 o                         
  -8   1   2         19.29         38.65        30.95 o                         
  -7   1   2      62825.32      61009.86       987.46 o                         
  -6   1   2      19415.36      19380.84       334.46 o                         
  -5   1   2      22700.67      22501.99       555.29 o                         
  -4   1   2      15682.18      14372.41       246.01 o                         
  -3   1   2         48.05         68.34        47.66 o                         
  -2   1   2      21369.84      20633.16       577.28 o                         
  -1   1   2       5372.44       5467.87        86.57 o                         
   0   1   2      10218.97      10145.58       114.51 o                         
   1   1   2      21253.43      20817.14       197.36 o                         
   2   1   2        237.41        318.85        44.01 o                         
   3   1   2     184218.86     182441.94      1177.13 o                         
   4   1   2      15347.67      15206.85       256.95 o                         
   5   1   2      80902.45      79317.02      1211.74 o                         
   6   1   2      31903.84      31299.11       951.32 o                         
   7   1   2        932.33        852.70       100.25 o                         
   8   1   2      30294.95      29788.46       902.99 o                         
   9   1   2        753.84        767.98        83.71 o                         
  10   1   2      33002.55      36117.96       694.63 o                         
  11   1   2        154.40        148.81        66.37 o                         
  12   1   2      15956.08      18069.66       720.70 o                         
  13   1   2       3821.88       4627.77       229.82 o                         
  14   1   2       8780.58      10403.54       493.85 o                         
  15   1   2       6722.71       7180.35       691.81 o                         
  16   1   2        841.52        907.97       216.81 o                         
 -16   2   2       1305.46       1734.32       234.01 o                         
 -15   2   2        768.38        833.11       150.17 o                         
 -14   2   2        797.08        968.37       165.82 o                         
 -13   2   2       1140.84       1309.57       149.60 o                         
 -12   2   2       3396.63       3603.96       185.51 o                         
 -11   2   2       3609.01       3409.82       177.05 o                         
 -10   2   2      11007.15      10275.21       488.41 o                         
  -9   2   2       2668.86       2265.82       153.71 o                         
  -8   2   2      16548.75      15539.74       367.07 o                         
  -7   2   2      15488.27      14836.04       377.05 o                         
  -6   2   2      25492.31      23850.60       630.33 o                         
  -5   2   2      16591.22      16196.85       308.65 o                         
  -4   2   2       8146.81       7349.10       200.23 o                         
  -3   2   2      19275.32      18567.08       324.09 o                         
  -2   2   2        670.64        847.58        49.08 o                         
  -1   2   2      43555.71      43523.87      1058.43 o                         
   0   2   2       3452.40       3776.61        82.33 o                         
   1   2   2      31845.81      33081.54       454.32 o                         
   2   2   2      30398.29      30427.71       675.88 o                         
   3   2   2        480.06        501.73        34.64 o                         
   4   2   2      15099.46      14478.86       380.87 o                         
   5   2   2       2274.22       2153.84        86.07 o                         
   6   2   2       8443.83       7873.68       361.02 o                         
   7   2   2        820.64        746.36        87.53 o                         
   8   2   2       2773.08       2613.32       175.75 o                         
   9   2   2       6551.63       6434.95       228.30 o                         
  10   2   2       1640.21       1656.93       124.52 o                         
  11   2   2       3757.42       3912.58       392.13 o                         
  12   2   2        333.48        319.93       114.24 o                         
  13   2   2       1394.00       1464.00       318.32 o                         
  14   2   2       3692.11       3565.07       482.11 o                         
  15   2   2        509.23        261.85       181.25 o                         
  16   2   2       1340.32       1559.91       350.21 o                         
 -16   3   2       1348.84       1588.50       387.61 o                         
 -15   3   2          8.03        128.94       217.13 o                         
 -14   3   2         60.64          0.97       121.44 o                         
 -13   3   2        229.78        211.48        73.21 o                         
 -12   3   2        698.21        641.23        92.46 o                         
 -11   3   2        516.76        548.27        83.10 o                         
 -10   3   2        727.85        636.03        80.55 o                         
  -9   3   2       2912.20       2866.46       172.63 o                         
  -8   3   2       4725.63       4532.09       230.32 o                         
  -7   3   2       3891.68       3882.69       163.49 o                         
  -6   3   2        175.05        229.14        51.25 o                         
  -5   3   2       3637.68       3642.13       179.38 o                         
  -4   3   2       4026.29       4061.61       180.32 o                         
  -3   3   2      19015.42      19057.30       502.26 o                         
  -2   3   2       6285.02       6604.05       166.88 o                         
  -1   3   2        164.53        270.34        47.93 o                         
   0   3   2      16147.46      17712.40       267.67 o                         
   1   3   2        520.52        596.94        41.42 o                         
   2   3   2        521.22        560.57        35.20 o                         
   3   3   2      12524.94      13301.38       221.01 o                         
   4   3   2        349.81        360.99        40.79 o                         
   5   3   2       9026.37       9214.88       216.97 o                         
   6   3   2       1336.62       1430.44        57.39 o                         
   7   3   2        777.56        747.82        64.15 o                         
   8   3   2       4117.24       4059.47       152.68 o                         
   9   3   2       2522.18       2347.40       127.39 o                         
  10   3   2       1282.44       1166.65        99.25 o                         
  11   3   2        312.42        209.96        51.86 o                         
  12   3   2        756.60        603.46       278.99 o                         
  13   3   2        975.62        790.04       218.64 o                         
  14   3   2         10.14        -47.08       157.76 o                         
  15   3   2        516.83        115.73       206.90 o                         
 -16   4   2          2.61        206.90       211.85 o                         
 -15   4   2         13.21       -123.87       269.18 o                         
 -14   4   2          0.20        128.52        95.36 o                         
 -13   4   2         12.09        -96.56        96.56 o                         
 -12   4   2        280.05        146.37        82.65 o                         
 -11   4   2        929.96        877.03        91.73 o                         
 -10   4   2        321.77        420.34        74.35 o                         
  -9   4   2        123.73        114.43        63.57 o                         
  -8   4   2       3656.75       3809.45       195.35 o                         
  -7   4   2       4175.39       4077.12       277.76 o                         
  -6   4   2        918.28        939.96       111.51 o                         
  -5   4   2      21805.62      21312.82       597.84 o                         
  -4   4   2        200.73        339.36        62.40 o                         
  -3   4   2      13872.39      13471.73       769.82 o                         
  -2   4   2        265.16        439.43        92.20 o                         
  -1   4   2        747.28        630.60        47.58 o                         
   0   4   2        928.86        863.95        60.33 o                         
   1   4   2         66.78         92.31        27.67 o                         
   2   4   2        153.46        186.25        35.24 o                         
   3   4   2       1886.67       1808.88        71.12 o                         
   4   4   2       1665.85       1726.32        86.32 o                         
   5   4   2        557.74        523.63        63.13 o                         
   6   4   2        175.21        243.71        48.72 o                         
   7   4   2         14.11        136.33        39.68 o                         
   8   4   2        238.95        273.86        35.98 o                         
   9   4   2        136.49        153.60        51.08 o                         
  10   4   2         71.93        104.99        72.17 o                         
  11   4   2          9.97         48.76        53.93 o                         
  12   4   2        166.84         82.31        51.13 o                         
  13   4   2         88.57         59.10       203.55 o                         
  14   4   2         11.02        -27.05       123.23 o                         
  15   4   2        130.75        -14.66       203.02 o                         
  16   4   2        328.86        711.85       225.43 o                         
 -16   5   2       5783.44       6574.10       670.04 o                         
 -15   5   2         68.88       -146.36       190.19 o                         
 -14   5   2       7889.47       8269.74       633.40 o                         
 -13   5   2        614.54        296.44        98.73 o                         
 -12   5   2       5280.83       5404.67       237.93 o                         
 -11   5   2       3647.48       3761.70       194.21 o                         
 -10   5   2       4720.35       4905.20       213.26 o                         
  -9   5   2       7481.32       7934.03       287.74 o                         
  -8   5   2       1713.70       1669.16       126.42 o                         
  -7   5   2       7568.77       7948.45       518.10 o                         
  -6   5   2        321.38        252.58       107.11 o                         
  -5   5   2      11796.05      11648.43       496.33 o                         
  -4   5   2       4938.58       5137.25       231.08 o                         
  -3   5   2         15.80         14.79        47.09 o                         
  -2   5   2       1870.67       2170.24       121.23 o                         
  -1   5   2        887.20        904.07        78.77 o                         
   0   5   2       3659.75       3815.69       159.11 o                         
   1   5   2      11719.14      11986.12       272.03 o                         
   2   5   2        360.31        408.77        55.78 o                         
   3   5   2      12793.29      13811.76       234.76 o                         
   4   5   2       2764.75       2860.06       101.57 o                         
   5   5   2       9148.98       9683.12       245.64 o                         
   6   5   2       7295.92       7731.18       228.27 o                         
   7   5   2       6699.32       6836.43       225.60 o                         
   8   5   2      14925.08      15545.61       518.88 o                         
   9   5   2        160.03        195.03        53.72 o                         
  10   5   2      11535.89      10610.12       597.94 o                         
  11   5   2         34.78         40.38        52.49 o                         
  12   5   2      10732.08      10610.54       671.66 o                         
  13   5   2       1620.91       1557.35       200.82 o                         
  14   5   2       2543.15       2480.81       243.37 o                         
  15   5   2       1105.10       1570.03       332.33 o                         
  16   5   2        416.84        509.26       213.58 o                         
 -16   6   2        937.15        717.02       272.20 o                         
 -15   6   2       3080.35       3151.49       522.41 o                         
 -14   6   2        294.89         44.18       139.68 o                         
 -13   6   2       1608.91       1305.12       231.93 o                         
 -12   6   2       2432.31       2583.94       223.88 o                         
 -11   6   2       1558.39       1489.52       146.86 o                         
 -10   6   2      14624.06      15842.30       437.16 o                         
  -9   6   2       1951.37       1978.70       208.88 o                         
  -8   6   2      10098.06      10163.95       530.39 o                         
  -7   6   2       6087.17       6418.35       308.33 o                         
  -6   6   2      16322.34      16457.53       475.34 o                         
  -5   6   2      32508.17      32927.37       460.23 o                         
  -4   6   2       7562.61       7547.53       216.64 o                         
  -3   6   2      58857.27      58711.56      1072.00 o                         
  -2   6   2       1880.58       1959.33        95.91 o                         
  -1   6   2      48591.06      51442.35       850.65 o                         
   0   6   2      12540.27      13280.21       249.10 o                         
   1   6   2      56714.21      57700.27       945.46 o                         
   2   6   2      42891.61      45060.09       971.10 o                         
   3   6   2       9816.81       9918.65       216.98 o                         
   4   6   2      19919.13      21570.81       302.59 o                         
   5   6   2       2249.32       2247.83       103.49 o                         
   6   6   2      21725.80      23753.10       384.87 o                         
   7   6   2       4409.35       4664.03       222.19 o                         
   8   6   2       3733.65       4132.37       483.19 o                         
   9   6   2       5547.39       4936.93       253.89 o                         
  10   6   2         44.90        -82.44        84.70 o                         
  11   6   2       4003.91       3004.29       432.54 o                         
  12   6   2       2550.95       2222.65       290.18 o                         
  13   6   2       1544.41       1242.79       243.31 o                         
  14   6   2       5060.67       5135.70       427.89 o                         
  15   6   2        192.69        404.09       245.04 o                         
 -15   7   2         45.24       -142.89       259.91 o                         
 -14   7   2       9448.61      10381.41       979.74 o                         
 -13   7   2       2354.03       2466.15       485.56 o                         
 -12   7   2      10011.05       9834.86       915.51 o                         
 -11   7   2       9325.74       8921.65       495.60 o                         
 -10   7   2       3682.99       4126.50       328.29 o                         
  -9   7   2      17146.06      12824.61       870.15 o                         
  -8   7   2        104.74        158.40       108.19 o                         
  -7   7   2      21494.68      22804.19       815.30 o                         
  -6   7   2       3379.56       3207.58       187.60 o                         
  -5   7   2      17694.98      17894.37       374.97 o                         
  -4   7   2      16531.33      16235.52       345.40 o                         
  -3   7   2        418.95        439.28        53.81 o                         
  -2   7   2      18468.90      18827.03       556.12 o                         
  -1   7   2       1383.95       1475.27       105.00 o                         
   0   7   2       9134.90       9288.96       255.50 o                         
   1   7   2      12295.80      12007.87       331.92 o                         
   2   7   2        260.72        296.14        51.32 o                         
   3   7   2      34271.10      35870.41       944.40 o                         
   4   7   2       2806.55       2908.47       138.77 o                         
   5   7   2      32876.08      35351.07       699.06 o                         
   6   7   2       7032.51       7807.50       590.95 o                         
   7   7   2      13504.88      14034.84       852.15 o                         
   8   7   2      24827.91      26966.45      1208.40 o                         
   9   7   2        856.10        999.66       128.92 o                         
  10   7   2      21169.59      21069.07      1157.97 o                         
  11   7   2        224.85        106.25       159.91 o                         
  12   7   2      12294.90       9880.33       838.36 o                         
  13   7   2       3583.18       3538.81       376.01 o                         
  14   7   2       3979.44       4784.24       649.57 o                         
 -13   8   2       4688.79       5262.47       726.07 o                         
 -12   8   2       6050.16       5227.26       676.94 o                         
 -11   8   2       1592.52       1230.55       227.38 o                         
 -10   8   2       8485.28       7759.38       783.08 o                         
  -9   8   2         67.09       -153.66       190.73 o                         
  -8   8   2      17102.32      17217.21       731.78 o                         
  -7   8   2       6095.24       6594.26       365.40 o                         
  -6   8   2      16302.14      16043.30       540.91 o                         
  -5   8   2      14545.60      14164.57       462.77 o                         
  -4   8   2       5586.84       5300.96       249.95 o                         
  -3   8   2      31622.30      32405.35      1147.01 o                         
  -2   8   2        486.09        459.16        70.11 o                         
  -1   8   2      36746.16      36335.14       676.57 o                         
   0   8   2      18928.94      18972.03       456.52 o                         
   1   8   2       9785.93      10039.71       328.68 o                         
   2   8   2      18923.92      19066.48       452.18 o                         
   3   8   2       3049.46       3404.98       197.00 o                         
   4   8   2      16074.39      16224.20       546.80 o                         
   5   8   2        395.81        403.60        79.49 o                         
   6   8   2       6189.19       7025.53       361.28 o                         
   7   8   2       3617.04       3329.94       450.86 o                         
   8   8   2       4047.01       4656.24       354.20 o                         
   9   8   2      11000.43      12098.64       910.77 o                         
  10   8   2        142.11        -15.30       160.56 o                         
  11   8   2       6352.34       5995.87       677.15 o                         
  12   8   2        806.18        322.63       255.17 o                         
  13   8   2       1628.79       1453.44       407.97 o                         
 -11   9   2       2473.20       2659.90       534.26 o                         
 -10   9   2        375.80        483.09       253.66 o                         
  -9   9   2       2557.44       2765.07       423.49 o                         
  -8   9   2        576.99        568.75       239.22 o                         
  -7   9   2       8865.59       8395.86       675.43 o                         
  -6   9   2       7568.88       7450.26       329.31 o                         
  -5   9   2       2404.29       2206.83       181.94 o                         
  -4   9   2       4661.06       4773.65       256.61 o                         
  -3   9   2        400.38        278.38        75.40 o                         
  -2   9   2      16886.73      16876.07       465.87 o                         
  -1   9   2       3157.87       2985.12       197.88 o                         
   0   9   2       7918.34       8401.99       407.31 o                         
   1   9   2       4984.99       5094.33       255.81 o                         
   2   9   2       2595.86       2593.93       183.70 o                         
   3   9   2      14653.32      15086.19       511.24 o                         
   4   9   2        919.46        877.51       112.48 o                         
   5   9   2      13198.10      13893.23       554.20 o                         
   6   9   2        415.61        354.73        87.05 o                         
   7   9   2       1604.99       1499.14       545.79 o                         
   8   9   2       3033.92       3792.01       527.15 o                         
   9   9   2       1118.29       1088.14       310.77 o                         
  10   9   2       7086.91       8183.79       794.18 o                         
  -8  10   2       2032.21       1835.92       238.90 o                         
  -7  10   2          9.18         21.04       129.20 o                         
  -6  10   2       2722.51       2722.96       219.10 o                         
  -5  10   2        593.30        677.84       120.20 o                         
  -4  10   2        483.37        327.85        91.42 o                         
  -3  10   2        130.75        160.50        76.93 o                         
  -2  10   2         83.64         -0.70        72.41 o                         
  -1  10   2       2473.67       2695.67       258.30 o                         
   0  10   2        368.35        498.06       127.93 o                         
   1  10   2         23.83         25.64        78.99 o                         
   2  10   2        983.34       1122.24       137.57 o                         
   3  10   2        197.08         60.69        77.36 o                         
   4  10   2       4934.39       5181.06       282.05 o                         
   5  10   2         89.32        146.73        81.70 o                         
   6  10   2       1524.64       1700.15       184.43 o                         
   7  10   2       1110.43       1363.44       227.48 o                         
   8  10   2        191.50        343.75       194.61 o                         
  -6  11   2        715.20        805.45       170.76 o                         
  -5  11   2          5.75         17.36        86.79 o                         
  -4  11   2        562.85        636.25       126.84 o                         
  -3  11   2        712.18        658.45       123.45 o                         
  -2  11   2        241.61        412.70       109.81 o                         
  -1  11   2        253.04         48.73       117.42 o                         
   0  11   2        678.87        671.04       148.20 o                         
   1  11   2        494.53        623.09       149.30 o                         
   2  11   2         57.08        191.06       201.08 o                         
   3  11   2          6.75        120.66        89.66 o                         
   4  11   2        527.96        412.39        94.66 o                         
   5  11   2          6.98        367.79       128.08 o                         
   6  11   2       1607.92       1982.10       323.06 o                         
  -6  12   2        339.18        316.81       192.24 o                         
  -5  12   2       6612.89       6621.73       630.82 o                         
  -4  12   2        628.93        410.99       223.92 o                         
  -3  12   2       7072.85       7134.66       663.36 o                         
  -2  12   2        222.94         48.62       151.72 o                         
  -1  12   2       5092.07       5005.33       382.43 o                         
   0  12   2       2545.84       2185.76       351.08 o                         
   1  12   2       3377.37       3284.68       423.49 o                         
   2  12   2       2182.72       2099.77       338.36 o                         
   3  12   2       3690.39       3988.99       452.15 o                         
   4  12   2       3491.99       3515.07       426.51 o                         
 -16   1   3         75.02        340.03       133.30 o                         
 -15   1   3        363.76        404.49       105.66 o                         
 -14   1   3       1564.25       2028.58       130.21 o                         
 -13   1   3         75.22         81.37        56.69 o                         
 -12   1   3       1826.88       1870.14       110.41 o                         
 -11   1   3        413.08        372.91        70.27 o                         
 -10   1   3        990.25        979.70        74.50 o                         
  -9   1   3       5144.53       4864.02       177.09 o                         
  -8   1   3        178.55        228.86        69.99 o                         
  -7   1   3      18132.55      16640.46       250.82 o                         
  -6   1   3       2750.43       2971.14       133.67 o                         
  -5   1   3       2286.74       2137.27       111.82 o                         
  -4   1   3        618.71        584.05        61.18 o                         
  -3   1   3      21572.05      20572.60       528.73 o                         
  -2   1   3      58695.29      59025.49       420.65 o                         
  -1   1   3       1431.30       1333.85        45.74 o                         
   0   1   3       1878.03       1830.94        41.92 o                         
   1   1   3       8377.82       8521.07       104.09 o                         
   2   1   3      14440.03      14020.24       180.62 o                         
   3   1   3       8330.91       8226.69       146.85 o                         
   4   1   3      45378.24      46213.61       459.65 o                         
   5   1   3        519.63        482.63        58.58 o                         
   6   1   3       5866.11       5797.39       195.79 o                         
   7   1   3       3816.76       3902.26       172.71 o                         
   8   1   3        299.56        301.12        61.13 o                         
   9   1   3       4598.46       4837.60       196.05 o                         
  10   1   3       4728.77       4943.27       202.57 o                         
  11   1   3        572.54        680.43       100.13 o                         
  12   1   3        529.95        634.89       109.57 o                         
  13   1   3        338.65        514.63        93.85 o                         
  14   1   3       1659.71       1899.34       359.91 o                         
  15   1   3       2553.15       3124.28       320.04 o                         
  16   1   3         61.43        396.21       300.00 o                         
 -16   2   3       2568.87       2969.83       301.12 o                         
 -15   2   3       4830.03       5578.80       305.95 o                         
 -14   2   3        477.69        470.16       116.88 o                         
 -13   2   3      16007.81      17597.12       434.32 o                         
 -12   2   3         61.27         34.97        60.67 o                         
 -11   2   3      13000.79      14070.03       399.89 o                         
 -10   2   3        735.66        771.83       126.66 o                         
  -9   2   3      18640.40      17622.78      1244.28 o                         
  -8   2   3      26854.62      25732.09       582.43 o                         
  -7   2   3       2495.84       2606.13       152.59 o                         
  -6   2   3      15402.74      14825.89       332.21 o                         
  -5   2   3        437.96        558.06        64.85 o                         
  -4   2   3       7274.68       7051.96       189.63 o                         
  -3   2   3       4673.43       4649.33        92.64 o                         
  -2   2   3        701.65        828.97        50.54 o                         
  -1   2   3      30333.28      29810.32       605.37 o                         
   0   2   3       5343.20       4929.59        99.55 o                         
   1   2   3      13152.46      12810.07       172.85 o                         
   2   2   3       5786.60       5247.99       119.68 o                         
   3   2   3      14066.43      14058.57       183.42 o                         
   4   2   3      63905.93      63265.98       615.27 o                         
   5   2   3        820.08        814.66        45.50 o                         
   6   2   3      32632.33      31271.89       579.20 o                         
   7   2   3      10521.69      10707.38       500.08 o                         
   8   2   3      23060.71      20734.28       654.20 o                         
   9   2   3      20278.03      18622.19       550.24 o                         
  10   2   3       5119.09       4666.34       327.34 o                         
  11   2   3       7676.15       7207.95       393.35 o                         
  12   2   3        584.96        392.45       185.13 o                         
  13   2   3       8305.71       8192.41       689.00 o                         
  14   2   3         48.75          9.48       193.53 o                         
  15   2   3       5805.22       6157.94       644.82 o                         
  16   2   3       1144.61       1158.61       301.08 o                         
 -16   3   3       1139.55       1115.13       207.47 o                         
 -15   3   3       1082.39       1181.43       362.82 o                         
 -14   3   3       4452.99       4989.89       429.03 o                         
 -13   3   3        801.88        759.66       101.48 o                         
 -12   3   3       9160.88       9657.72       356.85 o                         
 -11   3   3       8207.54       8319.76       407.00 o                         
 -10   3   3       2650.65       2654.69       181.33 o                         
  -9   3   3      39372.02      37330.32      1210.45 o                         
  -8   3   3        154.75        211.32        67.81 o                         
  -7   3   3      77376.37      73990.97      1135.99 o                         
  -6   3   3       4169.09       4146.73       213.22 o                         
  -5   3   3      67015.62      66383.63       764.24 o                         
  -4   3   3      66563.18      67120.12       450.64 o                         
  -3   3   3      51365.40      52133.16       794.40 o                         
  -2   3   3     147290.34     149038.59       717.75 o                         
  -1   3   3      15924.03      15947.29       232.38 o                         
   0   3   3      74463.09      76391.73      1235.98 o                         
   1   3   3       6813.80       7093.64       122.02 o                         
   2   3   3      32631.99      31923.25       531.24 o                         
   3   3   3      25569.90      26357.71       298.27 o                         
   4   3   3      22841.56      22550.68       462.55 o                         
   5   3   3      21864.44      21164.27       365.24 o                         
   6   3   3        487.60        499.01        44.78 o                         
   7   3   3      16412.65      15489.24       259.77 o                         
   8   3   3       4386.75       4242.45       151.61 o                         
   9   3   3       7320.09       7117.66       293.74 o                         
  10   3   3       4289.56       3609.76       195.30 o                         
  11   3   3         25.20        -51.46        51.46 o                         
  12   3   3       5324.94       4126.40       396.86 o                         
  13   3   3       3336.67       3527.69       511.74 o                         
  14   3   3       5384.35       4532.09       540.08 o                         
  15   3   3       3964.57       4002.95       325.29 o                         
 -17   4   3       2438.85       3356.02       479.95 o                         
 -16   4   3       3459.93       4262.05       521.12 o                         
 -15   4   3      10958.84      12258.20      1227.15 o                         
 -14   4   3        873.26        669.94       543.64 o                         
 -13   4   3      14911.55      15370.85       947.49 o                         
 -12   4   3        773.02        687.75        86.79 o                         
 -11   4   3      20949.87      20969.80       664.54 o                         
 -10   4   3       7449.99       7432.10       257.68 o                         
  -9   4   3       8559.09       8483.34       265.99 o                         
  -8   4   3      25349.20      25343.97       513.03 o                         
  -7   4   3      10308.31       9819.33       430.76 o                         
  -6   4   3      46061.49      45838.76      1131.46 o                         
  -5   4   3        137.35        125.86        40.98 o                         
  -4   4   3       4962.95       4862.77       169.58 o                         
  -3   4   3      11346.02      11218.39       315.74 o                         
  -2   4   3        221.85        431.43        49.29 o                         
  -1   4   3      27436.75      27823.38       638.75 o                         
   0   4   3        258.63        317.59        36.24 o                         
   1   4   3      35697.28      37218.94       557.98 o                         
   2   4   3      42978.75      45251.23       597.55 o                         
   3   4   3      12741.39      13833.87       315.83 o                         
   4   4   3      42276.37      44682.86      1016.39 o                         
   5   4   3       4006.16       4141.62       160.55 o                         
   6   4   3      44133.76      46355.71       573.49 o                         
   7   4   3      13000.66      12289.65       365.93 o                         
   8   4   3      18474.54      18471.13       360.09 o                         
   9   4   3      13243.56      12628.13       422.58 o                         
  10   4   3      12627.21      11398.29       455.10 o                         
  11   4   3      13185.64      10370.33       938.19 o                         
  12   4   3        486.14        350.11        85.95 o                         
  13   4   3      12999.46      11788.16       586.26 o                         
  14   4   3       1334.80       1318.08       215.38 o                         
  15   4   3       5564.25       5476.49       528.55 o                         
 -17   5   3       2585.24       3144.16       500.86 o                         
 -16   5   3       1871.75       2405.59       441.59 o                         
 -15   5   3        315.99        285.72       216.05 o                         
 -14   5   3       4094.79       4671.61       477.80 o                         
 -13   5   3          4.66       -102.20       102.20 o                         
 -12   5   3      10025.13      10431.91       436.62 o                         
 -11   5   3       1883.28       1830.29       143.29 o                         
 -10   5   3       2204.38       2345.64       154.97 o                         
  -9   5   3      16595.23      17026.45       386.87 o                         
  -8   5   3        123.76        113.11        50.98 o                         
  -7   5   3      28602.00      28976.79       554.91 o                         
  -6   5   3        109.76         46.71        38.10 o                         
  -5   5   3      26753.77      25923.01       627.37 o                         
  -4   5   3      17958.15      17382.56       313.90 o                         
  -3   5   3       6692.99       6573.67       194.35 o                         
  -2   5   3      27108.13      24642.30       811.31 o                         
  -1   5   3       9711.75       9613.99       204.45 o                         
   0   5   3      51255.25      53558.26       734.87 o                         
   1   5   3       5361.92       5765.23       178.31 o                         
   2   5   3      27821.89      29226.87       680.12 o                         
   3   5   3      20718.71      21943.14       345.94 o                         
   4   5   3      18740.15      19616.51       298.09 o                         
   5   5   3      21751.98      23140.48       459.58 o                         
   6   5   3       2189.69       2448.78       129.74 o                         
   7   5   3      20465.73      22208.08       396.46 o                         
   8   5   3       3709.34       3845.86       185.64 o                         
   9   5   3       4805.32       4969.66       255.99 o                         
  10   5   3       3502.38       3174.33       174.45 o                         
  11   5   3        198.35        159.75        55.40 o                         
  12   5   3       9086.21       9846.54       764.33 o                         
  13   5   3       2738.95       2627.11       247.30 o                         
  14   5   3       4234.52       3988.94       298.29 o                         
  15   5   3       1233.79       1089.65       284.05 o                         
  16   5   3       1147.53       1146.98       282.76 o                         
 -16   6   3        426.60       1003.87       323.06 o                         
 -15   6   3        320.37        350.86       267.02 o                         
 -14   6   3         60.06        -83.32       165.88 o                         
 -13   6   3       2271.66       2451.72       328.13 o                         
 -12   6   3         77.89         39.06        95.63 o                         
 -11   6   3       1588.12       1817.68       169.02 o                         
 -10   6   3        969.80       1070.38       122.24 o                         
  -9   6   3        808.45        615.93       135.09 o                         
  -8   6   3      14409.07      14755.76       537.48 o                         
  -7   6   3        693.19        591.67        69.75 o                         
  -6   6   3      12418.54      12679.58       328.82 o                         
  -5   6   3       1077.03       1078.48        79.22 o                         
  -4   6   3       1254.64       1321.01        86.06 o                         
  -3   6   3      10468.28      10756.82       222.74 o                         
  -2   6   3       2808.96       2857.39       117.12 o                         
  -1   6   3       6591.70       6876.11       193.10 o                         
   0   6   3       2115.41       2253.44        99.87 o                         
   1   6   3       3878.47       4341.37       174.18 o                         
   2   6   3       3125.22       3344.37       160.90 o                         
   3   6   3       7826.19       8195.73       198.85 o                         
   4   6   3       6477.89       7045.34       198.69 o                         
   5   6   3       1244.15       1382.26        92.73 o                         
   6   6   3        868.05        972.07        82.73 o                         
   7   6   3       1973.66       2160.45       152.82 o                         
   8   6   3       3118.86       3436.74       399.03 o                         
   9   6   3       1893.02       1849.34       119.93 o                         
  10   6   3       3412.42       3035.76       178.08 o                         
  11   6   3        320.23        286.21       158.84 o                         
  12   6   3          5.07       -124.35       185.34 o                         
  13   6   3       1861.11       2293.64       288.76 o                         
  14   6   3        927.16        993.64       210.18 o                         
  15   6   3       1400.09       1261.42       332.11 o                         
 -15   7   3        153.11       -216.81       325.43 o                         
 -14   7   3       1221.97       1220.04       387.28 o                         
 -13   7   3          4.17       -309.70       309.70 o                         
 -12   7   3        911.54        462.93       258.83 o                         
 -11   7   3        248.57        157.37       267.02 o                         
 -10   7   3         11.03        113.31       104.06 o                         
  -9   7   3         11.30        -35.20       118.32 o                         
  -8   7   3        190.20        208.83        78.48 o                         
  -7   7   3       1631.92       1556.50       168.64 o                         
  -6   7   3        444.51        387.89        65.83 o                         
  -5   7   3        496.43        528.93        64.39 o                         
  -4   7   3        332.64        337.88        48.68 o                         
  -3   7   3         89.40         95.59        38.15 o                         
  -2   7   3       2030.99       2329.01       116.65 o                         
  -1   7   3        285.31        319.88        53.29 o                         
   0   7   3       3164.19       3257.14       132.06 o                         
   1   7   3       1407.28       1412.40       122.97 o                         
   2   7   3        707.32        717.28        84.33 o                         
   3   7   3       9687.17      10016.76       236.96 o                         
   4   7   3         24.05         -2.52        39.22 o                         
   5   7   3       1478.55       1780.46       143.06 o                         
   6   7   3        867.04       1007.54       234.91 o                         
   7   7   3         27.46        224.14       164.01 o                         
   8   7   3        568.40        582.11       228.02 o                         
   9   7   3       1896.26       2060.90       186.40 o                         
  10   7   3        847.55        770.25       254.96 o                         
  11   7   3         20.87         17.24       172.20 o                         
  12   7   3         12.01        -61.42       198.27 o                         
  13   7   3        274.83        277.38       170.81 o                         
  14   7   3        786.03        826.29       371.33 o                         
 -13   8   3       1352.45       1039.22       378.23 o                         
 -12   8   3         31.73       -150.86       248.06 o                         
 -11   8   3       4255.56       3774.76       596.98 o                         
 -10   8   3       2247.19       1618.74       407.54 o                         
  -9   8   3       2749.32       2621.97       473.27 o                         
  -8   8   3         73.80         15.30        87.72 o                         
  -7   8   3       1851.42       1641.71       171.92 o                         
  -6   8   3        638.37        504.55        88.59 o                         
  -5   8   3         58.38          0.11        52.18 o                         
  -4   8   3       1112.54       1212.30        98.70 o                         
  -3   8   3        384.13        387.31        70.90 o                         
  -2   8   3          5.28        -14.70        47.13 o                         
  -1   8   3       2211.95       2538.19       141.98 o                         
   0   8   3       1373.48       1500.82       152.19 o                         
   1   8   3       1610.40       1889.62       153.17 o                         
   2   8   3       4386.72       4345.55       217.77 o                         
   3   8   3       3599.45       3585.68       200.77 o                         
   4   8   3       3021.84       3284.89       196.27 o                         
   5   8   3        709.08        682.53        98.68 o                         
   6   8   3      12686.05      14455.41       506.63 o                         
   7   8   3       1427.51       1903.65       357.33 o                         
   8   8   3       3740.64       4070.88       531.46 o                         
   9   8   3       2778.05       3049.55       487.28 o                         
  10   8   3       1090.44        946.33       290.52 o                         
  11   8   3       4810.56       4849.33       624.57 o                         
  12   8   3        457.72        429.31       210.99 o                         
  13   8   3       1709.92       1668.53       464.87 o                         
 -11   9   3       3180.25       3292.65       595.69 o                         
 -10   9   3       1503.04       1120.91       267.35 o                         
  -9   9   3       5210.30       4876.39       430.67 o                         
  -8   9   3         27.84       -182.11       182.11 o                         
  -7   9   3      11129.92      10896.28       750.00 o                         
  -6   9   3       4472.47       4432.73       292.75 o                         
  -5   9   3      17656.00      16946.63       483.12 o                         
  -4   9   3       6450.37       6217.16       288.51 o                         
  -3   9   3      11354.38      10985.40       431.24 o                         
  -2   9   3      11867.66      11997.53       409.49 o                         
  -1   9   3        511.65        409.25        76.47 o                         
   0   9   3      22397.36      22600.61       662.34 o                         
   1   9   3        478.11        439.82        77.52 o                         
   2   9   3      17496.38      17958.51       703.39 o                         
   3   9   3       1612.86       1642.49       150.65 o                         
   4   9   3       2091.08       2228.34       175.49 o                         
   5   9   3       4172.09       4380.54       287.63 o                         
   6   9   3          7.37         -3.87        64.57 o                         
   7   9   3       3804.37       3699.90       854.84 o                         
   8   9   3         80.98        132.88       110.95 o                         
   9   9   3        291.05        391.16       269.61 o                         
  -8  10   3       8369.03       7761.99       468.01 o                         
  -7  10   3        433.80        342.79       128.10 o                         
  -6  10   3       7620.29       7201.59       343.24 o                         
  -5  10   3        575.81        562.85       108.05 o                         
  -4  10   3       7800.92       7777.96       353.81 o                         
  -3  10   3       6007.72       5956.01       277.20 o                         
  -2  10   3        743.13        799.86       123.82 o                         
  -1  10   3      15258.92      15020.50       580.96 o                         
   0  10   3       2974.40       2928.39       260.56 o                         
   1  10   3      10615.80      10522.29       734.16 o                         
   2  10   3       5948.54       6358.18       302.26 o                         
   3  10   3       5324.91       5210.39       275.68 o                         
   4  10   3      18328.20      19230.24       786.76 o                         
   5  10   3         28.78         13.95        77.01 o                         
   6  10   3      12520.01      14987.67       597.98 o                         
   7  10   3        494.38        681.53       311.21 o                         
   8  10   3      10372.44       9649.30       716.38 o                         
  -6  11   3       1192.55       1228.98       295.58 o                         
  -5  11   3      10014.51       9805.87       416.62 o                         
  -4  11   3       4398.96       4437.05       278.78 o                         
  -3  11   3       9109.95       9206.24       399.96 o                         
  -2  11   3      15049.67      15637.99       515.61 o                         
  -1  11   3        295.84        308.02       114.14 o                         
   0  11   3      14516.40      15133.67       618.93 o                         
   1  11   3        631.24        461.85       130.33 o                         
   2  11   3      13168.52      13481.40       577.86 o                         
   3  11   3       5643.59       6190.57       326.33 o                         
   4  11   3       3424.07       3330.84       240.51 o                         
   5  11   3      10298.71      10086.20       728.66 o                         
  -2  12   3       1301.61        856.68       220.04 o                         
  -1  12   3      10637.63      10028.83       728.01 o                         
   0  12   3         18.19        -85.34       151.29 o                         
   1  12   3      10475.41      10122.58       701.72 o                         
   2  12   3       1900.17       1813.78       309.48 o                         
   3  12   3       3606.61       3584.25       421.76 o                         
 -16   0   4       2542.64       2980.59       457.97 o                         
 -15   0   4       2543.93       3016.36       346.33 o                         
 -14   0   4       1567.12       1642.80       159.96 o                         
 -13   0   4      13717.36      15332.05       690.41 o                         
 -12   0   4        430.39        376.67        87.60 o                         
 -11   0   4      11641.00      11693.86       424.35 o                         
 -10   0   4       2813.28       2547.53       196.72 o                         
  -9   0   4      33308.22      33142.28      1022.41 o                         
  -8   0   4      35883.93      35071.51       720.12 o                         
  -7   0   4       7690.90       7219.69       320.62 o                         
  -6   0   4      49595.52      45309.06       738.85 o                         
  -5   0   4          5.02         49.11        61.40 o                         
  -4   0   4     146875.53     147421.53      1271.43 o                         
  -3   0   4      37885.48      38195.92       797.84 o                         
  -2   0   4     126309.62     126485.09      1352.58 o                         
  -1   0   4      28180.33      26428.44       864.33 o                         
   0   0   4       5563.62       5181.34       144.80 o                         
   1   0   4      21388.79      19274.62       529.45 o                         
   2   0   4       3514.54       3764.30        89.84 o                         
   3   0   4     121366.57     115912.57      1664.83 o                         
   4   0   4        388.75        393.31        76.50 o                         
   5   0   4      16944.44      16278.65       325.39 o                         
   6   0   4        831.26        880.03       122.36 o                         
   7   0   4       1448.93       1126.06       137.59 o                         
   8   0   4      33106.34      33634.46      1021.44 o                         
   9   0   4       1518.33       1859.69       192.37 o                         
  10   0   4       3546.24       3792.74       244.61 o                         
  11   0   4       5117.11       5974.70       361.35 o                         
  12   0   4        121.61        807.97       262.28 o                         
  13   0   4      11716.39      12654.24       803.23 o                         
  14   0   4         86.69        473.92       259.05 o                         
  15   0   4       6809.50       7499.74       668.32 o                         
  16   0   4       2685.13       2686.41       435.34 o                         
 -16   1   4        966.80       1523.27       218.88 o                         
 -15   1   4       7774.36       8462.05       347.29 o                         
 -14   1   4      12818.03      14454.97       323.20 o                         
 -13   1   4       6992.65       7018.72       208.94 o                         
 -12   1   4      10749.22      11309.21       256.18 o                         
 -11   1   4       4538.34       4579.36       160.07 o                         
 -10   1   4      13820.56      12621.97       308.12 o                         
  -9   1   4       2478.19       2465.16       121.70 o                         
  -8   1   4      30870.37      29294.50       650.93 o                         
  -7   1   4      19895.22      19869.56       365.38 o                         
  -6   1   4       7157.28       7066.79       189.07 o                         
  -5   1   4      23719.10      22720.21       495.54 o                         
  -4   1   4       6789.88       6994.02       209.92 o                         
  -3   1   4      50637.30      47618.05       729.63 o                         
  -2   1   4      22666.61      22536.83       230.55 o                         
  -1   1   4       6784.79       6659.84       176.73 o                         
   0   1   4       7746.41       6887.52        92.21 o                         
   1   1   4        186.89        170.56        16.78 o                         
   2   1   4      49251.80      47612.89       364.74 o                         
   3   1   4      30747.97      29598.77       245.47 o                         
   4   1   4      51716.85      50329.47       408.89 o                         
   5   1   4      61668.79      59124.70       512.24 o                         
   6   1   4      19229.52      18876.82       299.28 o                         
   7   1   4      58777.00      58087.21      2080.85 o                         
   8   1   4        365.38        395.93        75.37 o                         
   9   1   4      33102.57      31995.63       640.82 o                         
  10   1   4       5666.39       6344.50       284.94 o                         
  11   1   4       6815.46       7678.46       349.77 o                         
  12   1   4       9684.05      11161.13       393.63 o                         
  13   1   4       3915.42       4764.63       525.43 o                         
  14   1   4       9956.59      10824.08       800.64 o                         
  15   1   4        408.06        457.66       483.29 o                         
  16   1   4       1980.27       2375.57       510.13 o                         
 -17   2   4        207.60        395.26       204.09 o                         
 -16   2   4       1640.52       1992.03       256.85 o                         
 -15   2   4        669.97        866.96       144.63 o                         
 -14   2   4        976.63        944.70       122.02 o                         
 -13   2   4       3885.01       4092.21       218.83 o                         
 -12   2   4        224.55        203.66        85.95 o                         
 -11   2   4       7221.39       6897.85       430.67 o                         
 -10   2   4       7504.72       7556.68       299.26 o                         
  -9   2   4       4510.87       3977.46       251.76 o                         
  -8   2   4      16399.34      15654.46       459.65 o                         
  -7   2   4      12858.43      11451.89       370.18 o                         
  -6   2   4      29968.01      29161.06       482.32 o                         
  -5   2   4          8.14         21.30        23.18 o                         
  -4   2   4      48711.77      46449.37       733.64 o                         
  -3   2   4      11888.28      12133.76       209.18 o                         
  -2   2   4      54895.88      52924.67      1001.99 o                         
  -1   2   4      13442.64      13511.02       184.94 o                         
   0   2   4        333.76        303.73        26.35 o                         
   1   2   4      21788.31      21564.51       196.03 o                         
   2   2   4       1833.14       1776.21        68.49 o                         
   3   2   4      16049.59      15814.89       236.85 o                         
   4   2   4        234.90        268.94        43.05 o                         
   5   2   4       5281.47       5298.98       157.46 o                         
   6   2   4      16460.39      16066.65       445.18 o                         
   7   2   4       1481.34       1402.63        69.98 o                         
   8   2   4      10316.32       9238.39       302.79 o                         
   9   2   4        567.77        515.00        95.31 o                         
  10   2   4       1089.16        958.92       104.09 o                         
  11   2   4       1820.18       1812.06       215.67 o                         
  12   2   4        302.15        165.13       228.88 o                         
  13   2   4       2950.79       2945.45       276.37 o                         
  14   2   4         15.26        111.19       360.77 o                         
  15   2   4       1747.76       1367.45       292.89 o                         
 -17   3   4        236.60        468.32       242.46 o                         
 -16   3   4       1162.18       1268.66       217.15 o                         
 -15   3   4         70.20        291.65       348.17 o                         
 -14   3   4        425.82        405.52        97.56 o                         
 -13   3   4       2390.64       2551.29       189.38 o                         
 -12   3   4        346.15        529.32       131.21 o                         
 -11   3   4          0.28        103.86        89.65 o                         
 -10   3   4        512.50        639.14        96.78 o                         
  -9   3   4       1778.76       1734.09       147.63 o                         
  -8   3   4       5024.83       5010.30       230.59 o                         
  -7   3   4       1234.26       1314.36       132.43 o                         
  -6   3   4        883.52       1003.86       153.12 o                         
  -5   3   4       7584.16       7750.26       235.77 o                         
  -4   3   4       8344.12       8222.32       163.22 o                         
  -3   3   4       2303.91       2349.28       133.08 o                         
  -2   3   4       2088.77       2328.80        82.40 o                         
  -1   3   4      12621.52      13399.42       367.36 o                         
   0   3   4       2423.29       2476.24        78.35 o                         
   1   3   4        617.55        649.70        37.68 o                         
   2   3   4       8097.31       8003.26       122.27 o                         
   3   3   4         21.45         -7.53        21.67 o                         
   4   3   4      12954.65      12898.67       490.19 o                         
   5   3   4       1357.78       1574.98        63.69 o                         
   6   3   4         32.63         51.39        30.66 o                         
   7   3   4       4278.17       4116.99       171.83 o                         
   8   3   4          6.22        -14.54        30.21 o                         
   9   3   4        382.66        333.22        60.84 o                         
  10   3   4       1380.24       1123.39        87.57 o                         
  11   3   4        747.98        394.43       100.43 o                         
  12   3   4       2501.38       2262.41       270.16 o                         
  13   3   4          3.19       -155.26       175.69 o                         
  14   3   4       1094.94        882.47       192.24 o                         
  15   3   4        140.71       -288.58       288.58 o                         
 -17   4   4          1.48        253.45       226.08 o                         
 -16   4   4        259.45        840.08       271.77 o                         
 -15   4   4         28.57         44.13       454.09 o                         
 -14   4   4          2.81       -137.35       137.35 o                         
 -13   4   4         30.38        -45.58        82.84 o                         
 -12   4   4       1417.34       1549.06       158.37 o                         
 -11   4   4       1064.67       1041.19       110.15 o                         
 -10   4   4        889.98        906.89       100.44 o                         
  -9   4   4       1821.76       1996.94       137.73 o                         
  -8   4   4       3080.14       3106.53       159.49 o                         
  -7   4   4        195.16        313.82        66.36 o                         
  -6   4   4       3424.97       3248.97       193.37 o                         
  -5   4   4        637.14        670.58        68.34 o                         
  -4   4   4      16052.67      15984.13       303.60 o                         
  -3   4   4        224.77        325.37        46.42 o                         
  -2   4   4      19172.46      19701.84       329.10 o                         
  -1   4   4       5093.00       5393.70       149.55 o                         
   0   4   4       4790.92       4539.82       189.35 o                         
   1   4   4       2282.20       2405.95        92.45 o                         
   2   4   4        322.98        250.36        27.52 o                         
   3   4   4       1418.08       1450.32        67.82 o                         
   4   4   4        710.53        639.09        79.38 o                         
   5   4   4         32.81         37.41        40.99 o                         
   6   4   4         78.07        207.09        40.28 o                         
   7   4   4          4.95         -4.96        40.22 o                         
   8   4   4         61.61        101.24        39.66 o                         
   9   4   4        739.60        647.46        77.30 o                         
  10   4   4         21.14         92.07        47.26 o                         
  11   4   4         92.32         54.99        50.11 o                         
  12   4   4         19.17         46.35        93.69 o                         
  13   4   4         68.08          5.94        90.01 o                         
  14   4   4        185.91        135.85       266.27 o                         
  15   4   4        413.32        459.51       146.02 o                         
 -17   5   4       3445.74       4193.73       570.69 o                         
 -16   5   4        720.12       1182.11       343.96 o                         
 -15   5   4       2959.31       2928.85       342.41 o                         
 -14   5   4       2752.32       2746.24       328.77 o                         
 -13   5   4       4898.32       5011.90       422.79 o                         
 -12   5   4       7905.74       8106.57       310.07 o                         
 -11   5   4       1383.36       1431.28       130.16 o                         
 -10   5   4       7774.22       8043.01       284.62 o                         
  -9   5   4         32.31         66.46        53.24 o                         
  -8   5   4       3075.13       3223.07       179.84 o                         
  -7   5   4        628.07        791.44       108.48 o                         
  -6   5   4       1032.15       1043.87        70.74 o                         
  -5   5   4       5350.55       5499.58       169.80 o                         
  -4   5   4         13.82         37.57        29.44 o                         
  -3   5   4       1077.60       1269.25        90.03 o                         
  -2   5   4       3584.16       3417.69       140.65 o                         
  -1   5   4        241.40        354.87        55.70 o                         
   0   5   4      25009.28      25335.39       412.03 o                         
   1   5   4       3996.89       4484.21       186.97 o                         
   2   5   4       6317.62       6558.32       204.19 o                         
   3   5   4       8203.67       8371.97       291.88 o                         
   4   5   4       5480.51       5788.63       160.46 o                         
   5   5   4      19173.11      19336.02       448.11 o                         
   6   5   4       2948.64       2764.36       143.60 o                         
   7   5   4      16428.23      16919.31       519.30 o                         
   8   5   4          2.25         39.42        66.70 o                         
   9   5   4       8026.42       7057.25       255.67 o                         
  10   5   4       1811.44       1326.56       114.00 o                         
  11   5   4       6227.45       5681.49       454.42 o                         
  12   5   4       3921.26       3382.52       462.93 o                         
  13   5   4       1051.50        986.07       171.12 o                         
  14   5   4       1136.42        406.53       351.94 o                         
  15   5   4        175.24        400.00       205.60 o                         
 -17   6   4         30.10        249.35       218.10 o                         
 -16   6   4       1535.36       1527.58       384.70 o                         
 -15   6   4       1231.10       1243.74       345.04 o                         
 -14   6   4        640.22        503.80       184.11 o                         
 -13   6   4       4532.70       4993.84       438.24 o                         
 -12   6   4         33.30        -65.56       115.32 o                         
 -11   6   4      13378.69      14282.93       569.09 o                         
 -10   6   4       5850.03       5936.17       285.67 o                         
  -9   6   4       5641.60       5589.22       353.51 o                         
  -8   6   4      11723.27      12105.41       688.14 o                         
  -7   6   4       7700.31       7647.24       200.05 o                         
  -6   6   4      37808.77      38361.23       676.37 o                         
  -5   6   4         24.85         11.34        37.29 o                         
  -4   6   4      34508.45      34727.14       622.22 o                         
  -3   6   4       4006.54       4147.41       137.94 o                         
  -2   6   4      36832.64      37262.41       896.83 o                         
  -1   6   4      19232.24      19689.55       386.82 o                         
   0   6   4      17918.46      18667.19       288.50 o                         
   1   6   4      37620.53      39150.93      1116.00 o                         
   2   6   4       1305.04       1300.93        95.53 o                         
   3   6   4      19988.66      20880.92       620.07 o                         
   4   6   4        216.99        263.69        42.94 o                         
   5   6   4      17296.71      18730.52       348.23 o                         
   6   6   4       8782.61       9463.31       323.56 o                         
   7   6   4        834.33        765.95        81.77 o                         
   8   6   4       4178.57       3936.01       183.27 o                         
   9   6   4         73.28         63.56        84.05 o                         
  10   6   4       4315.98       3605.50       251.33 o                         
  11   6   4       6027.53       4976.05       575.43 o                         
  12   6   4        220.28         71.77       144.61 o                         
  13   6   4       6454.41       6088.28       712.07 o                         
  14   6   4        629.17        524.78       244.61 o                         
  15   6   4       3366.02       2887.48       450.00 o                         
 -15   7   4       5135.82       6173.89       743.75 o                         
 -14   7   4       3828.57       3770.24       610.77 o                         
 -13   7   4       5345.96       5512.25       700.21 o                         
 -12   7   4      10611.51      10919.98       969.18 o                         
 -11   7   4        399.57        376.11       129.47 o                         
 -10   7   4      14390.46      13875.57      1049.78 o                         
  -9   7   4       2395.71       2332.75       437.07 o                         
  -8   7   4      13187.60      13739.12       550.74 o                         
  -7   7   4      10511.16      10382.09       307.87 o                         
  -6   7   4       2550.08       2493.01       152.56 o                         
  -5   7   4      19977.44      20321.06       356.44 o                         
  -4   7   4       2117.84       2190.26       109.26 o                         
  -3   7   4      18723.94      18391.26       485.45 o                         
  -2   7   4       7035.07       7217.92       286.52 o                         
  -1   7   4       9240.28       9088.42       243.09 o                         
   0   7   4      24886.15      25965.78       429.02 o                         
   1   7   4       1663.92       1691.86       120.70 o                         
   2   7   4      28283.67      28278.85       500.89 o                         
   3   7   4      15586.90      16442.45       329.77 o                         
   4   7   4      15454.10      16896.41       549.67 o                         
   5   7   4      28373.20      30436.18      1078.48 o                         
   6   7   4       2470.04       2806.02       390.30 o                         
   7   7   4      26581.10      26547.52      2516.58 o                         
   8   7   4          1.77         43.52        67.78 o                         
   9   7   4      15890.15      15175.98      1721.00 o                         
  10   7   4       1063.80       1077.58       306.68 o                         
  11   7   4       8602.64       8332.50       759.26 o                         
  12   7   4       7101.39       6509.66       686.42 o                         
  13   7   4       1245.54       1373.37       255.48 o                         
 -13   8   4       6650.44       6725.40       804.52 o                         
 -12   8   4         77.91       -231.46       231.46 o                         
 -11   8   4       8479.09       8243.27       879.09 o                         
 -10   8   4       1298.68       1197.84       355.82 o                         
  -9   8   4      10039.55      10096.28       902.15 o                         
  -8   8   4      13216.83      12991.09      1003.44 o                         
  -7   8   4       3402.50       3546.35       249.53 o                         
  -6   8   4      16161.75      14606.18       609.48 o                         
  -5   8   4        452.33        359.96        70.19 o                         
  -4   8   4      26814.70      25084.90       636.02 o                         
  -3   8   4       4595.78       4508.94       210.19 o                         
  -2   8   4      24531.42      23685.59       573.65 o                         
  -1   8   4      14496.79      15497.98       389.58 o                         
   0   8   4       6546.26       6848.05       311.09 o                         
   1   8   4      20494.13      20611.13       469.64 o                         
   2   8   4         20.86        -21.34        59.04 o                         
   3   8   4      23942.50      24266.41       507.66 o                         
   4   8   4       5500.04       5580.09       284.68 o                         
   5   8   4       4488.60       4886.79       292.81 o                         
   6   8   4       7967.49       7875.41      1078.77 o                         
   7   8   4        333.21        414.44       239.65 o                         
   8   8   4      13707.69      14554.23       987.06 o                         
   9   8   4       1275.23       1428.44       373.70 o                         
  10   8   4       3823.07       3969.81       562.28 o                         
  11   8   4       3474.20       3281.66       526.72 o                         
 -11   9   4        101.71       -206.68       264.01 o                         
 -10   9   4       4823.05       3966.32       516.16 o                         
  -9   9   4       3003.68       2646.28       313.40 o                         
  -8   9   4       4778.50       4421.44       382.73 o                         
  -7   9   4       7952.01       7571.47       490.69 o                         
  -6   9   4        113.11         75.14        69.88 o                         
  -5   9   4       7253.51       7065.47       278.00 o                         
  -4   9   4        772.82        664.62        94.45 o                         
  -3   9   4      17880.51      17427.34       479.03 o                         
  -2   9   4       5612.15       5583.28       346.66 o                         
  -1   9   4       4308.68       4460.78       227.68 o                         
   0   9   4       3827.47       3889.16       275.17 o                         
   1   9   4        387.65        379.43        77.32 o                         
   2   9   4      17403.46      17767.96       470.21 o                         
   3   9   4       2883.09       2701.67       188.08 o                         
   4   9   4       8599.60       9019.55       353.91 o                         
   5   9   4       3357.85       3625.54       268.29 o                         
   6   9   4       1579.05       1532.98       188.00 o                         
   7   9   4       3687.34       4181.86       766.05 o                         
   8   9   4        263.23        228.82       118.84 o                         
   9   9   4       3532.37       4424.11       603.45 o                         
  -8  10   4        115.66        170.49       108.54 o                         
  -7  10   4        922.31        656.33       134.26 o                         
  -6  10   4        286.35        262.94        88.06 o                         
  -5  10   4        138.84        107.79        78.11 o                         
  -4  10   4        239.60        257.52       102.65 o                         
  -3  10   4        321.78        334.49        90.84 o                         
  -2  10   4        502.24        513.04       109.59 o                         
  -1  10   4        248.11        330.66       121.63 o                         
   0  10   4        619.12        601.67       132.76 o                         
   1  10   4       1151.18       1079.57       169.03 o                         
   2  10   4       1094.37        873.35       118.46 o                         
   3  10   4       3241.74       3383.72       228.36 o                         
   4  10   4        490.43        515.45       112.02 o                         
   5  10   4        378.18        347.16        96.06 o                         
   6  10   4       1190.78       1337.70       373.70 o                         
   7  10   4        219.65        282.33       167.46 o                         
   8  10   4       4976.02       5068.51       524.78 o                         
  -6  11   4          1.61         88.66       108.12 o                         
  -5  11   4        634.76        761.62       140.52 o                         
  -4  11   4        754.50        756.02       138.83 o                         
  -3  11   4        709.28        775.65       146.96 o                         
  -2  11   4        208.82        207.53       150.11 o                         
  -1  11   4       2256.94       2153.10       244.73 o                         
   0  11   4        322.96        347.17       120.65 o                         
   1  11   4        321.75        197.88        97.48 o                         
   2  11   4         98.49        335.80       135.40 o                         
   3  11   4       1226.31       1344.29       155.57 o                         
   4  11   4         16.77         54.51       103.77 o                         
  -3  12   4        460.28        493.53       207.54 o                         
  -2  12   4       2947.94       2666.58       381.46 o                         
  -1  12   4       3115.66       3027.35       393.53 o                         
   0  12   4       3113.34       2764.21       371.77 o                         
   1  12   4       2903.11       2795.89       384.05 o                         
   2  12   4       1556.32       1152.15       243.75 o                         
 -17   1   5        157.44        -79.74       146.12 o                         
 -16   1   5          7.25        324.17       145.91 o                         
 -15   1   5       2365.47       2489.72       204.20 o                         
 -14   1   5       1937.84       1721.48       106.99 o                         
 -13   1   5        317.31        181.76        65.29 o                         
 -12   1   5       1504.75       1648.72       105.32 o                         
 -11   1   5         61.29         90.85        90.77 o                         
 -10   1   5       7011.25       6626.99       269.15 o                         
  -9   1   5        131.07        111.81        76.41 o                         
  -8   1   5       5289.27       4873.17       279.25 o                         
  -7   1   5        857.72        895.28        88.37 o                         
  -6   1   5       3681.49       3404.44       157.15 o                         
  -5   1   5      18454.56      17919.59       563.22 o                         
  -4   1   5       9571.79       9075.19       242.82 o                         
  -3   1   5      31866.44      30476.80       442.01 o                         
  -2   1   5        377.21        448.20        35.63 o                         
  -1   1   5        678.34        690.94        42.42 o                         
   0   1   5         90.26        106.13        21.77 o                         
   1   1   5      14293.49      14506.37       114.57 o                         
   2   1   5      13884.88      12987.87       197.89 o                         
   3   1   5         63.64        106.20        27.78 o                         
   4   1   5       7303.75       7242.40       135.39 o                         
   5   1   5        989.38        895.81        45.42 o                         
   6   1   5       3913.26       3504.82        96.66 o                         
   7   1   5         85.07         66.57        27.61 o                         
   8   1   5        594.55        511.02        51.87 o                         
   9   1   5        830.70        630.22        61.01 o                         
  10   1   5        251.92        188.93        46.32 o                         
  11   1   5        323.25        187.98        89.89 o                         
  12   1   5       1013.41       1134.84        85.89 o                         
  13   1   5       1674.36       1748.58       205.47 o                         
  14   1   5       2655.34       2800.38       303.24 o                         
  15   1   5          2.50        381.72       242.89 o                         
  16   1   5        577.99        938.40       219.61 o                         
 -17   2   5       1654.97       2033.61       348.92 o                         
 -16   2   5       6561.31       7172.20       458.03 o                         
 -15   2   5         10.33        -59.85       100.10 o                         
 -14   2   5      12289.89      13538.82       700.06 o                         
 -13   2   5       1711.41       1759.78       156.40 o                         
 -12   2   5       8035.33       8456.13       355.80 o                         
 -11   2   5       3899.13       3903.98       236.32 o                         
 -10   2   5       4700.49       4352.20       329.20 o                         
  -9   2   5      16928.79      16086.89       608.93 o                         
  -8   2   5        534.51        442.93        99.03 o                         
  -7   2   5       8181.68       8065.74       156.13 o                         
  -6   2   5       1805.06       1708.46        82.70 o                         
  -5   2   5       4460.48       4317.32       133.53 o                         
  -4   2   5      22897.85      21440.41       295.40 o                         
  -3   2   5       4848.67       4877.39       139.97 o                         
  -2   2   5      10650.36       9782.38       147.24 o                         
  -1   2   5       8370.70       7686.54       140.36 o                         
   0   2   5       9137.78       8784.24       136.16 o                         
   1   2   5      40862.43      39473.83       340.11 o                         
   2   2   5        947.24        950.06        44.16 o                         
   3   2   5      47800.90      46652.98       488.54 o                         
   4   2   5      14750.70      14203.78       260.94 o                         
   5   2   5      13299.49      12591.19       245.63 o                         
   6   2   5      10810.96      10697.57       286.53 o                         
   7   2   5      23069.66      22323.73       416.93 o                         
   8   2   5      21266.27      21270.26       919.49 o                         
   9   2   5       1945.29       1491.48       173.76 o                         
  10   2   5      17235.85      16863.84      1147.33 o                         
  11   2   5         48.17         -5.26        39.05 o                         
  12   2   5      12595.41      12043.73       436.05 o                         
  13   2   5       1757.71       1812.82       176.16 o                         
  14   2   5       1146.26        619.61       191.59 o                         
  15   2   5       1401.77       1424.35       312.93 o                         
 -17   3   5       1682.54       2028.22       382.54 o                         
 -16   3   5         10.30       -120.03       153.99 o                         
 -15   3   5       8218.24       8284.72      1124.56 o                         
 -14   3   5       1680.10       1828.42       253.86 o                         
 -13   3   5       6881.07       7709.01       409.45 o                         
 -12   3   5       8698.33       8956.55       428.95 o                         
 -11   3   5        122.08         92.92        83.17 o                         
 -10   3   5      28566.86      27492.27       725.38 o                         
  -9   3   5       2436.88       2518.39       178.17 o                         
  -8   3   5      44317.58      43035.05       739.09 o                         
  -7   3   5      17383.03      17212.19       479.38 o                         
  -6   3   5      35523.95      34090.00      1431.14 o                         
  -5   3   5      82810.99      81013.07      2436.19 o                         
  -4   3   5      16706.70      16362.66       322.48 o                         
  -3   3   5     129855.21     124903.89      2344.76 o                         
  -2   3   5       4971.38       4879.89       121.95 o                         
  -1   3   5      88059.77      91618.66       792.22 o                         
   0   3   5       5122.15       5291.19       115.39 o                         
   1   3   5      32239.92      32399.31       282.24 o                         
   2   3   5      35884.58      35740.86       491.51 o                         
   3   3   5       6808.77       6343.45       146.10 o                         
   4   3   5      21385.63      21839.74       351.51 o                         
   5   3   5       1056.11       1113.22       105.52 o                         
   6   3   5       9494.20       9349.83       274.03 o                         
   7   3   5      14683.61      14370.20       450.62 o                         
   8   3   5       3293.82       3031.58       182.12 o                         
   9   3   5      13344.98      12852.20       395.74 o                         
  10   3   5       1702.28       1635.31       168.19 o                         
  11   3   5       4085.05       3610.23       235.98 o                         
  12   3   5       8077.68       8260.12       398.74 o                         
  13   3   5       1081.28       1086.76       155.43 o                         
  14   3   5       5063.37       5148.72       490.73 o                         
  15   3   5         41.29       -164.44       212.71 o                         
 -17   4   5       1061.55       1418.10       341.38 o                         
 -16   4   5       6254.61       7536.81       706.68 o                         
 -15   4   5        608.98        393.47       495.15 o                         
 -14   4   5      14180.15      13928.25      1773.05 o                         
 -13   4   5       2400.21       2257.47       199.06 o                         
 -12   4   5      16241.28      16375.71       622.00 o                         
 -11   4   5       6193.41       6530.07       266.29 o                         
 -10   4   5       1234.28       1260.37       120.66 o                         
  -9   4   5      14996.22      15413.50       375.00 o                         
  -8   4   5        293.86        228.53        54.62 o                         
  -7   4   5      26289.25      26512.24       540.92 o                         
  -6   4   5      15708.23      15903.50       368.63 o                         
  -5   4   5        510.12        610.64        72.61 o                         
  -4   4   5      28715.24      28134.91       482.70 o                         
  -3   4   5        663.43        637.77        54.00 o                         
  -2   4   5      15684.15      15339.81       301.39 o                         
  -1   4   5      12188.12      12289.38       338.45 o                         
   0   4   5       3915.68       4057.62       134.92 o                         
   1   4   5      78175.70      78216.16       958.42 o                         
   2   4   5       2964.16       3082.45        83.80 o                         
   3   4   5      57217.01      59647.09       791.50 o                         
   4   4   5        369.23        360.42        52.12 o                         
   5   4   5      33482.02      33104.54       504.43 o                         
   6   4   5      32355.01      32740.63       330.38 o                         
   7   4   5      10202.56       9745.99       370.30 o                         
   8   4   5      21575.45      20449.46      1058.51 o                         
   9   4   5       6414.52       6206.93       278.26 o                         
  10   4   5      17658.70      16101.78       745.18 o                         
  11   4   5       1008.14        985.78       133.29 o                         
  12   4   5       8782.18       8574.10       521.33 o                         
  13   4   5       2106.57       2170.26       266.30 o                         
  14   4   5       3775.60       3888.65       349.16 o                         
  15   4   5       2230.87       1927.14       409.48 o                         
 -17   5   5       1061.60       1253.66       364.22 o                         
 -16   5   5        694.65        835.56       296.98 o                         
 -15   5   5       4121.62       4126.47       401.92 o                         
 -14   5   5       1012.69        926.95       208.11 o                         
 -13   5   5      10042.58      11011.49       441.37 o                         
 -12   5   5       5471.42       5894.22       319.38 o                         
 -11   5   5        340.08        259.66        74.01 o                         
 -10   5   5       8912.64       9182.89       315.30 o                         
  -9   5   5        431.81        356.98        97.09 o                         
  -8   5   5      18743.77      19465.18       431.08 o                         
  -7   5   5       3044.07       3085.55       202.08 o                         
  -6   5   5      16148.88      15828.45       281.05 o                         
  -5   5   5      30622.76      30714.88       669.46 o                         
  -4   5   5       3140.89       3208.42       116.36 o                         
  -3   5   5      50848.29      52071.08       555.38 o                         
  -2   5   5        622.06        610.37        62.05 o                         
  -1   5   5      28503.60      28733.85       495.84 o                         
   0   5   5      11330.84      11116.25       357.53 o                         
   1   5   5       1415.30       1263.63        83.45 o                         
   2   5   5      11333.17      11701.91       214.54 o                         
   3   5   5       7680.00       7669.00       275.14 o                         
   4   5   5      20254.74      21443.83       688.05 o                         
   5   5   5        118.77        134.57        44.63 o                         
   6   5   5      14281.41      14213.53       554.69 o                         
   7   5   5       6310.30       7156.51       177.80 o                         
   8   5   5       5785.48       5418.97       296.47 o                         
   9   5   5       4524.01       4310.23       274.88 o                         
  10   5   5          8.17        -81.03        87.09 o                         
  11   5   5       4928.31       4621.45       394.50 o                         
  12   5   5       4124.60       3659.03       470.69 o                         
  13   5   5       2189.27       1894.59       251.80 o                         
  14   5   5       2162.32       2022.19       347.63 o                         
 -16   6   5        704.84        970.25       330.17 o                         
 -15   6   5        355.84        465.08       304.09 o                         
 -14   6   5       1543.80       1662.24       270.56 o                         
 -13   6   5        330.62        478.51       180.27 o                         
 -12   6   5        507.35        537.20       129.18 o                         
 -11   6   5       1846.60       2344.76       306.03 o                         
 -10   6   5         19.34       -104.65       104.65 o                         
  -9   6   5       8659.73       8812.82       456.48 o                         
  -8   6   5        247.76        196.68        94.41 o                         
  -7   6   5       3842.36       4216.96       150.20 o                         
  -6   6   5       3460.64       3635.91       154.81 o                         
  -5   6   5        592.74        659.80        61.44 o                         
  -4   6   5      17172.14      17334.52       293.82 o                         
  -3   6   5        641.83        694.72        57.95 o                         
  -2   6   5       9854.04      10163.14       227.24 o                         
  -1   6   5         85.75         23.30        34.95 o                         
   0   6   5       1617.89       1584.55        85.46 o                         
   1   6   5       7038.55       6980.47       193.33 o                         
   2   6   5       3437.50       3502.72       140.18 o                         
   3   6   5       6890.38       7375.22       170.27 o                         
   4   6   5        120.01         62.99        32.53 o                         
   5   6   5       1454.75       1555.50       113.48 o                         
   6   6   5       7687.31       7782.94       368.18 o                         
   7   6   5       1165.01       1240.05        97.79 o                         
   8   6   5       6173.38       7115.06       405.11 o                         
   9   6   5        216.35        273.27        98.07 o                         
  10   6   5        947.93        762.47       138.73 o                         
  11   6   5        187.88        303.45       178.66 o                         
  12   6   5       1378.18        720.69       247.20 o                         
  13   6   5        850.06        852.84       260.24 o                         
  14   6   5        472.72        310.56       198.92 o                         
 -15   7   5       1165.04       1198.92       385.34 o                         
 -14   7   5         20.37       -280.17       280.17 o                         
 -13   7   5        527.96        210.13       232.76 o                         
 -12   7   5        799.15        473.49       266.16 o                         
 -11   7   5        246.51        202.35       108.62 o                         
 -10   7   5         31.39       -198.71       223.71 o                         
  -9   7   5         13.93       -196.77       235.13 o                         
  -8   7   5         31.25        150.71        46.11 o                         
  -7   7   5       1052.83       1020.71        96.73 o                         
  -6   7   5        223.40        305.85       123.85 o                         
  -5   7   5          4.09         25.79        42.61 o                         
  -4   7   5        238.79        220.92        45.35 o                         
  -3   7   5       3471.35       3630.29       128.84 o                         
  -2   7   5        247.04        192.56        41.97 o                         
  -1   7   5       1024.55        934.74        84.78 o                         
   0   7   5         14.80         29.24        40.65 o                         
   1   7   5         76.39        -12.95        41.36 o                         
   2   7   5       2110.93       2165.56       136.81 o                         
   3   7   5        268.42        242.73        42.24 o                         
   4   7   5        259.17        300.60        50.25 o                         
   5   7   5        162.90        151.64        42.72 o                         
   6   7   5       2902.27       2654.37       340.30 o                         
   7   7   5       2458.22       2379.21       370.69 o                         
   8   7   5       1874.29       2016.80       371.33 o                         
   9   7   5        470.91        700.55       134.13 o                         
  10   7   5         14.61       -207.54       207.54 o                         
  11   7   5         26.27       -223.92       223.92 o                         
  12   7   5         18.03       -234.05       234.05 o                         
  13   7   5       1130.20        984.26       288.58 o                         
 -13   8   5        133.48       -104.74       277.37 o                         
 -12   8   5       2285.33       1767.66       446.55 o                         
 -11   8   5        919.86        889.43       328.88 o                         
 -10   8   5       1065.98        955.60       352.37 o                         
  -9   8   5         58.99         97.84       227.15 o                         
  -8   8   5        411.44        216.38       190.95 o                         
  -7   8   5       1837.97       1585.69       157.71 o                         
  -6   8   5        648.08        689.31       112.54 o                         
  -5   8   5        413.00        412.46        69.05 o                         
  -4   8   5        164.04        321.39        74.25 o                         
  -3   8   5        206.63        117.35        54.29 o                         
  -2   8   5       1004.79       1212.62       119.31 o                         
  -1   8   5       4419.15       4410.98       208.89 o                         
   0   8   5       2098.29       2059.06       175.36 o                         
   1   8   5       3531.03       3638.20       200.49 o                         
   2   8   5        102.93         20.87        56.18 o                         
   3   8   5       2635.85       2801.60       179.46 o                         
   4   8   5       1617.73       1724.76       145.75 o                         
   5   8   5       6815.95       7175.43       325.02 o                         
   6   8   5       4606.76       4271.88       282.47 o                         
   7   8   5        982.68       1001.91       132.91 o                         
   8   8   5       2470.04       2539.21       437.28 o                         
   9   8   5        901.43       1134.48       348.71 o                         
  10   8   5       5127.00       5543.94       660.99 o                         
  11   8   5         64.48        -92.67       240.95 o                         
 -11   9   5        508.38       1165.51       424.78 o                         
 -10   9   5       7947.96       7596.51       865.08 o                         
  -9   9   5        732.33        521.98       284.27 o                         
  -8   9   5       8846.60       8294.43       533.47 o                         
  -7   9   5      10199.12       9274.00       835.77 o                         
  -6   9   5       8491.24       8093.39       273.26 o                         
  -5   9   5      14092.77      13557.89       353.44 o                         
  -4   9   5       3014.17       3063.28       185.93 o                         
  -3   9   5      13860.36      14231.98       398.93 o                         
  -2   9   5        157.91         69.36        66.03 o                         
  -1   9   5      17240.96      17784.23       598.97 o                         
   0   9   5       1423.68       1479.86       178.13 o                         
   1   9   5       9571.12       9681.21       424.59 o                         
   2   9   5       4946.73       4936.21       251.22 o                         
   3   9   5        173.88         99.53        62.95 o                         
   4   9   5       8028.95       8634.19       429.65 o                         
   5   9   5         93.50         33.34        65.05 o                         
   6   9   5       2322.41       2448.76       292.43 o                         
   7   9   5        872.31        691.34       161.82 o                         
   8   9   5        335.49        289.08       223.60 o                         
   9   9   5       3392.72       3537.96       705.82 o                         
  -8  10   5        411.49        284.92       165.14 o                         
  -7  10   5       4977.48       4656.13       312.89 o                         
  -6  10   5       1716.91       1626.63       157.57 o                         
  -5  10   5       4476.89       4454.88       250.87 o                         
  -4  10   5       7658.52       7424.35       340.62 o                         
  -3  10   5        318.76        308.75        87.80 o                         
  -2  10   5       8462.01       8201.55       358.85 o                         
  -1  10   5       4977.87       5241.38       349.35 o                         
   0  10   5       7230.84       7173.99       403.06 o                         
   1  10   5      12258.38      12395.88       767.45 o                         
   2  10   5        959.19        844.92       224.46 o                         
   3  10   5      19759.17      20820.31       547.07 o                         
   4  10   5       2182.18       2322.40       193.18 o                         
   5  10   5      12813.50      13566.64       513.12 o                         
   6  10   5       3291.05       3538.04       347.20 o                         
   7  10   5       7794.44       7325.18       615.51 o                         
  -6  11   5       4874.45       4927.05       377.65 o                         
  -5  11   5       9855.09       9528.10       391.51 o                         
  -4  11   5       1696.96       1825.68       177.92 o                         
  -3  11   5      16561.54      16485.64       728.86 o                         
  -2  11   5        724.00        856.48       173.15 o                         
  -1  11   5      10579.41      11389.33      1062.71 o                         
   0  11   5       2969.59       2910.04       274.58 o                         
   1  11   5       6500.92       6508.27       399.63 o                         
   2  11   5      10611.15      10739.06       510.85 o                         
   3  11   5         71.44         29.94        93.10 o                         
   4  11   5       9147.39       9998.47       743.53 o                         
  -3  12   5        263.84        400.43       198.49 o                         
  -2  12   5       9408.44       8982.28       678.23 o                         
  -1  12   5       1002.04       1026.29       253.66 o                         
   0  12   5       6696.84       6842.42       574.57 o                         
   1  12   5       4387.13       4085.97       440.73 o                         
   2  12   5       1728.95       1415.08       525.43 o                         
   3  12   5       5850.05       6635.74       951.07 o                         
 -17   0   6        847.65       1688.78       373.70 o                         
 -16   0   6       7104.94       6991.77       679.52 o                         
 -15   0   6         35.64       -193.32       193.32 o                         
 -14   0   6      13397.37      14624.38       582.86 o                         
 -13   0   6       2147.61       2198.94       179.01 o                         
 -12   0   6       9123.09      10072.03       475.28 o                         
 -11   0   6      26522.49      28458.46       768.13 o                         
 -10   0   6       8718.64       8662.27       419.96 o                         
  -9   0   6      53037.54      51377.09      1355.38 o                         
  -8   0   6       2363.50       2137.49       271.77 o                         
  -7   0   6      12187.79      10681.84       561.20 o                         
  -6   0   6        225.80        235.30        83.88 o                         
  -5   0   6      74615.96      72548.86      1677.04 o                         
  -4   0   6      68852.20      69113.42      1276.07 o                         
  -3   0   6      68870.07      68423.12      1231.24 o                         
  -2   0   6      56276.64      56440.25       746.91 o                         
  -1   0   6        472.66        344.39       105.82 o                         
   0   0   6      75937.41      75984.33      2112.06 o                         
   1   0   6       7707.23       8101.53       527.91 o                         
   2   0   6      34182.80      31518.34       378.18 o                         
   3   0   6       1625.23       1676.30        73.10 o                         
   4   0   6        768.44        825.08        65.97 o                         
   5   0   6      17833.37      17717.24       506.17 o                         
   6   0   6         19.95         50.61        40.12 o                         
   7   0   6      34294.84      34231.85       909.06 o                         
   8   0   6       9181.38       8311.39       269.17 o                         
   9   0   6        508.29        418.34        91.18 o                         
  10   0   6       8639.60       9096.87       562.93 o                         
  11   0   6        194.54         25.59        82.20 o                         
  12   0   6      13704.72      13179.60      2150.74 o                         
  13   0   6       3151.44       3545.89       437.50 o                         
  14   0   6       3348.71       4050.84       491.81 o                         
  15   0   6       4411.34       4627.78       531.03 o                         
 -17   1   6       2223.80       2373.69       361.85 o                         
 -16   1   6       3266.73       3765.66       334.67 o                         
 -15   1   6      10985.41      11913.41       467.02 o                         
 -14   1   6       3014.49       2914.52       136.73 o                         
 -13   1   6      11624.58      12062.51       303.02 o                         
 -12   1   6        328.25        193.64        56.60 o                         
 -11   1   6      14979.24      14812.36       307.52 o                         
 -10   1   6       9857.97       9870.62       543.63 o                         
  -9   1   6       7627.89       7194.25       260.52 o                         
  -8   1   6      12625.67      11826.56       429.97 o                         
  -7   1   6         83.37         38.33        56.23 o                         
  -6   1   6      11674.65      11423.39       387.93 o                         
  -5   1   6      12677.13      12821.91       489.23 o                         
  -4   1   6      14488.52      14644.06       316.53 o                         
  -3   1   6      38183.16      37137.60       501.98 o                         
  -2   1   6       1014.73       1112.85        54.77 o                         
  -1   1   6      37452.54      35868.97       498.76 o                         
   0   1   6       7617.34       7053.88       142.76 o                         
   1   1   6      48845.89      47379.77       267.75 o                         
   2   1   6      35789.14      33516.40       542.98 o                         
   3   1   6       5136.77       4958.26       122.73 o                         
   4   1   6      28356.20      27005.02       354.25 o                         
   5   1   6       1390.07       1500.88        70.22 o                         
   6   1   6      53036.82      50582.30       581.98 o                         
   7   1   6       2106.11       2045.73        81.13 o                         
   8   1   6      30160.85      27160.90       558.17 o                         
   9   1   6       1792.83       1723.62       105.04 o                         
  10   1   6       4820.95       4274.28       263.11 o                         
  11   1   6       9724.17       8979.03       897.65 o                         
  12   1   6        757.35        606.45       116.63 o                         
  13   1   6       9857.79      10194.03       517.50 o                         
  14   1   6        332.21        519.11       140.61 o                         
  15   1   6       1035.11        860.40       237.71 o                         
 -17   2   6        506.57        550.00       235.77 o                         
 -16   2   6       1425.96       1701.67       252.81 o                         
 -15   2   6        869.14        978.94       135.07 o                         
 -14   2   6       5209.98       5895.13       283.46 o                         
 -13   2   6         19.75         52.58        86.75 o                         
 -12   2   6       2044.66       1935.38       182.40 o                         
 -11   2   6       8364.31       8665.28       497.84 o                         
 -10   2   6       1385.97       1400.12       151.54 o                         
  -9   2   6      12845.95      12977.69       437.63 o                         
  -8   2   6       4101.22       3804.85       122.51 o                         
  -7   2   6      22224.75      21641.82       623.32 o                         
  -6   2   6       4566.73       4783.91       154.88 o                         
  -5   2   6      31997.04      31045.41       607.55 o                         
  -4   2   6      18486.11      19297.83       276.24 o                         
  -3   2   6      31429.31      30823.98       336.28 o                         
  -2   2   6      36122.65      36600.04       474.96 o                         
  -1   2   6         60.11         41.50        24.16 o                         
   0   2   6      25276.16      24928.31       279.15 o                         
   1   2   6       1632.41       1527.59        56.06 o                         
   2   2   6      17410.87      17096.47       189.54 o                         
   3   2   6       2665.61       2695.07        96.26 o                         
   4   2   6       4922.36       4884.53       194.65 o                         
   5   2   6       8906.00       8261.68       205.22 o                         
   6   2   6       2873.75       2846.97       132.21 o                         
   7   2   6       8385.28       8206.82       232.75 o                         
   8   2   6       5665.29       5307.64       217.22 o                         
   9   2   6       4029.58       3706.71       179.71 o                         
  10   2   6      11234.28      10218.54       370.63 o                         
  11   2   6        372.98        360.58        73.35 o                         
  12   2   6       4510.06       4197.71       265.04 o                         
  13   2   6        789.54        727.67       114.20 o                         
  14   2   6        777.51        576.72       177.15 o                         
  15   2   6       2331.35       2383.82       356.79 o                         
 -18   3   6        213.88        339.44       214.65 o                         
 -17   3   6        189.10        319.39       209.48 o                         
 -16   3   6         15.20       -140.47       143.01 o                         
 -15   3   6        615.71        667.18       172.54 o                         
 -14   3   6         36.86         44.42       159.31 o                         
 -13   3   6       3182.53       2983.06       294.40 o                         
 -12   3   6        972.52       1126.53       146.39 o                         
 -11   3   6        177.51        147.61        96.20 o                         
 -10   3   6         33.28         63.35        72.14 o                         
  -9   3   6       1807.97       1849.70       160.60 o                         
  -8   3   6       1375.84       1435.68       115.26 o                         
  -7   3   6          5.94         -9.16        39.61 o                         
  -6   3   6       1571.11       1582.08       106.39 o                         
  -5   3   6       4010.65       3941.04       199.61 o                         
  -4   3   6       3405.67       3384.73       183.61 o                         
  -3   3   6        930.54        935.63        67.75 o                         
  -2   3   6       4889.63       4715.88       121.06 o                         
  -1   3   6       2012.26       1951.22        73.33 o                         
   0   3   6       4699.06       4774.41       128.02 o                         
   1   3   6        368.79        305.76        39.14 o                         
   2   3   6        568.02        506.39        30.18 o                         
   3   3   6       4270.47       4147.08       121.53 o                         
   4   3   6        991.16        984.53        69.28 o                         
   5   3   6        800.99        758.71        84.90 o                         
   6   3   6       2127.37       2175.28       142.04 o                         
   7   3   6         89.32         59.86        46.55 o                         
   8   3   6       2939.53       3034.77       208.00 o                         
   9   3   6         45.59         20.89        70.81 o                         
  10   3   6         29.50         59.05        74.64 o                         
  11   3   6        996.16        810.95       123.86 o                         
  12   3   6        476.17        248.19        72.50 o                         
  13   3   6         95.11       -116.02       132.16 o                         
  14   3   6        206.50         87.72       211.64 o                         
  15   3   6        252.51        -55.82       180.17 o                         
 -18   4   6          0.93        -21.98       192.67 o                         
 -17   4   6        140.57         76.72       223.71 o                         
 -16   4   6          7.69        -34.47       867.67 o                         
 -15   4   6         18.68       -110.13       466.92 o                         
 -14   4   6         59.53        286.32       130.24 o                         
 -13   4   6         27.84        125.46       152.84 o                         
 -12   4   6        657.93        907.74       174.39 o                         
 -11   4   6        778.24        699.17       103.60 o                         
 -10   4   6        199.23        254.80        73.52 o                         
  -9   4   6       5564.73       5584.83       234.16 o                         
  -8   4   6        501.26        622.56        83.38 o                         
  -7   4   6       5566.48       5603.30       221.42 o                         
  -6   4   6         12.92         92.40        49.99 o                         
  -5   4   6       5271.98       4933.68       228.16 o                         
  -4   4   6        649.76        518.59        90.52 o                         
  -3   4   6        572.30        482.27        54.25 o                         
  -2   4   6        796.42        726.91        61.48 o                         
  -1   4   6       5742.96       5764.67       155.70 o                         
   0   4   6       5145.83       5843.65       167.55 o                         
   1   4   6       4116.99       4214.16       115.92 o                         
   2   4   6       2637.97       2534.51        73.45 o                         
   3   4   6         73.53         73.36        34.32 o                         
   4   4   6          3.81        -20.24        38.69 o                         
   5   4   6         30.75         56.92        41.57 o                         
   6   4   6         41.67        144.89        72.07 o                         
   7   4   6         44.31         88.61        77.90 o                         
   8   4   6        981.90        974.45       142.33 o                         
   9   4   6        305.20        252.82        91.97 o                         
  10   4   6        279.31         36.78        90.07 o                         
  11   4   6         37.57        -80.14       102.47 o                         
  12   4   6        570.22        408.15       129.85 o                         
  13   4   6       1094.43        608.94       146.91 o                         
  14   4   6         42.59       -291.59       291.59 o                         
 -17   5   6        974.39       1419.39       417.45 o                         
 -16   5   6       1536.72       1506.89       369.18 o                         
 -15   5   6       1089.09       1012.23       276.51 o                         
 -14   5   6        855.50        646.62       185.00 o                         
 -13   5   6       7312.61       8126.23       506.80 o                         
 -12   5   6        103.57        110.59        84.42 o                         
 -11   5   6       7586.06       8499.02       373.73 o                         
 -10   5   6        104.63         59.46        63.09 o                         
  -9   5   6       2668.57       2648.55       168.00 o                         
  -8   5   6       2965.76       3142.56       214.52 o                         
  -7   5   6          4.75         32.29        73.24 o                         
  -6   5   6       2707.25       2653.37       127.42 o                         
  -5   5   6       1624.99       1572.50       106.08 o                         
  -4   5   6        134.78        198.72        39.25 o                         
  -3   5   6       6864.82       6657.78       189.56 o                         
  -2   5   6         16.66         12.42        34.89 o                         
  -1   5   6      15648.57      14898.19       426.04 o                         
   0   5   6       7372.10       7485.85       209.49 o                         
   1   5   6       6058.66       6038.46       175.64 o                         
   2   5   6      15849.41      16660.08       480.34 o                         
   3   5   6       4795.34       5036.23       162.21 o                         
   4   5   6      29473.39      32114.92       770.35 o                         
   5   5   6         54.52        105.86        40.88 o                         
   6   5   6      14379.35      15987.91       294.47 o                         
   7   5   6       1120.84       1097.24       149.66 o                         
   8   5   6       8843.38       8300.29       693.85 o                         
   9   5   6       3056.85       2718.75       313.47 o                         
  10   5   6       3937.40       3459.68       342.35 o                         
  11   5   6       3093.75       2467.24       240.28 o                         
  12   5   6        137.93        -93.32       195.47 o                         
  13   5   6       1688.64       1132.32       292.46 o                         
 -16   6   6       1818.41       2574.34       482.11 o                         
 -15   6   6         25.66       -243.96       243.96 o                         
 -14   6   6       5600.82       6306.04       504.82 o                         
 -13   6   6       1232.55       1127.93       238.36 o                         
 -12   6   6       6708.57       7469.63       379.31 o                         
 -11   6   6       9575.39       9954.40       507.49 o                         
 -10   6   6       3629.64       3648.35       300.07 o                         
  -9   6   6      18687.23      18450.98      1164.86 o                         
  -8   6   6       1626.44       1823.03       210.71 o                         
  -7   6   6      37677.69      37480.03       737.08 o                         
  -6   6   6       4957.79       4830.47       186.49 o                         
  -5   6   6      17065.06      16758.81       285.04 o                         
  -4   6   6       7511.96       7643.88       208.88 o                         
  -3   6   6      16561.12      16637.22       357.76 o                         
  -2   6   6      31879.93      31818.51      1023.46 o                         
  -1   6   6       1880.45       1925.90       101.74 o                         
   0   6   6      23553.76      24402.65       488.89 o                         
   1   6   6        344.79        292.40        46.39 o                         
   2   6   6      10860.53      11125.08       209.78 o                         
   3   6   6       5041.16       5139.05       162.27 o                         
   4   6   6       4803.53       5037.74       173.53 o                         
   5   6   6       8665.39       7931.52       359.42 o                         
   6   6   6        542.48        547.56        72.35 o                         
   7   6   6       1234.55       1470.26       104.86 o                         
   8   6   6       1852.13       1902.71       274.68 o                         
   9   6   6       2022.20       1693.61       241.59 o                         
  10   6   6       7032.89       6168.24       364.20 o                         
  11   6   6         59.06          4.74       175.43 o                         
  12   6   6       2801.13       1905.38       371.33 o                         
  13   6   6        842.18        494.18       234.91 o                         
 -14   7   6       1013.17       1505.81       386.64 o                         
 -13   7   6       9311.64       9982.71       929.31 o                         
 -12   7   6        213.86        268.32       262.50 o                         
 -11   7   6       7257.25       6831.64       774.13 o                         
 -10   7   6       3633.97       3345.24       537.93 o                         
  -9   7   6       4707.42       4293.08       599.13 o                         
  -8   7   6      13966.23      13474.93      1020.68 o                         
  -7   7   6         52.66         30.81       145.90 o                         
  -6   7   6      13968.41      13967.69       462.85 o                         
  -5   7   6       6709.68       6688.46       271.54 o                         
  -4   7   6       8060.93       7930.94       199.46 o                         
  -3   7   6      14298.35      15015.50       413.52 o                         
  -2   7   6       1315.08       1282.67        98.25 o                         
  -1   7   6      28062.83      29127.23       623.68 o                         
   0   7   6       5309.81       5277.69       201.14 o                         
   1   7   6      24140.71      24615.61       417.37 o                         
   2   7   6      13360.41      13459.76       321.04 o                         
   3   7   6      10925.64      11320.92       283.61 o                         
   4   7   6      27243.34      29576.55      1110.59 o                         
   5   7   6        123.39        206.04        49.78 o                         
   6   7   6      30893.64      30833.42       667.82 o                         
   7   7   6       3537.08       3818.07       243.42 o                         
   8   7   6      17324.12      18758.73      1082.97 o                         
   9   7   6       5660.18       5663.44       620.04 o                         
  10   7   6       3077.09       2900.85       471.98 o                         
  11   7   6       8503.37       7582.07       749.56 o                         
  12   7   6         17.37       -212.28       250.00 o                         
 -12   8   6       4696.57       4336.61       670.90 o                         
 -11   8   6       4102.94       4319.16       643.96 o                         
 -10   8   6       5167.57       4649.54       662.50 o                         
  -9   8   6      15239.53      14847.77      1135.34 o                         
  -8   8   6       1014.15        607.54       298.49 o                         
  -7   8   6      14991.57      15372.92       703.44 o                         
  -6   8   6       1316.43       1199.60       123.98 o                         
  -5   8   6      19862.74      18888.15       439.17 o                         
  -4   8   6      18120.39      16928.92       536.09 o                         
  -3   8   6       6724.96       6466.01       247.25 o                         
  -2   8   6      18575.57      17683.56       510.94 o                         
  -1   8   6        342.56        409.94        79.60 o                         
   0   8   6      22478.34      21552.76       739.75 o                         
   1   8   6       2003.79       2039.62       169.73 o                         
   2   8   6      13003.12      13221.39       347.27 o                         
   3   8   6       6695.66       7229.92       255.56 o                         
   4   8   6       1308.23       1358.33       116.31 o                         
   5   8   6      11385.46      11157.65       398.84 o                         
   6   8   6        257.04        160.76        78.78 o                         
   7   8   6      11168.40      10767.23       819.07 o                         
   8   8   6       5801.64       5866.44       505.49 o                         
   9   8   6       1717.02       1478.01       364.65 o                         
  10   8   6       5839.16       6121.95       717.02 o                         
  11   8   6        249.96        127.59       211.21 o                         
 -10   9   6       4755.63       4626.05       685.77 o                         
  -9   9   6       1762.09       1060.55       381.89 o                         
  -8   9   6       5705.62       6161.39       775.21 o                         
  -7   9   6        112.12         33.19        97.38 o                         
  -6   9   6       6076.66       5400.28       265.46 o                         
  -5   9   6       3432.54       3144.32       175.27 o                         
  -4   9   6       6648.48       6988.22       260.90 o                         
  -3   9   6       8230.73       7999.34       285.45 o                         
  -2   9   6       1597.14       1603.50       134.88 o                         
  -1   9   6       5197.35       4980.69       321.07 o                         
   0   9   6        255.96        186.06        84.44 o                         
   1   9   6      13668.41      14325.15       551.46 o                         
   2   9   6       4136.43       4243.25       217.05 o                         
   3   9   6       2044.43       2177.19       157.26 o                         
   4   9   6       4369.82       4706.71       224.93 o                         
   5   9   6         91.65         18.75        87.11 o                         
   6   9   6       9637.64       9730.46      1232.97 o                         
   7   9   6        332.33        155.86       124.91 o                         
   8   9   6       3384.03       3281.14       476.18 o                         
   9   9   6        722.30        357.11       188.58 o                         
  -8  10   6         86.03         32.15        95.23 o                         
  -7  10   6         50.15        -54.41        94.08 o                         
  -6  10   6         96.16        133.25        77.83 o                         
  -5  10   6        371.38        420.65       101.71 o                         
  -4  10   6       1266.56       1492.13       156.25 o                         
  -3  10   6         13.57        -16.96        67.62 o                         
  -2  10   6        326.56        379.01        96.68 o                         
  -1  10   6       1633.48       1480.52       232.47 o                         
   0  10   6       1227.01       1217.04       162.30 o                         
   1  10   6       2838.75       2380.14       211.97 o                         
   2  10   6       2100.25       1965.80       195.40 o                         
   3  10   6       1132.78       1265.20       134.41 o                         
   4  10   6         42.50         88.67        96.45 o                         
   5  10   6       1516.71       1485.44       224.40 o                         
   6  10   6        128.24        106.25       144.40 o                         
   7  10   6       4084.31       3871.96       458.19 o                         
  -6  11   6          8.54         86.41       117.41 o                         
  -5  11   6        173.61        256.46        93.40 o                         
  -4  11   6        723.73        636.27       122.67 o                         
  -3  11   6        131.30        520.04       119.94 o                         
  -2  11   6       3002.77       2870.80       261.47 o                         
  -1  11   6         59.71        207.98       207.87 o                         
   0  11   6        874.75        846.30       152.39 o                         
   1  11   6          2.71         12.89       125.80 o                         
   2  11   6       2251.79       2386.93       273.51 o                         
   3  11   6         84.71         39.01       257.54 o                         
   4  11   6       1341.22       1466.80       303.02 o                         
  -3  12   6        571.67        607.11       223.06 o                         
  -2  12   6       3255.14       3262.27       420.47 o                         
  -1  12   6       1615.27       1127.74       469.07 o                         
   0  12   6       3426.84       3437.26       371.77 o                         
   1  12   6        223.34       -444.39       541.16 o                         
   2  12   6        900.09        890.08       443.53 o                         
 -18   1   7        262.19        156.03       161.85 o                         
 -17   1   7        102.59         10.56       152.15 o                         
 -16   1   7        483.61        821.77       196.66 o                         
 -15   1   7       3087.23       3378.66       266.10 o                         
 -14   1   7         22.63        -41.10        75.09 o                         
 -13   1   7       2866.08       2773.89       147.26 o                         
 -12   1   7          6.73        -35.36        81.07 o                         
 -11   1   7       9890.51       9659.43       363.18 o                         
 -10   1   7       5127.23       5118.23       236.22 o                         
  -9   1   7       3302.39       3113.06       182.33 o                         
  -8   1   7       4925.02       4875.73       215.14 o                         
  -7   1   7       3122.04       2906.63       181.62 o                         
  -6   1   7       8142.32       7367.68       288.34 o                         
  -5   1   7         18.61         93.86        55.71 o                         
  -4   1   7       8071.76       7244.08       316.10 o                         
  -3   1   7        887.11        969.76        65.27 o                         
  -2   1   7       4678.31       4733.93       141.68 o                         
  -1   1   7        771.15        758.63        42.69 o                         
   0   1   7       4511.63       4737.61       166.70 o                         
   1   1   7      12091.45      11516.91       185.06 o                         
   2   1   7        224.51        210.11        22.39 o                         
   3   1   7        152.20        177.64        35.68 o                         
   4   1   7        267.80        273.51        35.06 o                         
   5   1   7       1076.12       1012.20        62.34 o                         
   6   1   7       8001.98       8001.67       188.26 o                         
   7   1   7        204.82         93.10        41.74 o                         
   8   1   7        236.21        164.64        56.64 o                         
   9   1   7        202.54        127.82        59.39 o                         
  10   1   7         53.48        -41.52        44.69 o                         
  11   1   7       2132.83       1824.80       150.26 o                         
  12   1   7        121.52          9.83       186.21 o                         
  13   1   7       2262.00       2428.33       223.16 o                         
  14   1   7        183.35        244.71       360.45 o                         
 -18   2   7         90.61         36.85       167.46 o                         
 -17   2   7       5677.51       6504.92       653.66 o                         
 -16   2   7       1151.50       1461.00       231.56 o                         
 -15   2   7       4219.52       4930.45       287.89 o                         
 -14   2   7       1120.60       1225.97       162.37 o                         
 -13   2   7       3628.99       3641.66       388.21 o                         
 -12   2   7       5519.49       5049.98       287.92 o                         
 -11   2   7        183.01        121.95        36.58 o                         
 -10   2   7      15300.97      14928.88       610.95 o                         
  -9   2   7       1883.59       1757.74       135.48 o                         
  -8   2   7       3554.30       3540.43       137.26 o                         
  -7   2   7       2742.29       2707.12       121.70 o                         
  -6   2   7         18.26         49.59        40.79 o                         
  -5   2   7      22933.54      21762.23       450.00 o                         
  -4   2   7      13165.27      12921.10       349.36 o                         
  -3   2   7       8939.57       8665.66       192.37 o                         
  -2   2   7      17024.62      16330.29       251.74 o                         
  -1   2   7       3707.57       3401.25        76.58 o                         
   0   2   7      54391.05      53890.04       464.10 o                         
   1   2   7       2249.20       2454.86        70.87 o                         
   2   2   7      42396.54      42254.68       538.57 o                         
   3   2   7      10206.32      10174.11       224.24 o                         
   4   2   7      16802.38      16327.65       274.83 o                         
   5   2   7      20855.00      20742.01       330.20 o                         
   6   2   7       2882.50       2727.29       133.07 o                         
   7   2   7      31935.33      32569.59       584.94 o                         
   8   2   7        407.98        440.35        74.33 o                         
   9   2   7       9351.41       9155.92       309.80 o                         
  10   2   7        146.58        100.76        88.51 o                         
  11   2   7       6970.05       6775.34       425.44 o                         
  12   2   7       3091.72       2663.07       214.75 o                         
  13   2   7        953.65        337.95       132.28 o                         
  14   2   7       1545.46       1859.86       633.40 o                         
 -18   3   7       1362.26       1822.19       384.05 o                         
 -17   3   7        564.48        329.74       201.94 o                         
 -16   3   7       2158.16       2360.55       423.06 o                         
 -15   3   7       4194.93       4364.72       377.80 o                         
 -14   3   7       3012.18       2633.96       345.14 o                         
 -13   3   7      11507.17      12184.91       544.57 o                         
 -12   3   7          1.11         63.52        85.06 o                         
 -11   3   7      21002.29      22196.38       692.90 o                         
 -10   3   7       7702.83       7553.47       330.50 o                         
  -9   3   7      22349.68      21646.79       535.32 o                         
  -8   3   7      19191.05      18492.07       456.73 o                         
  -7   3   7       8192.10       8116.58       193.22 o                         
  -6   3   7      49246.24      47049.50       580.36 o                         
  -5   3   7        603.65        756.70        92.21 o                         
  -4   3   7      92966.14      92570.16      1115.94 o                         
  -3   3   7       4035.60       4217.96       144.32 o                         
  -2   3   7      44822.98      43637.74       420.09 o                         
  -1   3   7      27284.00      27727.06       241.05 o                         
   0   3   7      13996.20      14027.67       261.49 o                         
   1   3   7      21069.58      21072.13       273.09 o                         
   2   3   7       6076.10       5837.70       175.31 o                         
   3   3   7       8529.94       8978.28       165.31 o                         
   4   3   7       5020.74       4842.25       129.49 o                         
   5   3   7       5078.96       4579.29       216.10 o                         
   6   3   7      19301.65      19498.47       890.66 o                         
   7   3   7         50.40         45.75        63.94 o                         
   8   3   7       8487.74       8414.59       448.65 o                         
   9   3   7       6815.28       6639.92       301.71 o                         
  10   3   7       3203.57       3076.56       222.62 o                         
  11   3   7      12092.35      12257.38       544.15 o                         
  12   3   7       1185.91        754.63       176.40 o                         
  13   3   7       8934.25       9360.94       757.97 o                         
  14   3   7        514.14        512.93       243.32 o                         
 -18   4   7          1.08        164.01       273.49 o                         
 -17   4   7       4255.41       4363.12       562.93 o                         
 -16   4   7        330.32       -167.48       424.89 o                         
 -15   4   7       7557.83       7524.06      1200.64 o                         
 -14   4   7       2760.73       2548.69       340.60 o                         
 -13   4   7       1541.93       1742.40       262.18 o                         
 -12   4   7      15281.65      15539.76       572.09 o                         
 -11   4   7         19.87         70.02        79.43 o                         
 -10   4   7      25325.94      26552.15       753.69 o                         
  -9   4   7        681.51        717.94        93.67 o                         
  -8   4   7       7038.78       7342.51       259.74 o                         
  -7   4   7      14699.76      15202.49       318.10 o                         
  -6   4   7       1931.79       1964.31       151.15 o                         
  -5   4   7      17919.62      18171.93       606.18 o                         
  -4   4   7       1619.74       1658.81       105.82 o                         
  -3   4   7      28329.99      27767.93       592.76 o                         
  -2   4   7      36324.61      36671.49       565.83 o                         
  -1   4   7       1424.62       1547.45        89.06 o                         
   0   4   7      55608.75      56104.38       621.07 o                         
   1   4   7        752.79        759.65        61.57 o                         
   2   4   7      54163.66      53693.36       806.43 o                         
   3   4   7      12533.59      11849.66       300.08 o                         
   4   4   7      19711.47      20057.19       333.71 o                         
   5   4   7      34511.98      36484.43       431.12 o                         
   6   4   7       4260.01       3976.40       249.54 o                         
   7   4   7      22402.44      21580.80      1260.66 o                         
   8   4   7       1088.74       1088.08       183.40 o                         
   9   4   7      18964.02      17986.73      1034.15 o                         
  10   4   7       5435.08       4949.97       334.93 o                         
  11   4   7       6687.59       5648.54       376.62 o                         
  12   4   7       4082.28       4308.73       339.89 o                         
 -17   5   7        458.36       1126.07       379.52 o                         
 -16   5   7       2251.79       2424.99       484.05 o                         
 -15   5   7       3902.32       3955.92       615.30 o                         
 -14   5   7       1931.64       2190.97       303.25 o                         
 -13   5   7       9282.67       9653.03       436.68 o                         
 -12   5   7       1670.43       1638.64       183.62 o                         
 -11   5   7       9459.28      10101.19       418.80 o                         
 -10   5   7       1610.01       1879.66       183.60 o                         
  -9   5   7      17161.27      17696.26       433.85 o                         
  -8   5   7       4240.58       4647.41       259.39 o                         
  -7   5   7       1649.13       1774.40       164.55 o                         
  -6   5   7      16176.13      15786.03       495.92 o                         
  -5   5   7         50.28        120.45        48.32 o                         
  -4   5   7      34769.91      34131.33       726.32 o                         
  -3   5   7       2008.42       2183.10       108.28 o                         
  -2   5   7      17570.83      18007.55       354.29 o                         
  -1   5   7      19364.27      19658.18       341.22 o                         
   0   5   7       1031.82        960.87        92.02 o                         
   1   5   7      11945.46      11804.33       242.47 o                         
   2   5   7        334.00        348.52        47.31 o                         
   3   5   7       9501.18      10007.00       264.29 o                         
   4   5   7       9608.83       9464.85       204.11 o                         
   5   5   7       1936.57       1935.77       113.24 o                         
   6   5   7       8071.33       8917.32       357.79 o                         
   7   5   7       1486.77       1374.88       133.22 o                         
   8   5   7       5951.80       5612.90       652.47 o                         
   9   5   7       1777.85       1772.10       203.64 o                         
  10   5   7       2059.85       1777.92       209.71 o                         
  11   5   7       4548.93       4062.53       314.71 o                         
  12   5   7        278.00       -207.33       246.33 o                         
  13   5   7       1729.52       1298.27       312.28 o                         
 -16   6   7        274.55        964.87       375.21 o                         
 -15   6   7       1649.09       1860.77       418.96 o                         
 -14   6   7        839.48       1141.52       245.93 o                         
 -13   6   7        185.08        323.13       148.45 o                         
 -12   6   7       2712.29       3435.21       358.15 o                         
 -11   6   7        530.34        521.98       260.99 o                         
 -10   6   7       6406.52       6915.24       428.21 o                         
  -9   6   7       1557.56       1447.84       363.58 o                         
  -8   6   7       1958.05       1818.52       383.83 o                         
  -7   6   7       3454.38       3545.80       228.44 o                         
  -6   6   7        188.56        151.24        60.58 o                         
  -5   6   7      10506.20      10556.86       253.10 o                         
  -4   6   7        211.75        185.08        44.60 o                         
  -3   6   7       7515.86       7395.37       212.82 o                         
  -2   6   7       1979.82       1952.02        94.99 o                         
  -1   6   7       2568.01       2557.16       132.55 o                         
   0   6   7      16853.22      17043.25       512.26 o                         
   1   6   7        867.00        825.26        78.91 o                         
   2   6   7       7535.62       7689.64       174.17 o                         
   3   6   7        202.61        150.28        33.44 o                         
   4   6   7        258.88        278.88        37.27 o                         
   5   6   7       3958.73       4100.66       156.90 o                         
   6   6   7        482.25        457.53        69.52 o                         
   7   6   7       4397.80       4854.42       161.08 o                         
   8   6   7        118.82         29.93        86.90 o                         
   9   6   7       2922.17       2555.91       243.04 o                         
  10   6   7       2247.63       2057.61       226.30 o                         
  11   6   7       2175.23       1202.36       307.33 o                         
  12   6   7       2755.62       2007.96       401.72 o                         
  13   6   7        224.00        -75.43       182.11 o                         
 -14   7   7        397.01        181.68       224.14 o                         
 -13   7   7        650.84        618.53       282.76 o                         
 -12   7   7        299.39         82.11       228.45 o                         
 -11   7   7         60.87        292.02       263.36 o                         
 -10   7   7          0.85         25.86       203.66 o                         
  -9   7   7        109.47        390.08       250.21 o                         
  -8   7   7       2091.94       2035.76       431.68 o                         
  -7   7   7         52.52        191.46        90.01 o                         
  -6   7   7          1.19         60.32        77.00 o                         
  -5   7   7        182.82        125.85        53.73 o                         
  -4   7   7        374.79        336.02        54.99 o                         
  -3   7   7        110.42         72.19        60.11 o                         
  -2   7   7        376.81        290.87        57.48 o                         
  -1   7   7        624.70        598.85        73.80 o                         
   0   7   7          0.75        -31.86        78.79 o                         
   1   7   7       3535.60       3728.87       187.47 o                         
   2   7   7         51.42        -25.08        43.31 o                         
   3   7   7        531.26        544.13        61.24 o                         
   4   7   7         81.59         90.52        51.71 o                         
   5   7   7        494.11        391.09        67.58 o                         
   6   7   7       3153.21       3265.46       196.49 o                         
   7   7   7       1055.74       1014.65       258.83 o                         
   8   7   7        428.51        485.56       266.38 o                         
   9   7   7        241.76         85.58       231.46 o                         
  10   7   7        166.50        -12.72       210.56 o                         
  11   7   7         69.26         32.76       237.93 o                         
  12   7   7        337.73        201.51       213.79 o                         
 -12   8   7        665.98        414.44       296.55 o                         
 -11   8   7        930.54        763.57       300.43 o                         
 -10   8   7         48.68       -314.65       314.65 o                         
  -9   8   7         11.63        -84.70       215.09 o                         
  -8   8   7        161.73          5.82       228.45 o                         
  -7   8   7       1737.61       1626.65       176.68 o                         
  -6   8   7         33.64        -80.68        92.31 o                         
  -5   8   7         58.15        145.48        64.82 o                         
  -4   8   7        703.89        716.83        90.82 o                         
  -3   8   7        550.64        723.66        90.00 o                         
  -2   8   7       6448.88       6696.81       314.62 o                         
  -1   8   7         86.71        113.92        55.28 o                         
   0   8   7       1522.87       1678.65       161.41 o                         
   1   8   7        602.28        523.92        95.34 o                         
   2   8   7       3717.52       3781.52       188.81 o                         
   3   8   7       2036.95       1948.44       132.89 o                         
   4   8   7       4598.03       5142.32       307.49 o                         
   5   8   7       2735.62       2862.52       202.56 o                         
   6   8   7        109.82          1.46       126.40 o                         
   7   8   7       2453.42       2441.06       257.74 o                         
   8   8   7         23.07       -164.55       164.55 o                         
   9   8   7       4136.89       4141.49       360.33 o                         
  10   8   7        108.20       -109.05       280.82 o                         
 -10   9   7       2042.09       1736.20       479.31 o                         
  -9   9   7       5977.21       5797.38       782.11 o                         
  -8   9   7       9305.75       8575.38       942.67 o                         
  -7   9   7       5030.99       4806.67       396.35 o                         
  -6   9   7      12272.20      11172.09       441.33 o                         
  -5   9   7        167.47        137.66        63.25 o                         
  -4   9   7      14411.97      13448.06       437.64 o                         
  -3   9   7       2165.55       2149.58       171.90 o                         
  -2   9   7      14343.15      13942.11       651.82 o                         
  -1   9   7       3043.76       2745.62       244.63 o                         
   0   9   7       3988.36       4162.33       263.32 o                         
   1   9   7       4850.37       4684.49       271.99 o                         
   2   9   7        196.43         70.70        73.98 o                         
   3   9   7       6151.09       6671.78       264.39 o                         
   4   9   7       1440.48       1411.77       163.49 o                         
   5   9   7       1778.98       1686.57       175.65 o                         
   6   9   7       1915.15       1921.68       237.49 o                         
   7   9   7        539.99        353.79       126.56 o                         
   8   9   7       2150.69       2129.50       482.43 o                         
   9   9   7       2087.33       1722.84       321.98 o                         
  -8  10   7       2297.16       1596.79       201.06 o                         
  -7  10   7       4133.75       3550.30       303.54 o                         
  -6  10   7        889.67        579.94       106.38 o                         
  -5  10   7       7839.62       7279.06       324.17 o                         
  -4  10   7       3494.44       3455.64       226.65 o                         
  -3  10   7       2897.79       2854.72       205.74 o                         
  -2  10   7       8155.37       8002.73       421.22 o                         
  -1  10   7       2099.04       2085.99       286.70 o                         
   0  10   7      15059.86      14764.05       527.83 o                         
   1  10   7        512.46        381.11        93.47 o                         
   2  10   7      12246.36      13097.19       472.40 o                         
   3  10   7       4393.81       4732.74       312.84 o                         
   4  10   7       8102.02       8696.53       410.00 o                         
   5  10   7       7757.50       7316.77       591.16 o                         
   6  10   7       2471.68       2709.47       393.53 o                         
   7  10   7      12291.01      12374.93       806.25 o                         
  -6  11   7      11048.49       9425.38       705.17 o                         
  -5  11   7         51.57          6.69       133.08 o                         
  -4  11   7      11056.66      10674.19       584.70 o                         
  -3  11   7       3874.55       3622.69       283.30 o                         
  -2  11   7       7162.83       6230.37       471.38 o                         
  -1  11   7       7004.38       6536.34       472.63 o                         
   0  11   7       2799.38       2621.38       289.73 o                         
   1  11   7      11000.75      11069.01       566.53 o                         
   2  11   7        763.30        772.84       357.33 o                         
   3  11   7       5844.03       5787.68       732.54 o                         
  -3  12   7       6080.45       5634.24       534.70 o                         
  -2  12   7       3111.24       3094.16       398.92 o                         
  -1  12   7       2792.92       2459.04       350.21 o                         
   0  12   7       5254.81       6064.62      1047.41 o                         
   1  12   7        201.96        319.61       345.69 o                         
 -17   0   8       5392.85       5680.79       635.99 o                         
 -16   0   8        701.29       1785.12       391.16 o                         
 -15   0   8       6691.61       6720.87       606.68 o                         
 -14   0   8       5197.25       5259.24       532.32 o                         
 -13   0   8       6956.90       7275.83       449.61 o                         
 -12   0   8      29223.34      31240.10       885.23 o                         
 -11   0   8       1997.97       2223.61       238.97 o                         
 -10   0   8      45644.55      44510.15      1002.96 o                         
  -9   0   8        360.32        426.69       110.10 o                         
  -8   0   8      43497.04      42182.39       906.61 o                         
  -7   0   8      16282.00      16575.99       552.68 o                         
  -6   0   8      48167.98      46921.73      1231.46 o                         
  -5   0   8      49127.02      46880.14      1209.26 o                         
  -4   0   8        646.99        486.85       147.41 o                         
  -3   0   8      17289.82      16855.73       701.29 o                         
  -2   0   8       1472.36       1574.42       127.26 o                         
  -1   0   8      56229.64      56372.15      1417.45 o                         
   0   0   8      17725.20      18019.59       390.59 o                         
   1   0   8      20032.79      19438.84       384.00 o                         
   2   0   8      10327.92      10442.21       302.48 o                         
   3   0   8        338.75        341.61        36.19 o                         
   4   0   8      13788.33      12857.31       389.91 o                         
   5   0   8       7916.48       8004.95       203.82 o                         
   6   0   8      10004.29      10526.69       586.52 o                         
   7   0   8      13249.64      14858.68      1289.39 o                         
   8   0   8        122.10        105.78        42.97 o                         
   9   0   8       8155.38       8143.90       432.28 o                         
  10   0   8       1521.16       1306.57       126.91 o                         
  11   0   8      14561.19      14981.00      1870.57 o                         
  12   0   8       3891.96       3927.00       338.84 o                         
  13   0   8       1360.66       1445.47       277.15 o                         
 -18   1   8       2471.35       3108.39       459.70 o                         
 -17   1   8        374.68         72.63       168.75 o                         
 -16   1   8       7481.76       8688.71       518.28 o                         
 -15   1   8         45.20        316.40       373.06 o                         
 -14   1   8       5922.06       6344.13       263.04 o                         
 -13   1   8       1034.78       1071.31       194.80 o                         
 -12   1   8       5771.02       5606.39       271.29 o                         
 -11   1   8      12654.34      12405.15       546.71 o                         
 -10   1   8       1761.50       1613.01       142.35 o                         
  -9   1   8       7974.86       7792.12       285.66 o                         
  -8   1   8       1196.00       1088.94       106.50 o                         
  -7   1   8       4242.28       4053.37       193.55 o                         
  -6   1   8      25481.24      24750.76       580.07 o                         
  -5   1   8       1971.23       1932.93       133.98 o                         
  -4   1   8      16867.05      16142.55       460.57 o                         
  -3   1   8        146.84        107.33        27.47 o                         
  -2   1   8      20020.09      20058.29       305.62 o                         
  -1   1   8      27668.68      26889.15       590.74 o                         
   0   1   8      39528.63      40064.27       697.39 o                         
   1   1   8      68086.16      67897.61      1308.31 o                         
   2   1   8       1405.49       1350.03        48.94 o                         
   3   1   8      34693.01      33206.92       701.90 o                         
   4   1   8       3428.98       3626.40       121.21 o                         
   5   1   8      26992.77      28013.39      1195.21 o                         
   6   1   8      10701.06      11260.01       400.29 o                         
   7   1   8       8108.27       8902.80       385.21 o                         
   8   1   8      12346.08      12806.11       563.73 o                         
   9   1   8       1540.34       1370.49       140.20 o                         
  10   1   8      13170.64      13677.68       462.41 o                         
  11   1   8        160.95        186.71       145.77 o                         
  12   1   8       3477.89       3895.35       399.09 o                         
  13   1   8       1589.03       1391.36       314.65 o                         
 -18   2   8         16.80        250.65       212.07 o                         
 -17   2   8       2027.11       2443.74       408.40 o                         
 -16   2   8         36.56         10.04       123.26 o                         
 -15   2   8       3896.02       4014.14       371.19 o                         
 -14   2   8        707.10        729.48       185.92 o                         
 -13   2   8       1033.19       1005.88       155.25 o                         
 -12   2   8       5836.23       5511.25       498.72 o                         
 -11   2   8        692.22        640.89       110.90 o                         
 -10   2   8      13036.67      12649.14       602.21 o                         
  -9   2   8          4.92         51.28        45.49 o                         
  -8   2   8      12589.13      11767.08       269.69 o                         
  -7   2   8       6558.40       6583.30       207.21 o                         
  -6   2   8       8473.32       8043.13       270.38 o                         
  -5   2   8      14319.10      14320.11       317.98 o                         
  -4   2   8      12602.83      12631.28       253.56 o                         
  -3   2   8      25907.31      27590.05       387.55 o                         
  -2   2   8        911.23        884.79        53.54 o                         
  -1   2   8      15747.50      15604.28       272.21 o                         
   0   2   8      10131.36      10019.77       180.60 o                         
   1   2   8      16760.10      16659.70       215.57 o                         
   2   2   8       6845.48       6670.40       161.85 o                         
   3   2   8        260.73        269.91        40.28 o                         
   4   2   8       4603.68       4371.39       155.47 o                         
   5   2   8       1189.86       1099.03       101.62 o                         
   6   2   8       5275.51       5290.39       186.37 o                         
   7   2   8       1600.13       1499.28       117.46 o                         
   8   2   8         41.11        -51.55        63.76 o                         
   9   2   8       9636.70       9904.66       327.07 o                         
  10   2   8       2190.24       2225.49       170.73 o                         
  11   2   8       7262.67       6610.38       450.46 o                         
  12   2   8        358.87        238.50       126.02 o                         
  13   2   8       2216.01       1774.99       392.78 o                         
 -18   3   8         25.46        250.86       217.67 o                         
 -17   3   8         48.54         85.78       193.53 o                         
 -16   3   8        104.33         84.75       196.01 o                         
 -15   3   8         59.63        121.77       157.15 o                         
 -14   3   8        574.81        415.86       182.11 o                         
 -13   3   8        698.03        871.82       188.65 o                         
 -12   3   8         17.67         62.40       130.37 o                         
 -11   3   8       2277.33       2190.85       197.27 o                         
 -10   3   8       2294.07       2277.54       192.06 o                         
  -9   3   8       3203.39       3129.99       125.97 o                         
  -8   3   8        692.88        732.48        67.97 o                         
  -7   3   8        564.39        503.87        56.97 o                         
  -6   3   8        797.64        710.99        74.83 o                         
  -5   3   8       2087.20       2062.35       120.29 o                         
  -4   3   8        950.16        957.44        92.61 o                         
  -3   3   8        146.21        158.23        44.78 o                         
  -2   3   8       3276.48       3270.74       101.24 o                         
  -1   3   8       3610.91       3578.84       105.35 o                         
   0   3   8       3803.37       3960.32       147.41 o                         
   1   3   8        165.88        260.23        36.14 o                         
   2   3   8        729.75        715.95        50.15 o                         
   3   3   8       2305.35       2409.46        77.98 o                         
   4   3   8       6634.26       6326.68       208.27 o                         
   5   3   8        160.61         58.88        53.61 o                         
   6   3   8         18.57         87.96        66.27 o                         
   7   3   8       2185.36       2094.60       173.14 o                         
   8   3   8        150.47         59.37        81.95 o                         
   9   3   8        153.84        -14.80        78.48 o                         
  10   3   8        806.69        758.84       126.10 o                         
  11   3   8        127.97         76.46        84.44 o                         
  12   3   8       1101.85       1033.60       200.13 o                         
  13   3   8         95.11        -84.91       215.52 o                         
 -18   4   8         14.38        -65.30       223.06 o                         
 -17   4   8         73.82        -62.07       209.27 o                         
 -16   4   8        528.35        355.17       234.05 o                         
 -15   4   8         27.07        118.58       419.61 o                         
 -14   4   8        223.98        169.66       170.23 o                         
 -13   4   8        323.99        207.48       300.75 o                         
 -12   4   8         66.00        154.94        93.64 o                         
 -11   4   8        447.22        628.77       127.34 o                         
 -10   4   8        216.85        438.39       108.01 o                         
  -9   4   8        197.10        236.01        70.80 o                         
  -8   4   8       6098.86       6246.44       249.64 o                         
  -7   4   8       1307.85       1303.95        92.69 o                         
  -6   4   8       5811.32       5926.42       218.20 o                         
  -5   4   8       2168.77       2245.56       137.26 o                         
  -4   4   8         15.49         11.29        46.19 o                         
  -3   4   8        582.86        655.41        56.58 o                         
  -2   4   8       1655.33       1487.43        72.34 o                         
  -1   4   8       2672.43       2904.56       123.54 o                         
   0   4   8         45.11         54.32        41.52 o                         
   1   4   8        330.00        263.27        37.71 o                         
   2   4   8         62.63        101.23        24.53 o                         
   3   4   8        224.51        152.86        28.36 o                         
   4   4   8         33.17         61.15        37.17 o                         
   5   4   8          6.31        -60.03        60.03 o                         
   6   4   8         63.05        108.75        55.09 o                         
   7   4   8       1007.54        966.53       142.40 o                         
   8   4   8        401.58        279.09        95.68 o                         
   9   4   8        270.20        121.60        89.67 o                         
  10   4   8        383.74        150.91       109.49 o                         
  11   4   8        320.05        259.19       190.73 o                         
  12   4   8       1176.08        811.63       251.72 o                         
 -16   5   8       2779.10       3818.30       591.59 o                         
 -15   5   8          3.12        135.48       306.57 o                         
 -14   5   8       2959.88       3412.43       365.86 o                         
 -13   5   8        468.01        445.05       267.24 o                         
 -12   5   8        579.81        825.63       202.35 o                         
 -11   5   8        921.41       1098.94       223.27 o                         
 -10   5   8       1635.36       1647.96       179.67 o                         
  -9   5   8       5179.07       5542.29       393.55 o                         
  -8   5   8        182.79        129.50        83.06 o                         
  -7   5   8        914.28       1166.34       138.21 o                         
  -6   5   8       4534.76       4796.90       254.89 o                         
  -5   5   8         93.71        127.87        39.04 o                         
  -4   5   8       9471.06       9623.42       290.47 o                         
  -3   5   8       3217.85       3224.65       114.04 o                         
  -2   5   8       7346.76       7444.87       170.63 o                         
  -1   5   8       7673.60       7653.96       202.53 o                         
   0   5   8       1996.11       2104.50       128.73 o                         
   1   5   8      12000.71      11853.16       307.30 o                         
   2   5   8        384.29        433.73        48.83 o                         
   3   5   8      24464.98      24515.16       323.41 o                         
   4   5   8        809.90        835.22        69.78 o                         
   5   5   8      10960.40      11768.95       398.11 o                         
   6   5   8       2099.96       2234.85       233.83 o                         
   7   5   8       6803.52       6693.33       426.54 o                         
   8   5   8       7086.76       6695.08       354.25 o                         
   9   5   8        806.82        385.04       266.05 o                         
  10   5   8       2266.04       1631.48       210.83 o                         
  11   5   8         39.69       -147.63       147.63 o                         
  12   5   8        744.56        550.00       262.07 o                         
 -15   6   8       5057.74       6453.41       748.70 o                         
 -14   6   8       4956.90       5232.25       470.76 o                         
 -13   6   8       2504.63       2855.11       350.56 o                         
 -12   6   8      11385.62      11332.27       938.36 o                         
 -11   6   8        516.94        606.03       280.17 o                         
 -10   6   8      19930.90      22355.48      1318.74 o                         
  -9   6   8        405.95        392.24       247.41 o                         
  -8   6   8      26356.87      27679.16      1484.04 o                         
  -7   6   8       7548.44       7728.14       453.08 o                         
  -6   6   8      11658.76      11495.29       296.27 o                         
  -5   6   8      14023.65      14010.09       295.84 o                         
  -4   6   8       6574.56       6138.72       182.49 o                         
  -3   6   8      28378.22      28170.37       710.52 o                         
  -2   6   8       1029.82        965.36        82.67 o                         
  -1   6   8       8886.47       9268.68       258.83 o                         
   0   6   8       2600.34       2498.73       127.69 o                         
   1   6   8       8720.78       8688.56       270.13 o                         
   2   6   8      10700.99      10825.85       225.48 o                         
   3   6   8         21.44         22.97        33.32 o                         
   4   6   8       7941.61       8011.59       215.40 o                         
   5   6   8       3488.53       3727.31       150.79 o                         
   6   6   8       2097.96       2201.79       117.33 o                         
   7   6   8       5593.19       5415.39       320.50 o                         
   8   6   8         21.77         22.95       149.57 o                         
   9   6   8       9471.21       8382.63       646.44 o                         
  10   6   8       3437.01       3085.88       284.72 o                         
  11   6   8       2485.20       1879.30       409.05 o                         
  12   6   8       1955.41       2056.24       440.08 o                         
 -13   7   8       1059.93       1154.52       367.02 o                         
 -12   7   8       3604.99       3636.40       598.06 o                         
 -11   7   8       5445.32       5336.82       675.00 o                         
 -10   7   8        699.93        544.18       258.19 o                         
  -9   7   8       9880.42      10162.01       951.29 o                         
  -8   7   8       2940.94       2970.24       517.24 o                         
  -7   7   8       6384.29       6516.99       756.46 o                         
  -6   7   8      11857.30      11405.39       454.03 o                         
  -5   7   8       2537.22       2304.45       157.32 o                         
  -4   7   8      19568.36      19568.74       700.02 o                         
  -3   7   8       1354.93       1353.76        98.93 o                         
  -2   7   8      17207.74      18125.69       442.53 o                         
  -1   7   8      13933.29      13612.72       342.43 o                         
   0   7   8       9405.67       9451.23       302.97 o                         
   1   7   8      20685.60      19835.29       456.86 o                         
   2   7   8       2176.16       2179.90       115.49 o                         
   3   7   8      27599.10      27636.92       485.65 o                         
   4   7   8       1556.97       1656.70        96.10 o                         
   5   7   8      15889.31      16543.85       433.77 o                         
   6   7   8       4146.85       4035.00       297.76 o                         
   7   7   8       6648.76       6574.23       697.41 o                         
   8   7   8       9076.63       8876.78       695.47 o                         
   9   7   8        580.25        493.56       140.35 o                         
  10   7   8       8968.43       8412.89       826.50 o                         
  11   7   8        195.94          9.05       175.00 o                         
 -12   8   8       5861.52       5935.96       771.33 o                         
 -11   8   8        808.82        873.06       315.95 o                         
 -10   8   8      10376.73      10731.19      1013.79 o                         
  -9   8   8         21.75        -11.64       219.40 o                         
  -8   8   8       9744.99       9732.71       992.24 o                         
  -7   8   8       2987.78       3120.46       587.07 o                         
  -6   8   8      11012.68       9858.86       365.73 o                         
  -5   8   8      17788.88      17112.91       430.65 o                         
  -4   8   8       1626.52       1449.96       139.02 o                         
  -3   8   8      17927.22      16828.31       664.18 o                         
  -2   8   8        592.73        534.59        77.85 o                         
  -1   8   8      18052.70      16995.81       942.04 o                         
   0   8   8       9803.68      10065.84       369.96 o                         
   1   8   8       5957.58       5529.14       264.74 o                         
   2   8   8      10553.50      10908.79       309.31 o                         
   3   8   8        626.06        528.96        77.42 o                         
   4   8   8      11282.36      11466.60       603.36 o                         
   5   8   8       2034.46       2066.91       175.84 o                         
   6   8   8       5842.12       6108.30       385.36 o                         
   7   8   8       7346.82       7827.64      1131.67 o                         
   8   8   8        217.29        182.04        97.60 o                         
   9   8   8       7414.01       7736.66       495.22 o                         
  10   8   8        296.63        -70.94       150.61 o                         
 -10   9   8         39.11       -293.10       293.10 o                         
  -9   9   8       3645.34       3310.33       610.77 o                         
  -8   9   8        258.85         36.64       254.31 o                         
  -7   9   8       4024.99       3606.22       350.92 o                         
  -6   9   8       5504.52       5034.14       403.78 o                         
  -5   9   8       1794.26       1509.36       124.61 o                         
  -4   9   8       4693.65       4462.66       210.51 o                         
  -3   9   8         55.62        -37.03        63.91 o                         
  -2   9   8       4856.76       4657.54       243.15 o                         
  -1   9   8       2080.17       1811.50       184.91 o                         
   0   9   8       6392.05       6144.76       314.12 o                         
   1   9   8       5670.97       5895.35       299.09 o                         
   2   9   8        186.01        142.92        69.44 o                         
   3   9   8       2070.91       2145.82       199.17 o                         
   4   9   8        175.67        122.41       112.26 o                         
   5   9   8       5926.82       6426.42       605.38 o                         
   6   9   8       2849.71       2824.91       594.18 o                         
   7   9   8       1223.19        962.28       189.39 o                         
   8   9   8       1643.59       1304.30       283.62 o                         
   9   9   8        161.52       -220.04       220.04 o                         
  -8  10   8        169.23         13.42       267.02 o                         
  -7  10   8        417.86        212.47       101.54 o                         
  -6  10   8        270.02        205.06        93.62 o                         
  -5  10   8       2117.01       1769.18       170.43 o                         
  -4  10   8          3.49        -37.18        74.88 o                         
  -3  10   8        408.62        439.26       103.41 o                         
  -2  10   8       1594.54       1244.79       167.65 o                         
  -1  10   8        747.28        906.52       150.22 o                         
   0  10   8       4085.07       4324.10       301.03 o                         
   1  10   8        804.55        762.84       128.85 o                         
   2  10   8       1783.17       1750.68       266.45 o                         
   3  10   8         37.02       -151.70       157.02 o                         
   4  10   8       3069.57       3328.43       423.27 o                         
   5  10   8        209.98        223.71       159.48 o                         
   6  10   8       2988.71       2958.17       406.68 o                         
   7  10   8        499.35        442.67       212.07 o                         
  -6  11   8         16.60        -36.64       150.43 o                         
  -5  11   8        511.94        297.84       142.89 o                         
  -4  11   8        157.76        445.78       133.94 o                         
  -3  11   8        889.03        842.48       277.57 o                         
  -2  11   8        117.09        326.75       158.50 o                         
  -1  11   8        561.71        342.61       291.27 o                         
   0  11   8         89.20        216.76       131.21 o                         
   1  11   8       2192.45       2758.39       610.56 o                         
   2  11   8        284.88        141.16       264.22 o                         
  -3  12   8       1849.34       1422.84       279.74 o                         
  -2  12   8        371.70        470.26       188.15 o                         
   0  12   8        347.16        121.12       295.26 o                         
   1  12   8         62.43        133.40       330.60 o                         
 -18   1   9        312.12        471.33       251.08 o                         
 -17   1   9        298.43        401.94       226.51 o                         
 -16   1   9        885.53        793.20       334.48 o                         
 -15   1   9         11.79        318.69       241.16 o                         
 -14   1   9       1987.36       2290.80       280.23 o                         
 -13   1   9        815.91       1122.83       208.71 o                         
 -12   1   9       5326.79       5037.49       306.33 o                         
 -11   1   9       6163.36       5647.97       288.11 o                         
 -10   1   9       1458.45       1207.64       131.13 o                         
  -9   1   9       4601.52       4450.87       222.85 o                         
  -8   1   9       2154.88       2256.93       165.77 o                         
  -7   1   9      19628.41      19301.07       422.93 o                         
  -6   1   9        589.39        813.08       106.11 o                         
  -5   1   9       8046.44       7794.91       265.68 o                         
  -4   1   9        611.31        656.08        70.60 o                         
  -3   1   9        339.64        289.93        39.93 o                         
  -2   1   9       7047.29       7079.12       218.99 o                         
  -1   1   9        511.77        466.83        65.85 o                         
   0   1   9       4210.18       3860.10       129.33 o                         
   1   1   9        559.43        547.59        56.90 o                         
   2   1   9        242.87        299.51        37.96 o                         
   3   1   9        749.84        753.57        45.35 o                         
   4   1   9        743.47        588.86        84.90 o                         
   5   1   9       6289.52       6721.15       211.82 o                         
   6   1   9       2051.44       2201.61       106.96 o                         
   7   1   9        388.61        317.45        46.05 o                         
   8   1   9       2039.51       2391.53       165.62 o                         
   9   1   9        528.03        425.78       112.55 o                         
  10   1   9       2769.04       2740.49       235.41 o                         
  11   1   9        253.38        220.68       145.71 o                         
  12   1   9        586.86        168.03       252.26 o                         
  13   1   9        515.37        574.57       241.81 o                         
 -18   2   9       3085.17       3598.04       522.63 o                         
 -17   2   9       1694.03       1968.09       401.08 o                         
 -16   2   9       2471.84       2275.72       466.38 o                         
 -15   2   9       1583.77       1742.64       260.10 o                         
 -14   2   9       1052.36        920.94       272.95 o                         
 -13   2   9       5679.68       5300.89       357.35 o                         
 -12   2   9       1845.84       2009.89       125.25 o                         
 -11   2   9       4944.89       4464.28       242.01 o                         
 -10   2   9       3271.34       3132.87       151.13 o                         
  -9   2   9        645.08        699.34        79.60 o                         
  -8   2   9       6855.80       6592.28       211.10 o                         
  -7   2   9       2361.19       2202.72       122.69 o                         
  -6   2   9      11893.73      10986.90       265.97 o                         
  -5   2   9      12739.44      12427.02       241.95 o                         
  -4   2   9       1203.46       1224.88        77.50 o                         
  -3   2   9      12746.49      12645.39       314.33 o                         
  -2   2   9        167.66        142.26        33.12 o                         
  -1   2   9      49007.10      48604.96       684.85 o                         
   0   2   9      10442.49      10742.87       179.53 o                         
   1   2   9      22794.96      23413.04       353.09 o                         
   2   2   9      12974.02      12295.62       309.27 o                         
   3   2   9      10908.04      10650.09       256.39 o                         
   4   2   9      24936.22      25548.89       572.44 o                         
   5   2   9       1241.59       1180.59        90.44 o                         
   6   2   9      15142.18      16374.90       672.56 o                         
   7   2   9        850.30        819.01       110.95 o                         
   8   2   9       6522.95       6579.62       329.36 o                         
   9   2   9       4581.77       4679.88       233.75 o                         
  10   2   9       5124.06       5086.80       258.52 o                         
  11   2   9       4988.67       4689.99       391.48 o                         
  12   2   9         23.13       -287.07       287.07 o                         
  13   2   9        413.69         93.97       228.66 o                         
 -18   3   9       1745.26       1643.74       386.42 o                         
 -17   3   9       1111.18       1315.94       347.20 o                         
 -16   3   9       6031.52       5321.26       573.38 o                         
 -15   3   9         75.36         14.52       252.91 o                         
 -14   3   9       8858.71       8273.02      1172.41 o                         
 -13   3   9       2937.19       2847.78       324.14 o                         
 -12   3   9      10439.47      10083.66      1065.94 o                         
 -11   3   9       6317.39       6456.85       443.66 o                         
 -10   3   9       8628.92       8194.60       339.00 o                         
  -9   3   9      15432.88      16176.45       408.92 o                         
  -8   3   9        930.93        954.45        83.10 o                         
  -7   3   9      46869.57      44613.54       880.88 o                         
  -6   3   9       1154.03       1171.99        87.12 o                         
  -5   3   9      39995.64      39832.57       641.03 o                         
  -4   3   9      10512.64      10311.47       282.24 o                         
  -3   3   9       8643.13       8274.67       296.33 o                         
  -2   3   9      28532.49      28606.32       409.14 o                         
  -1   3   9       1146.62       1130.21        58.37 o                         
   0   3   9      28249.98      28868.06       434.68 o                         
   1   3   9        738.31        750.08        54.51 o                         
   2   3   9       8544.14       8260.48       260.63 o                         
   3   3   9       9018.31       9072.55       162.69 o                         
   4   3   9         41.72         -4.13        39.53 o                         
   5   3   9      13403.64      13153.94       393.47 o                         
   6   3   9       2164.66       2046.79       178.80 o                         
   7   3   9       5788.40       5671.87       331.88 o                         
   8   3   9       8153.93       8595.40       574.11 o                         
   9   3   9        500.06        157.30       115.46 o                         
  10   3   9      12952.24      13013.22       576.01 o                         
  11   3   9         86.18        223.27       212.28 o                         
  12   3   9       8556.33       8306.21       714.87 o                         
 -17   4   9       1624.51        949.35       330.39 o                         
 -16   4   9       4462.25       5004.07       614.87 o                         
 -15   4   9       4862.48       4535.70       891.59 o                         
 -14   4   9        179.68        128.14       473.38 o                         
 -13   4   9       3530.13       3498.43       441.59 o                         
 -12   4   9       1844.81       1957.16       262.18 o                         
 -11   4   9       7595.94       7526.58       478.79 o                         
 -10   4   9      13519.95      12880.61       458.69 o                         
  -9   4   9       3917.21       3728.95       243.57 o                         
  -8   4   9      16072.16      15997.30       343.12 o                         
  -7   4   9       1050.95        996.75        86.63 o                         
  -6   4   9      10813.95      11296.69       334.53 o                         
  -5   4   9       5819.66       5825.49       223.22 o                         
  -4   4   9       7564.77       7442.88       218.28 o                         
  -3   4   9      29931.02      30399.56       413.60 o                         
  -2   4   9       1516.24       1397.29        73.29 o                         
  -1   4   9      46515.39      47823.57       686.50 o                         
   0   4   9       2293.82       2374.31       130.86 o                         
   1   4   9      43249.64      43600.27       630.63 o                         
   2   4   9      24404.58      25136.65       301.55 o                         
   3   4   9       4170.59       4094.65       115.11 o                         
   4   4   9      32779.19      34310.74       462.98 o                         
   5   4   9       1386.04       1379.67       113.34 o                         
   6   4   9      19930.30      20753.67       612.62 o                         
   7   4   9        406.51        435.58        79.35 o                         
   8   4   9       9706.28       9140.55       830.49 o                         
   9   4   9       8297.52       8212.38       921.33 o                         
  10   4   9       2682.75       2070.02       353.66 o                         
  11   4   9       4614.58       4715.22       378.39 o                         
 -16   5   9       2386.88       3642.87       583.19 o                         
 -15   5   9        452.07        432.12       232.33 o                         
 -14   5   9       4394.01       4356.01       469.72 o                         
 -13   5   9       1933.31       2029.92       288.12 o                         
 -12   5   9       8802.57       9278.03       563.40 o                         
 -11   5   9       5956.75       6298.10       452.59 o                         
 -10   5   9       8806.00       8711.51       511.75 o                         
  -9   5   9      19053.96      20355.93      1222.19 o                         
  -8   5   9        233.50        242.36       135.46 o                         
  -7   5   9      17933.23      18661.56      1176.72 o                         
  -6   5   9        845.27       1049.88       128.61 o                         
  -5   5   9      15659.36      15639.23       657.91 o                         
  -4   5   9       5986.48       6161.57       189.49 o                         
  -3   5   9        813.27        803.18        59.93 o                         
  -2   5   9      14809.08      15168.74       283.72 o                         
  -1   5   9        339.71        336.96        47.60 o                         
   0   5   9      16967.96      17692.02       514.73 o                         
   1   5   9        811.99        734.02        63.20 o                         
   2   5   9       7009.64       6830.42       246.75 o                         
   3   5   9      10624.16      10461.05       354.42 o                         
   4   5   9        195.94        174.00        41.43 o                         
   5   5   9      10729.21      11292.58       237.45 o                         
   6   5   9        292.30        289.53        71.69 o                         
   7   5   9       7873.70       7724.37       310.60 o                         
   8   5   9       5647.56       5317.72       321.23 o                         
   9   5   9        316.85        153.87       151.94 o                         
  10   5   9       4776.33       4136.10       418.96 o                         
  11   5   9         15.54       -169.83       169.83 o                         
 -15   6   9        510.02       1197.19       393.96 o                         
 -14   6   9        142.01        287.09       159.25 o                         
 -13   6   9        987.81       1295.80       248.11 o                         
 -12   6   9        507.22        673.92       270.69 o                         
 -11   6   9       3964.63       4495.88       621.55 o                         
 -10   6   9       1998.16       1759.69       423.49 o                         
  -9   6   9        497.35        296.12       215.95 o                         
  -8   6   9       4057.46       4498.90       617.02 o                         
  -7   6   9        895.92        929.79       191.57 o                         
  -6   6   9       7045.16       6935.10       346.59 o                         
  -5   6   9        351.72        342.81        77.09 o                         
  -4   6   9       2322.84       2102.25       110.02 o                         
  -3   6   9       2296.94       2285.44       116.59 o                         
  -2   6   9        303.95        242.08        58.68 o                         
  -1   6   9      13050.85      13334.79       312.61 o                         
   0   6   9         12.45         77.37        39.71 o                         
   1   6   9       6810.06       6490.09       233.99 o                         
   2   6   9       1676.82       1594.97        89.81 o                         
   3   6   9        660.02        659.67        63.40 o                         
   4   6   9       5630.90       5665.12       209.08 o                         
   5   6   9        108.25        114.93        64.21 o                         
   6   6   9       1561.57       1774.13       135.08 o                         
   7   6   9        104.98          0.11        74.28 o                         
   8   6   9        247.05        177.73       172.20 o                         
   9   6   9       2672.70       2368.57       250.11 o                         
  10   6   9        885.32        491.09       146.67 o                         
  11   6   9       2358.33       1836.41       414.65 o                         
 -13   7   9          6.87        353.23       292.46 o                         
 -12   7   9          9.17        114.01       206.25 o                         
 -11   7   9         13.45        337.50       308.40 o                         
 -10   7   9        171.83        274.78       253.23 o                         
  -9   7   9       1958.58       2290.72       479.31 o                         
  -8   7   9         29.30        371.55       251.94 o                         
  -7   7   9        107.75        189.44       237.71 o                         
  -6   7   9        757.96        968.22       162.14 o                         
  -5   7   9          2.07         77.55        63.92 o                         
  -4   7   9        148.14        119.62        54.17 o                         
  -3   7   9        608.73        565.24        80.26 o                         
  -2   7   9        676.38        651.90        83.47 o                         
  -1   7   9        418.14        345.52        77.74 o                         
   0   7   9       2632.05       2581.12       175.05 o                         
   1   7   9         31.44         40.67        54.11 o                         
   2   7   9        121.19        128.43        62.78 o                         
   3   7   9        227.16        285.06        52.29 o                         
   4   7   9        941.41        926.41       106.27 o                         
   5   7   9       2153.89       2351.48       173.96 o                         
   6   7   9          9.89        -71.12       107.65 o                         
   7   7   9         73.73         93.31       158.62 o                         
   8   7   9         90.47         12.43       101.78 o                         
   9   7   9        488.41        182.20       110.00 o                         
  10   7   9         91.96        193.32       178.88 o                         
  11   7   9        472.00        107.11       192.67 o                         
 -11   8   9         26.87       -325.21       325.21 o                         
 -10   8   9        159.13        185.34       225.21 o                         
  -9   8   9          7.89       -103.02       272.84 o                         
  -8   8   9        421.32        587.50       278.23 o                         
  -7   8   9        147.88       -278.02       316.81 o                         
  -6   8   9         46.36        157.42        92.84 o                         
  -5   8   9       3031.95       2830.11       184.25 o                         
  -4   8   9        570.39        471.27       116.11 o                         
  -3   8   9       9087.82       8243.07       301.70 o                         
  -2   8   9        361.30        297.02        87.41 o                         
  -1   8   9       1385.59       1740.01       169.49 o                         
   0   8   9       1372.64       1368.48       144.33 o                         
   1   8   9       2542.97       2615.23       183.72 o                         
   2   8   9       4663.64       4876.51       239.67 o                         
   3   8   9       1333.29       1555.25       162.88 o                         
   4   8   9       2300.80       2180.90       184.86 o                         
   5   8   9        134.41        -14.41       109.09 o                         
   6   8   9       2837.17       2620.37       373.92 o                         
   7   8   9        235.49        123.51       160.45 o                         
   8   8   9       2068.55       2090.99       202.73 o                         
   9   8   9        398.40        229.86       275.65 o                         
  -9   9   9       8035.96       7981.21       943.53 o                         
  -8   9   9        693.03        929.52       415.73 o                         
  -7   9   9       9480.09       8698.03       530.81 o                         
  -6   9   9        130.92         94.51       125.64 o                         
  -5   9   9       6488.91       5784.41       434.24 o                         
  -4   9   9       2518.39       2054.24       168.22 o                         
  -3   9   9       5102.83       4794.86       352.41 o                         
  -2   9   9       4470.43       4209.15       229.20 o                         
  -1   9   9        948.93        766.31       180.35 o                         
   0   9   9       3769.65       3609.23       293.01 o                         
   1   9   9        720.39        657.70       188.47 o                         
   2   9   9       2558.86       2426.26       282.89 o                         
   3   9   9       1952.58       1736.16       223.56 o                         
   4   9   9        170.98         83.77       105.10 o                         
   5   9   9       2057.79       2147.55       256.63 o                         
   6   9   9       1498.56       1612.67       227.73 o                         
   7   9   9       2030.17       2036.41       337.28 o                         
   8   9   9       2132.25       2103.22       342.02 o                         
  -8  10   9       6277.62       5168.69       528.12 o                         
  -7  10   9         37.21         43.97        95.20 o                         
  -6  10   9       6267.21       5873.93       796.24 o                         
  -5  10   9       6456.53       5838.92       294.87 o                         
  -4  10   9       1365.43       1283.23       148.54 o                         
  -3  10   9       9189.56       8666.17       524.43 o                         
  -2  10   9        112.38        165.26       105.00 o                         
  -1  10   9      13812.57      13834.82       892.16 o                         
   0  10   9       5096.71       4895.11       297.80 o                         
   1  10   9       7466.33       7602.90       539.83 o                         
   2  10   9       7384.00       7231.64       725.43 o                         
   5  10   9          3.55         17.46       161.42 o                         
   6  10   9       8094.76       8953.18       674.35 o                         
  -5  11   9       5778.18       4539.42       488.14 o                         
  -4  11   9       5524.05       5049.81       564.54 o                         
  -3  11   9       2414.61       1763.92       643.75 o                         
  -2  11   9       8668.62       8019.26       511.48 o                         
  -1  11   9          3.70         16.47       434.91 o                         
   0  11   9       7745.31       8476.25      1015.94 o                         
   1  11   9       2504.95       2097.19       466.38 o                         
 -16   0  10       4089.68       4855.36       576.94 o                         
 -15   0  10       2255.95       3281.88       504.52 o                         
 -14   0  10       1369.49       1593.74       336.42 o                         
 -13   0  10      21060.87      21983.72      1153.23 o                         
 -12   0  10        776.30        500.00       199.57 o                         
 -11   0  10      26588.05      24961.72      1180.17 o                         
 -10   0  10       2193.30       2161.96       239.46 o                         
  -9   0  10      26195.98      25283.54       766.40 o                         
  -8   0  10      23342.05      22549.25       713.85 o                         
  -7   0  10      17157.76      17608.19       689.44 o                         
  -6   0  10      48281.98      48086.42       987.97 o                         
  -5   0  10       2212.26       2347.66       188.04 o                         
  -4   0  10      24965.05      24987.93       576.61 o                         
  -3   0  10       3944.81       3854.63       412.28 o                         
  -2   0  10      17932.14      17890.90      1020.25 o                         
  -1   0  10      30641.72      31008.99       657.65 o                         
   0   0  10        752.28        787.60        88.17 o                         
   1   0  10       7606.49       7398.99       237.64 o                         
   2   0  10       1190.49       1038.77        91.70 o                         
   3   0  10      16389.01      15718.96       321.55 o                         
   4   0  10      21330.62      21069.10      1438.68 o                         
   5   0  10       2739.41       2692.47       195.15 o                         
   6   0  10       9575.75       9311.92       673.60 o                         
   7   0  10       2540.88       2449.23       211.41 o                         
   8   0  10       8559.97      10017.16       509.70 o                         
   9   0  10       7425.72       7072.56       400.90 o                         
  10   0  10       7604.74       7069.53       430.41 o                         
  11   0  10       7816.14       8415.90       813.79 o                         
  12   0  10         63.30       -311.21       311.21 o                         
  13   0  10       4336.85       4168.51       610.13 o                         
 -18   1  10          2.69       -249.14       249.14 o                         
 -17   1  10       3909.90       4382.09       543.10 o                         
 -16   1  10         92.96        345.45       155.02 o                         
 -15   1  10       2551.74       2581.69       314.53 o                         
 -14   1  10       2914.72       3208.38       336.18 o                         
 -13   1  10        856.50       1024.72       344.29 o                         
 -12   1  10      12174.37      10468.72      1652.90 o                         
 -11   1  10        193.49         88.94        89.56 o                         
 -10   1  10       6103.94       5852.49       391.38 o                         
  -9   1  10       6128.55       5877.51       263.69 o                         
  -8   1  10       1200.78       1178.68       125.84 o                         
  -7   1  10      27744.78      28163.59       519.93 o                         
  -6   1  10        717.92        666.81        87.57 o                         
  -5   1  10      17513.40      17725.71       500.82 o                         
  -4   1  10       6277.56       5981.49       174.23 o                         
  -3   1  10      11722.24      11722.31       302.80 o                         
  -2   1  10      32819.38      32052.30       395.39 o                         
  -1   1  10       3361.36       3281.13       159.22 o                         
   0   1  10      36384.07      36255.81       666.20 o                         
   1   1  10        371.48        368.90        45.99 o                         
   2   1  10      29696.94      28734.77       425.16 o                         
   3   1  10      10363.45       9609.69       219.30 o                         
   4   1  10      25562.65      23938.62       956.05 o                         
   5   1  10      16410.54      17474.75       593.92 o                         
   6   1  10       3954.06       4196.98       140.61 o                         
   7   1  10       6719.94       7375.98       293.76 o                         
   8   1  10         18.85         83.69        49.36 o                         
   9   1  10      10125.06      10374.76       290.04 o                         
  10   1  10       2228.83       2562.68       189.13 o                         
  11   1  10       3189.20       2761.89       340.57 o                         
  12   1  10       2057.67       2077.71       447.95 o                         
  13   1  10          5.86         94.40       234.91 o                         
 -18   2  10       1668.04       1885.98       387.93 o                         
 -17   2  10        306.47         36.42       210.77 o                         
 -16   2  10       1977.63       1941.49       277.54 o                         
 -15   2  10       1831.02       1609.44       259.33 o                         
 -14   2  10         96.85        165.45       115.13 o                         
 -13   2  10       4066.74       4525.56       396.66 o                         
 -12   2  10         49.21        107.89        60.83 o                         
 -11   2  10       7956.61       6919.37       272.42 o                         
 -10   2  10        564.48        561.57        82.53 o                         
  -9   2  10       3484.46       3207.56       161.47 o                         
  -8   2  10       7574.15       7390.15       234.50 o                         
  -7   2  10       4332.89       4363.54       169.74 o                         
  -6   2  10      14132.61      13675.90       330.10 o                         
  -5   2  10       1846.09       1848.59       110.70 o                         
  -4   2  10       7767.77       8230.51       273.88 o                         
  -3   2  10       5810.13       5869.68       224.11 o                         
  -2   2  10       4084.38       4108.11       103.44 o                         
  -1   2  10       4071.95       4097.16       181.87 o                         
   0   2  10       6935.87       7344.33       123.94 o                         
   1   2  10       7175.59       6930.49       167.96 o                         
   2   2  10        726.67        668.44        50.72 o                         
   3   2  10       9246.36       9399.66       227.70 o                         
   4   2  10       4298.48       4555.34       185.84 o                         
   5   2  10       2935.76       2946.48       128.85 o                         
   6   2  10       4951.32       5422.55       512.49 o                         
   7   2  10        941.10        870.69       123.96 o                         
   8   2  10       2192.13       2180.52       263.12 o                         
   9   2  10       2544.23       2928.58       240.51 o                         
  10   2  10       1055.70       1274.18       145.14 o                         
  11   2  10       2043.87       2018.87       288.89 o                         
  12   2  10        797.29        319.18       208.84 o                         
  13   2  10       3503.91       2547.62       490.08 o                         
 -17   3  10        732.05        885.77       328.02 o                         
 -16   3  10         77.04       -119.78       226.40 o                         
 -15   3  10         34.95         30.10       369.61 o                         
 -14   3  10        350.99        325.18       525.00 o                         
 -13   3  10          6.38         17.70       214.65 o                         
 -12   3  10        861.95       1016.88       195.63 o                         
 -11   3  10         25.20         99.35        86.30 o                         
 -10   3  10       2126.67       2080.42       134.60 o                         
  -9   3  10       3855.90       4263.84       196.51 o                         
  -8   3  10         18.51        -13.68        43.59 o                         
  -7   3  10        475.69        377.32        61.91 o                         
  -6   3  10        878.38        804.88        69.88 o                         
  -5   3  10        775.73        739.64        97.68 o                         
  -4   3  10        764.06        850.64        99.17 o                         
  -3   3  10         68.34         76.46        33.17 o                         
  -2   3  10        585.99        580.45        47.17 o                         
  -1   3  10       2660.08       2773.60       122.78 o                         
   0   3  10       2282.21       2305.05        85.77 o                         
   1   3  10        157.97        186.23        34.69 o                         
   2   3  10       2055.53       1859.45       121.90 o                         
   3   3  10       3639.60       3605.24       136.98 o                         
   4   3  10        126.54        103.85        36.12 o                         
   5   3  10        210.16        141.42        67.98 o                         
   6   3  10        723.46        643.26        80.97 o                         
   7   3  10       1487.59       1349.25       160.87 o                         
   8   3  10        831.22        688.11       129.41 o                         
   9   3  10        439.43        243.48       100.52 o                         
  10   3  10         30.58        309.05       188.79 o                         
  11   3  10        438.64        358.19       249.78 o                         
  12   3  10        327.47        394.18       263.36 o                         
 -16   4  10         71.58        412.71       283.62 o                         
 -15   4  10        737.90        421.24       304.96 o                         
 -14   4  10        349.54        126.88       223.06 o                         
 -13   4  10       1670.19       1668.97       261.49 o                         
 -12   4  10        648.27        748.05       202.46 o                         
 -11   4  10        265.67        517.99       178.22 o                         
 -10   4  10        344.81        671.58       168.50 o                         
  -9   4  10         71.87        204.11        73.89 o                         
  -8   4  10        445.56        395.80        78.17 o                         
  -7   4  10        162.52        249.74        67.23 o                         
  -6   4  10        265.89        163.37        62.37 o                         
  -5   4  10        473.87        515.48        86.25 o                         
  -4   4  10       4228.13       4222.59       161.73 o                         
  -3   4  10        414.73        362.28        48.87 o                         
  -2   4  10       2039.48       2112.18       109.84 o                         
  -1   4  10        152.00        128.19        55.63 o                         
   0   4  10        331.03        363.04        53.85 o                         
   1   4  10         25.10         91.37        40.32 o                         
   2   4  10        101.65         47.09        26.33 o                         
   3   4  10        179.72        227.27        50.10 o                         
   4   4  10         48.20        -12.87        82.05 o                         
   5   4  10        171.89        163.99        71.76 o                         
   6   4  10        287.09        250.62        72.39 o                         
   7   4  10        300.48        230.84        71.39 o                         
   8   4  10        210.83        184.19       129.53 o                         
   9   4  10        276.91        123.29       146.01 o                         
  10   4  10        148.37        -42.24       149.57 o                         
  11   4  10       1310.24       1399.35       338.14 o                         
 -15   5  10       1661.72       1563.85       282.96 o                         
 -14   5  10       1077.34       1032.29       230.99 o                         
 -13   5  10        665.45        743.62       206.41 o                         
 -12   5  10       1479.17       1496.04       259.28 o                         
 -11   5  10        216.76        469.97       171.76 o                         
 -10   5  10       1521.68       1789.02       250.54 o                         
  -9   5  10       3754.27       3727.57       557.97 o                         
  -8   5  10        397.32        614.01       275.43 o                         
  -7   5  10       1622.40       1996.63       250.57 o                         
  -6   5  10          0.26        227.84       124.85 o                         
  -5   5  10       9248.75       9207.73       273.78 o                         
  -4   5  10       7854.10       7890.13       230.49 o                         
  -3   5  10       6217.72       6438.38       172.28 o                         
  -2   5  10      11408.13      11731.75       263.06 o                         
  -1   5  10        237.60        340.48        59.23 o                         
   0   5  10      12992.74      13497.00       501.47 o                         
   1   5  10        346.99        363.10        54.24 o                         
   2   5  10      11311.70      11822.05       331.07 o                         
   3   5  10       2690.50       2748.09       163.74 o                         
   4   5  10       4600.14       4768.78       202.41 o                         
   5   5  10       4841.89       4977.05       216.29 o                         
   6   5  10       2704.69       2665.54       152.78 o                         
   7   5  10       6437.51       6621.60       448.93 o                         
   8   5  10         31.10       -107.13       107.13 o                         
   9   5  10       1634.52       1411.92       202.05 o                         
  10   5  10         71.70        -98.81       140.66 o                         
 -14   6  10        315.84        765.71       239.44 o                         
 -13   6  10       6877.40       7817.42       831.89 o                         
 -12   6  10         11.37        200.65       272.20 o                         
 -11   6  10      16912.21      18576.62      1260.98 o                         
 -10   6  10       3120.71       3597.18       596.33 o                         
  -9   6  10      11753.17      12297.13      1044.82 o                         
  -8   6  10      11583.37      10628.82       965.30 o                         
  -7   6  10       6763.76       6970.24       440.85 o                         
  -6   6  10      18971.75      17390.71       593.03 o                         
  -5   6  10        839.13        855.70       114.31 o                         
  -4   6  10      17864.11      17594.58       491.39 o                         
  -3   6  10       5340.22       5062.82       169.89 o                         
  -2   6  10       3357.38       3118.81       154.43 o                         
  -1   6  10       4298.12       4650.42       218.10 o                         
   0   6  10       1400.45       1299.91       114.84 o                         
   1   6  10      10515.49       9898.92       307.82 o                         
   2   6  10       2325.38       2260.37       113.95 o                         
   3   6  10       2583.02       2284.86       175.96 o                         
   4   6  10       3409.22       3582.73       171.00 o                         
   5   6  10        505.29        614.28        81.65 o                         
   6   6  10       9498.55       9945.34       355.76 o                         
   7   6  10        402.25        370.19        92.02 o                         
   8   6  10       7102.49       6809.63       508.39 o                         
   9   6  10       2943.16       2782.10       280.75 o                         
  10   6  10       1371.80        693.75       270.26 o                         
 -12   7  10       4440.51       5076.48       717.88 o                         
 -11   7  10        163.85         68.97       212.28 o                         
 -10   7  10       5498.52       6010.53       764.00 o                         
  -9   7  10       4753.42       5279.93       718.32 o                         
  -8   7  10       1406.37       1624.34       431.46 o                         
  -7   7  10       9739.07       9470.64       950.21 o                         
  -6   7  10         11.10       -121.77       248.27 o                         
  -5   7  10      17407.82      16123.23       474.97 o                         
  -4   7  10       5206.04       5127.66       216.79 o                         
  -3   7  10      11997.12      12375.98       323.03 o                         
  -2   7  10      16476.96      16692.90       384.23 o                         
  -1   7  10       3643.85       3530.58       249.20 o                         
   0   7  10      24920.21      22823.13       630.24 o                         
   1   7  10        451.76        438.20        67.51 o                         
   2   7  10      21393.56      20820.09       531.37 o                         
   3   7  10       8006.11       8349.52       276.34 o                         
   4   7  10      10160.83      10825.56       313.79 o                         
   5   7  10       8117.28       8739.83       428.06 o                         
   6   7  10       3197.65       3322.45       274.55 o                         
   7   7  10       8884.37       9579.32       479.62 o                         
   8   7  10        321.78        303.16       108.98 o                         
   9   7  10       4967.08       4443.90       552.26 o                         
  10   7  10       1785.14       1387.28       378.88 o                         
 -11   8  10       7155.64       7159.44       867.24 o                         
 -10   8  10        833.38        542.67       284.27 o                         
  -9   8  10       5297.04       4354.72       681.25 o                         
  -8   8  10       7378.71       7025.18       863.36 o                         
  -7   8  10       1800.57       1506.46       456.03 o                         
  -6   8  10      13285.04      11511.66       576.69 o                         
  -5   8  10         25.48        140.07        82.81 o                         
  -4   8  10       8638.38       8533.82       323.32 o                         
  -3   8  10       2683.72       2586.10       224.21 o                         
  -2   8  10       7526.90       7280.14       410.80 o                         
  -1   8  10      10903.53      10295.97       523.03 o                         
   0   8  10       1178.73       1001.73       120.84 o                         
   1   8  10       7337.25       7173.53       289.56 o                         
   2   8  10        172.12        104.40        96.66 o                         
   3   8  10       8596.46       8560.72       478.66 o                         
   4   8  10       5190.26       5374.53       356.84 o                         
   5   8  10       2607.97       2735.31       262.90 o                         
   6   8  10       5287.08       5579.01       384.89 o                         
   7   8  10          3.82        -18.71       111.18 o                         
   8   8  10       5169.24       5283.30       401.96 o                         
  -8   9  10       2580.01       2548.94       303.78 o                         
  -7   9  10       8108.41       7210.19       487.16 o                         
  -6   9  10         90.62         53.13       108.48 o                         
  -5   9  10       3897.55       3799.79       348.67 o                         
  -4   9  10         53.63         11.66        79.82 o                         
  -3   9  10       4141.23       3941.59       231.44 o                         
  -2   9  10       5060.81       4328.46       278.02 o                         
  -1   9  10       1354.40       1377.99       159.81 o                         
   0   9  10       6054.02       5461.98       495.39 o                         
   1   9  10        173.09         37.11       272.95 o                         
   2   9  10       3140.16       3205.66       308.43 o                         
   3   9  10       2056.96       1927.14       380.82 o                         
   4   9  10       3145.88       3324.98       489.44 o                         
   5   9  10       4586.77       4766.20       372.91 o                         
   6   9  10         42.58         37.93       127.37 o                         
   7   9  10       2095.10       2308.82       351.94 o                         
  -7  10  10        104.91        -68.96       103.24 o                         
  -6  10  10       1257.55       1046.04       162.79 o                         
  -5  10  10         86.73         32.64       152.59 o                         
  -4  10  10        301.94        377.67       124.18 o                         
  -3  10  10       1402.79       1257.33       167.70 o                         
  -2  10  10        639.27        466.87       125.86 o                         
  -1  10  10       2385.68       2149.47       241.80 o                         
   0  10  10         53.46        126.72       207.33 o                         
   1  10  10       1110.32       1226.07       347.20 o                         
  -5  11  10          4.46        308.40       181.03 o                         
  -4  11  10        459.17        330.39       175.21 o                         
  -3  11  10        192.14        322.84       167.67 o                         
  -2  11  10        218.72       -549.78       549.78 o                         
  -1  11  10        171.88       -381.89       381.89 o                         
   0  11  10        395.34        220.90       318.32 o                         
 -17   1  11        648.73        821.98       301.08 o                         
 -16   1  11         28.96         31.28       346.98 o                         
 -15   1  11       1526.21       1659.51       267.61 o                         
 -14   1  11        470.70        529.44       170.36 o                         
 -13   1  11        924.34        964.00       198.43 o                         
 -12   1  11       3811.52       3303.98       322.13 o                         
 -11   1  11        310.58        290.19       128.59 o                         
 -10   1  11       5565.37       4827.47       357.12 o                         
  -9   1  11        109.53        211.93        80.63 o                         
  -8   1  11      11741.10      12096.60       367.80 o                         
  -7   1  11       2937.86       2872.71       180.53 o                         
  -6   1  11       2338.40       2352.54       151.76 o                         
  -5   1  11       1585.07       1621.88       103.39 o                         
  -4   1  11       2677.58       2758.11       136.94 o                         
  -3   1  11       5542.57       5818.47       199.29 o                         
  -2   1  11        182.92        159.05        26.66 o                         
  -1   1  11        553.49        531.58        63.48 o                         
   0   1  11       2616.03       2597.21       112.29 o                         
   1   1  11        143.06        102.36        35.48 o                         
   2   1  11       5425.58       5376.21       145.94 o                         
   3   1  11        278.74        249.74        42.22 o                         
   4   1  11       2991.27       2746.67       164.80 o                         
   5   1  11       3597.17       3760.74       147.38 o                         
   6   1  11         40.93        -15.07        63.60 o                         
   7   1  11       1392.49       1388.98        93.69 o                         
   8   1  11         88.46        106.88        51.19 o                         
   9   1  11       4548.17       4346.10       408.79 o                         
  10   1  11        412.22        194.77       194.29 o                         
  11   1  11        919.09        628.26       209.07 o                         
  12   1  11        404.25        233.83       270.69 o                         
 -18   2  11       1734.81       1987.70       433.62 o                         
 -17   2  11        280.63        376.08       202.15 o                         
 -16   2  11       1258.60       1013.41       229.43 o                         
 -15   2  11         11.27       -131.42       131.42 o                         
 -14   2  11       3626.69       2864.51       614.76 o                         
 -13   2  11       2154.03       2144.91       222.41 o                         
 -12   2  11        956.52        745.01       106.77 o                         
 -11   2  11       2305.96       2047.71       164.44 o                         
 -10   2  11         34.72         45.71        64.79 o                         
  -9   2  11       7719.93       7183.48       266.53 o                         
  -8   2  11       6680.32       6522.69       277.73 o                         
  -7   2  11       4315.70       4161.39       207.50 o                         
  -6   2  11      11096.01      11113.28       361.40 o                         
  -5   2  11        301.92        353.23        56.63 o                         
  -4   2  11      18205.98      19121.04       376.94 o                         
  -3   2  11       1438.87       1616.92        95.35 o                         
  -2   2  11      31115.64      32008.56       728.41 o                         
  -1   2  11      15558.96      15629.82       356.63 o                         
   0   2  11       5289.65       5496.89       175.52 o                         
   1   2  11      13741.56      13260.67       350.39 o                         
   2   2  11        937.75        770.01        92.73 o                         
   3   2  11      23425.80      24988.46       773.40 o                         
   4   2  11        606.06        610.88        57.96 o                         
   5   2  11       9000.78       8467.01       275.85 o                         
   6   2  11        625.54        564.35        75.63 o                         
   7   2  11       4007.81       4833.05       487.71 o                         
   8   2  11       3273.76       3892.81       334.00 o                         
   9   2  11        132.13         36.40       233.51 o                         
  10   2  11       3737.55       3932.39       374.16 o                         
  11   2  11        521.38        342.24       224.57 o                         
  12   2  11        963.31        705.82       268.75 o                         
 -17   3  11       5883.57       5667.43       712.28 o                         
 -16   3  11        449.01        159.16       431.57 o                         
 -15   3  11       6326.88       5770.95      1128.33 o                         
 -14   3  11       5022.49       4776.12       592.45 o                         
 -13   3  11       6234.26       6510.89       479.94 o                         
 -12   3  11      11046.88       9423.31      1021.57 o                         
 -11   3  11       2502.80       2601.80       261.89 o                         
 -10   3  11      14885.78      15039.26       425.81 o                         
  -9   3  11        977.34        983.62       123.52 o                         
  -8   3  11      14365.39      13655.91       362.83 o                         
  -7   3  11       9457.06       8846.21       275.10 o                         
  -6   3  11      11037.67      11271.61       363.11 o                         
  -5   3  11      13171.51      13326.36       383.90 o                         
  -4   3  11       2680.59       2618.36       120.21 o                         
  -3   3  11      14634.19      15804.46       315.68 o                         
  -2   3  11        268.23        227.22        39.71 o                         
  -1   3  11      13307.18      13826.61       270.62 o                         
   0   3  11       5004.73       5306.40       134.61 o                         
   1   3  11       1640.86       1665.89        64.55 o                         
   2   3  11      14930.00      15384.86       362.66 o                         
   3   3  11        418.51        435.10        62.24 o                         
   4   3  11      14620.98      14189.37       451.61 o                         
   5   3  11       3959.44       3786.54       157.13 o                         
   6   3  11       2381.64       2244.11       144.64 o                         
   7   3  11      13748.14      16332.48       911.74 o                         
   8   3  11         25.61        -13.12        95.79 o                         
   9   3  11      11209.81      11376.83      1250.42 o                         
  10   3  11        814.21       1026.29       318.32 o                         
  11   3  11       3701.39       3378.00       499.57 o                         
  12   3  11       4238.15       3927.57       566.16 o                         
 -16   4  11       4148.82       4097.39       605.82 o                         
 -15   4  11        163.32        129.63       158.27 o                         
 -14   4  11       2487.58       2929.75       350.88 o                         
 -13   4  11       1872.07       2120.84       449.14 o                         
 -12   4  11       4153.65       4560.53       406.92 o                         
 -11   4  11       8209.39       8277.45       514.83 o                         
 -10   4  11       1141.07       1111.90       197.29 o                         
  -9   4  11      10726.56      10964.26       375.78 o                         
  -8   4  11       9003.70       9122.89       447.16 o                         
  -7   4  11      15377.86      14801.43      1026.72 o                         
  -6   4  11      10612.79      11092.68       439.51 o                         
  -5   4  11       1046.24       1011.19       100.11 o                         
  -4   4  11      19831.77      19797.69       328.06 o                         
  -3   4  11       5106.74       4866.90       142.69 o                         
  -2   4  11      22096.30      22838.65       387.78 o                         
  -1   4  11       7540.03       7603.30       236.60 o                         
   0   4  11      14241.91      14537.35       321.10 o                         
   1   4  11      31226.46      33459.85       676.71 o                         
   2   4  11        104.17        117.37        23.75 o                         
   3   4  11      23306.62      26427.59       926.52 o                         
   4   4  11         50.33        116.62        87.72 o                         
   5   4  11      16333.61      17085.13       559.62 o                         
   6   4  11       3949.80       4212.15       205.28 o                         
   7   4  11       2371.09       2199.34       271.82 o                         
   8   4  11       7584.48       7401.12       727.26 o                         
   9   4  11        231.85        -28.72       115.02 o                         
  10   4  11       4937.25       4357.95       491.38 o                         
  11   4  11         93.33        232.11       237.28 o                         
 -15   5  11       2186.18       2093.82       320.59 o                         
 -14   5  11       2709.03       3033.59       368.16 o                         
 -13   5  11       2855.46       3375.06       373.94 o                         
 -12   5  11       4181.48       4888.44       438.54 o                         
 -11   5  11       1962.43       2186.09       338.36 o                         
 -10   5  11       6228.34       7120.00       811.20 o                         
  -9   5  11        634.59        726.50       304.96 o                         
  -8   5  11      14616.21      14235.05      1078.87 o                         
  -7   5  11       5280.27       5173.68       671.55 o                         
  -6   5  11      23111.14      21878.25       653.39 o                         
  -5   5  11      15988.14      15997.11       462.10 o                         
  -4   5  11         30.17         31.81        41.42 o                         
  -3   5  11       9229.45       8742.75       310.59 o                         
  -2   5  11       2801.36       2874.00       121.42 o                         
  -1   5  11       8015.91       8381.12       235.88 o                         
   0   5  11       4747.91       4811.80       187.86 o                         
   1   5  11        716.49        733.16        95.92 o                         
   2   5  11      12551.53      12996.70       357.33 o                         
   3   5  11        423.11        386.64        74.65 o                         
   4   5  11      10426.56      11043.74       375.95 o                         
   5   5  11       1776.36       1658.03       135.00 o                         
   6   5  11       2757.01       2725.61       185.60 o                         
   7   5  11      10178.54       9352.56       675.54 o                         
   8   5  11         29.67        -15.28        85.89 o                         
   9   5  11       4734.96       4294.00       410.56 o                         
  10   5  11         16.60       -209.48       209.48 o                         
 -13   6  11       1371.85       1687.06       466.38 o                         
 -12   6  11        880.07       1420.04       417.67 o                         
 -11   6  11       1115.89       1876.93       479.09 o                         
 -10   6  11         13.06        376.94       320.90 o                         
  -9   6  11       1823.80       2254.94       490.08 o                         
  -8   6  11        867.12        898.06       364.44 o                         
  -7   6  11       2654.85       3294.51       319.53 o                         
  -6   6  11       2152.83       2000.51       174.46 o                         
  -5   6  11        516.63        478.11       100.09 o                         
  -4   6  11       4064.80       4171.36       192.27 o                         
  -3   6  11         71.00         86.39        66.35 o                         
  -2   6  11       4700.38       5016.69       200.18 o                         
  -1   6  11        222.66        231.86        68.22 o                         
   0   6  11       1349.12       1435.86       144.73 o                         
   1   6  11       1666.50       1618.47       102.64 o                         
   2   6  11         15.19         67.85        48.13 o                         
   3   6  11       6659.58       6866.34       284.80 o                         
   4   6  11         28.98        117.19        61.01 o                         
   5   6  11       2441.21       2497.65       181.70 o                         
   6   6  11        327.47        312.88        89.57 o                         
   7   6  11        119.51        183.74       105.58 o                         
   8   6  11       2354.53       2035.26       283.40 o                         
   9   6  11          8.65        -21.55       131.16 o                         
 -12   7  11          2.06        247.63       249.57 o                         
 -11   7  11          1.10        235.77       281.25 o                         
 -10   7  11        755.32       1118.10       397.63 o                         
  -9   7  11         52.72        343.32       277.80 o                         
  -8   7  11        118.41        166.16       284.27 o                         
  -7   7  11       1050.37        916.59       356.03 o                         
  -6   7  11        239.42        175.86       244.61 o                         
  -5   7  11         29.93          4.09        83.07 o                         
  -4   7  11        342.00        285.77        95.86 o                         
  -3   7  11        765.54        822.41        97.48 o                         
  -2   7  11        570.06        621.82        95.01 o                         
  -1   7  11         82.60        128.00        53.63 o                         
   0   7  11         83.75        152.15        67.47 o                         
   1   7  11        235.84        216.04        52.73 o                         
   2   7  11        660.54        780.38       115.58 o                         
   3   7  11        652.94        582.68        98.30 o                         
   4   7  11       2674.53       3101.98       259.15 o                         
   5   7  11         85.74        111.34       130.39 o                         
   6   7  11         73.73         15.48        94.07 o                         
   7   7  11        132.52         79.97       135.53 o                         
   8   7  11        195.20         64.52       127.49 o                         
   9   7  11        176.08       -231.25       232.54 o                         
 -10   8  11        158.80        -45.04       220.26 o                         
  -9   8  11        121.01        322.20       264.22 o                         
  -8   8  11        217.60        172.63       250.86 o                         
  -7   8  11         47.23         57.34       165.73 o                         
  -6   8  11       3283.70       3453.54       328.27 o                         
  -5   8  11        152.91        330.41       111.07 o                         
  -4   8  11       5253.58       5528.01       315.91 o                         
  -3   8  11        611.25        554.59       115.97 o                         
  -2   8  11       1215.64       1288.35       156.25 o                         
  -1   8  11       1316.93       1386.86       148.06 o                         
   0   8  11       2613.26       2639.07       190.24 o                         
   1   8  11       5251.90       5511.58       389.32 o                         
   2   8  11        427.47        794.53       164.87 o                         
   3   8  11       1280.36        981.24       250.43 o                         
   4   8  11          7.41         30.17       145.04 o                         
   5   8  11       2153.57       2310.90       247.38 o                         
   6   8  11        762.72        866.13       175.75 o                         
   7   8  11        991.42        938.34       204.61 o                         
  -8   9  11       4353.11       3591.21       366.46 o                         
  -7   9  11       1224.71       1068.46       212.61 o                         
  -6   9  11       2693.60       2420.79       295.73 o                         
  -5   9  11       3722.50       3258.12       333.65 o                         
  -4   9  11       1360.49       1101.51       130.61 o                         
  -3   9  11       3276.87       2848.82       299.65 o                         
  -2   9  11        238.62        188.59        97.35 o                         
  -1   9  11       1469.95       1279.85       150.09 o                         
   0   9  11       2816.80       2867.51       312.81 o                         
   1   9  11        640.54        691.95       173.47 o                         
   2   9  11       2016.21       2469.54       280.02 o                         
   3   9  11        266.15        130.39       156.03 o                         
  -7  10  11       2227.58       2364.00       359.70 o                         
  -6  10  11       6601.53       5377.84       671.22 o                         
  -5  10  11        386.64        356.55       113.18 o                         
  -4  10  11      10268.10       9114.02       972.10 o                         
  -3  10  11        214.24        -99.04       361.31 o                         
  -2  10  11       8808.70       8033.91       982.00 o                         
  -1  10  11       6504.89       6287.04       765.51 o                         
   0  10  11       2296.54       2350.63       458.19 o                         
   1  10  11       8003.75       7942.85       728.44 o                         
  -5  11  11       7035.22       5440.27       511.20 o                         
  -4  11  11        880.64        711.85       204.74 o                         
  -2  11  11       1127.49         84.70       307.11 o                         
  -1  11  11       3708.41       4638.98       714.22 o                         
   0  11  11       4365.40       4582.09       671.98 o                         
 -16   0  12       4773.44       6054.06       687.71 o                         
 -15   0  12         99.53       1015.08       327.15 o                         
 -14   0  12       9896.45      10744.12       827.37 o                         
 -13   0  12       1059.75       1233.83       322.41 o                         
 -12   0  12       6594.23       5531.00       580.60 o                         
 -11   0  12       3526.46       2913.99       399.14 o                         
 -10   0  12       9684.43       7285.09       577.15 o                         
  -9   0  12      29082.76      23528.97       985.77 o                         
  -8   0  12       1234.06       1445.92       189.31 o                         
  -7   0  12      28377.67      27070.95       706.31 o                         
  -6   0  12        508.88        585.31       121.15 o                         
  -5   0  12      13859.98      14179.24       949.24 o                         
  -4   0  12      12017.97      12022.56      1546.87 o                         
  -3   0  12       5901.42       5985.75       675.64 o                         
  -2   0  12      15728.96      15936.37       530.68 o                         
  -1   0  12         59.20         96.64        50.19 o                         
   0   0  12       3061.34       3089.39       178.30 o                         
   1   0  12       4894.50       4593.71       210.12 o                         
   2   0  12       7389.65       7246.13       283.79 o                         
   3   0  12      22051.87      21965.27       484.80 o                         
   4   0  12         70.09         16.31       117.54 o                         
   5   0  12       9748.82      11016.27      2016.48 o                         
   6   0  12       5000.02       6198.40       828.12 o                         
   7   0  12       9546.22      11266.10       840.73 o                         
   8   0  12      12081.24      13621.05       958.18 o                         
   9   0  12       1536.35       1533.83       382.97 o                         
  10   0  12       6405.89       6412.47       748.49 o                         
 -17   1  12        798.29        912.93       298.06 o                         
 -16   1  12        825.43        762.40       294.93 o                         
 -15   1  12       3905.17       3735.97       372.37 o                         
 -14   1  12         60.66        191.80       201.72 o                         
 -13   1  12       6100.69       5392.64       788.14 o                         
 -12   1  12        690.43        537.83       145.56 o                         
 -11   1  12       1870.15       1289.37       208.68 o                         
 -10   1  12       7620.86       6842.78       432.42 o                         
  -9   1  12         24.90         31.58        88.02 o                         
  -8   1  12      22552.26      22739.45       940.40 o                         
  -7   1  12       1978.59       1951.53       150.88 o                         
  -6   1  12       9978.56      10509.51       275.27 o                         
  -5   1  12      10362.02      10251.47       279.86 o                         
  -4   1  12       6297.68       6617.57       227.88 o                         
  -3   1  12      42783.42      41318.17      1072.38 o                         
  -2   1  12        930.37       1140.70        97.06 o                         
  -1   1  12      28523.63      27146.71       434.87 o                         
   0   1  12       3200.02       3223.87       130.74 o                         
   1   1  12      12662.26      12133.34       238.85 o                         
   2   1  12      19471.17      18915.57       435.35 o                         
   3   1  12       5978.06       6092.18       243.98 o                         
   4   1  12      14963.01      14973.79       481.19 o                         
   5   1  12        366.27        286.55        82.85 o                         
   6   1  12       8510.71       8885.19       429.37 o                         
   7   1  12        856.90       1127.51       226.83 o                         
   8   1  12       6399.37       6658.15       490.86 o                         
   9   1  12       2749.18       3525.88       382.84 o                         
  10   1  12        104.71       -111.95       190.41 o                         
  11   1  12       1485.09       1234.05       359.48 o                         
 -17   2  12        953.07        612.28       258.19 o                         
 -16   2  12       2861.18       2648.86       341.94 o                         
 -15   2  12        110.79         -2.89       144.99 o                         
 -14   2  12       4468.89       4180.25      1201.72 o                         
 -13   2  12        334.94        283.00        85.06 o                         
 -12   2  12       4318.25       3908.27       231.84 o                         
 -11   2  12       1801.34       1661.44       228.66 o                         
 -10   2  12        598.50        571.58       283.40 o                         
  -9   2  12       5862.37       6132.36       432.86 o                         
  -8   2  12        356.42        350.72       109.62 o                         
  -7   2  12       9402.59       9242.00       278.95 o                         
  -6   2  12       1498.98       1460.36        99.87 o                         
  -5   2  12       1774.86       1988.49       135.18 o                         
  -4   2  12       5353.24       5546.78       214.73 o                         
  -3   2  12        174.61        163.20        40.08 o                         
  -2   2  12       3596.75       3641.16       171.64 o                         
  -1   2  12        169.70        141.33        63.29 o                         
   0   2  12       3970.45       3872.18       154.55 o                         
   1   2  12       1907.97       1844.97       103.45 o                         
   2   2  12       1116.35       1039.34        68.31 o                         
   3   2  12       4046.34       3995.66       190.41 o                         
   4   2  12       1101.24       1070.72        75.17 o                         
   5   2  12       5778.76       5271.73       307.10 o                         
   6   2  12       1185.11       1181.48       100.05 o                         
   7   2  12       2173.30       2005.84       199.05 o                         
   8   2  12       3328.71       3549.91       362.61 o                         
   9   2  12       1245.19        741.06       252.80 o                         
  10   2  12       2241.44       1978.65       398.27 o                         
  11   2  12         68.28        136.21       211.42 o                         
 -16   3  12         19.24        -49.89       432.65 o                         
 -15   3  12        155.35        118.11       257.76 o                         
 -14   3  12         21.10       -168.86       168.86 o                         
 -13   3  12        909.51        989.79       249.89 o                         
 -12   3  12         86.69         28.62        62.14 o                         
 -11   3  12        468.81        452.36        94.04 o                         
 -10   3  12        389.28        487.08        98.25 o                         
  -9   3  12         23.02         80.59        88.98 o                         
  -8   3  12       1604.54       1525.42       192.65 o                         
  -7   3  12        157.18        253.30        94.32 o                         
  -6   3  12       6535.11       6135.24       270.63 o                         
  -5   3  12       2161.67       2339.79       151.62 o                         
  -4   3  12         20.66        -20.46        48.80 o                         
  -3   3  12        728.89        695.75        56.29 o                         
  -2   3  12        251.54        330.73        54.60 o                         
  -1   3  12       1052.13       1116.43        66.27 o                         
   0   3  12        748.80        862.97        56.88 o                         
   1   3  12         54.81         27.97        39.19 o                         
   2   3  12        871.11        615.41        87.40 o                         
   3   3  12       1127.91       1271.69       108.64 o                         
   4   3  12        395.62        417.50       105.83 o                         
   5   3  12        163.19        160.69        63.27 o                         
   6   3  12       1340.60       1244.50       107.48 o                         
   7   3  12       1812.85       1853.36       200.42 o                         
   8   3  12        277.79        125.76       142.56 o                         
   9   3  12        143.53        -74.80       155.66 o                         
  10   3  12        495.85       1045.90       328.45 o                         
  11   3  12        293.13        571.98       284.91 o                         
 -15   4  12        190.99        182.40       145.09 o                         
 -14   4  12        518.56        633.22       209.95 o                         
 -13   4  12        230.80        513.75       196.44 o                         
 -12   4  12        967.71       1342.08       251.06 o                         
 -11   4  12        622.20        686.72       269.41 o                         
 -10   4  12       2266.91       2258.69       189.63 o                         
  -9   4  12       1086.73       1218.07       197.24 o                         
  -8   4  12         43.06         47.84       200.43 o                         
  -7   4  12         31.44        253.02       177.15 o                         
  -6   4  12        730.01        723.47       168.79 o                         
  -5   4  12         35.61        109.79        98.30 o                         
  -4   4  12         13.35         30.19        63.47 o                         
  -3   4  12        201.11        257.19        56.85 o                         
  -2   4  12         15.03         60.81        41.47 o                         
  -1   4  12         36.78         14.81        51.29 o                         
   0   4  12        161.94        119.00        34.76 o                         
   1   4  12         10.78         15.47        33.82 o                         
   2   4  12         27.76         31.97        51.30 o                         
   3   4  12        228.13        229.77        79.60 o                         
   4   4  12        918.30        892.94       139.47 o                         
   5   4  12         51.61         38.90       122.96 o                         
   6   4  12         33.57         41.47        87.91 o                         
   7   4  12        283.65        175.05       109.37 o                         
   8   4  12        315.41        256.67       119.07 o                         
   9   4  12         13.04       -232.97       232.97 o                         
  10   4  12        794.54        286.42       181.03 o                         
 -15   5  12        915.08        797.41       295.26 o                         
 -14   5  12          2.88        -37.17       199.24 o                         
 -13   5  12        894.38        908.95       240.17 o                         
 -12   5  12        710.72       1050.72       227.74 o                         
 -11   5  12        674.87        614.22       309.91 o                         
 -10   5  12       2461.48       2808.82       548.70 o                         
  -9   5  12        199.97        332.76       272.41 o                         
  -8   5  12       3992.34       4457.09       639.44 o                         
  -7   5  12       1857.85       2404.08       492.24 o                         
  -6   5  12       6294.27       6481.77       333.00 o                         
  -5   5  12       4536.85       4756.06       241.80 o                         
  -4   5  12        771.21        862.82        82.54 o                         
  -3   5  12       6290.58       6521.22       239.60 o                         
  -2   5  12        198.08        143.84        55.58 o                         
  -1   5  12      15125.27      15913.17       548.64 o                         
   0   5  12       1741.31       1607.73       126.76 o                         
   1   5  12       6467.10       6441.95       248.11 o                         
   2   5  12       3914.03       3849.43       247.96 o                         
   3   5  12       1402.62       1454.31       152.20 o                         
   4   5  12       4131.66       4150.47       353.29 o                         
   5   5  12         93.90         53.68        66.01 o                         
   6   5  12       4186.20       4250.88       232.66 o                         
   7   5  12        206.87         83.15       177.91 o                         
   8   5  12        954.69        767.37       477.58 o                         
   9   5  12        361.50         68.97       179.52 o                         
  10   5  12        237.81       -144.18       219.18 o                         
 -13   6  12        198.41        175.43       212.71 o                         
 -12   6  12       7926.18       9867.62       998.92 o                         
 -11   6  12       6138.82       6627.55       833.19 o                         
 -10   6  12       2776.41       3311.84       622.84 o                         
  -9   6  12       7919.40       8606.42       929.95 o                         
  -8   6  12       1419.22       1823.05       467.45 o                         
  -7   6  12      12473.71      12608.01       854.84 o                         
  -6   6  12        513.40        697.42       181.90 o                         
  -5   6  12       9979.87      10093.41       415.42 o                         
  -4   6  12       3364.72       3424.83       177.08 o                         
  -3   6  12       2808.79       2879.95       177.47 o                         
  -2   6  12       7581.99       7318.35       289.17 o                         
  -1   6  12         70.57        -22.16        68.54 o                         
   0   6  12      10595.33      10699.19       284.16 o                         
   1   6  12       7477.81       7707.06       315.39 o                         
   2   6  12        301.54        255.86        75.25 o                         
   3   6  12       5685.18       6404.00       284.78 o                         
   4   6  12         25.24         25.65       137.07 o                         
   5   6  12       8404.06       8782.78       399.80 o                         
   6   6  12       3989.35       3873.17       335.47 o                         
   7   6  12       2191.36       2315.08       278.91 o                         
   8   6  12       5088.42       4833.11       868.53 o                         
   9   6  12        945.52        691.16       225.65 o                         
 -11   7  12       2471.64       2930.80       594.18 o                         
 -10   7  12       5066.13       5888.76       811.63 o                         
  -9   7  12         31.10        214.87       291.16 o                         
  -8   7  12       8835.00       9319.99       991.16 o                         
  -7   7  12       1541.24       1349.35       437.28 o                         
  -6   7  12       8800.06       7902.58       460.71 o                         
  -5   7  12       9811.28       9519.59       677.04 o                         
  -4   7  12       2793.80       3175.46       249.61 o                         
  -3   7  12      17156.92      17765.11       498.21 o                         
  -2   7  12        258.09        359.06        97.41 o                         
  -1   7  12      18461.29      16583.01       790.90 o                         
   0   7  12       2747.35       2707.06       159.21 o                         
   1   7  12       9989.37      10433.84       372.35 o                         
   2   7  12       7636.62       8280.47       336.25 o                         
   3   7  12       4251.66       4312.05       499.57 o                         
   4   7  12       9130.06       9030.99       756.25 o                         
   5   7  12        336.91        247.52       119.43 o                         
   6   7  12       9121.27       9922.10       654.20 o                         
   7   7  12       1198.54       1260.56       271.33 o                         
   8   7  12       3340.65       3131.37       332.99 o                         
  -9   8  12       8588.33       8486.81       998.70 o                         
  -8   8  12         23.07       -200.86       262.71 o                         
  -7   8  12       8486.76       7347.56       480.16 o                         
  -6   8  12        974.27        721.70       175.25 o                         
  -5   8  12       4581.51       4498.83       369.02 o                         
  -4   8  12       6956.68       6364.89       426.48 o                         
  -3   8  12       1189.44       1004.85       168.60 o                         
  -2   8  12      10108.58       9500.03       797.10 o                         
  -1   8  12         83.37         51.31        72.08 o                         
   0   8  12       4883.22       5233.66       390.10 o                         
   1   8  12       2104.04       1981.18       247.13 o                         
   2   8  12       3494.03       3586.89       319.01 o                         
   3   8  12       7294.16       8199.74       720.90 o                         
   4   8  12         19.77          7.33       184.27 o                         
   5   8  12       4660.76       5350.40       633.19 o                         
   6   8  12        803.24        892.24       317.24 o                         
   7   8  12       3662.81       3146.10       435.34 o                         
  -9   9  12        122.81         72.20       148.28 o                         
  -8   9  12       5863.08       4934.24       503.23 o                         
  -7   9  12         88.03         30.38       126.37 o                         
  -6   9  12       2548.28       2495.70       413.47 o                         
  -5   9  12        586.45        444.81       152.06 o                         
  -4   9  12       2863.59       2347.82       334.71 o                         
  -3   9  12       5854.64       6148.37       491.66 o                         
  -2   9  12        100.94        236.92        90.92 o                         
  -1   9  12       2905.98       2756.90       318.18 o                         
   0   9  12        393.04        253.19       127.40 o                         
   1   9  12       2470.72       2409.23       280.89 o                         
  -7  10  12       1395.30       1212.71       287.71 o                         
  -6  10  12        187.47         33.60       128.45 o                         
  -5  10  12        522.77        424.29       130.28 o                         
  -4  10  12       1642.84       1302.23       171.86 o                         
  -3  10  12         80.76         53.66       241.81 o                         
  -2  10  12       2277.25       2093.74       509.48 o                         
  -1  10  12          0.13         -9.70       196.55 o                         
   0  10  12        871.45       1349.35       357.11 o                         
 -16   1  13        779.94        793.77       217.36 o                         
 -15   1  13       1525.22       1617.20       273.84 o                         
 -14   1  13         46.91        -97.44       154.31 o                         
 -13   1  13        864.12        563.38       177.59 o                         
 -12   1  13        114.83        -43.61       134.42 o                         
 -11   1  13       1504.75       1427.64       227.24 o                         
 -10   1  13        189.26        358.80       128.96 o                         
  -9   1  13       3415.73       3516.45       300.95 o                         
  -8   1  13       2498.94       2481.58       242.59 o                         
  -7   1  13       1215.18       1206.57       146.27 o                         
  -6   1  13       2414.26       2457.38       138.68 o                         
  -5   1  13        613.47        701.84        68.67 o                         
  -4   1  13       4991.54       5367.66       175.76 o                         
  -3   1  13       1747.24       1805.74       144.96 o                         
  -2   1  13        284.34        246.13        70.34 o                         
  -1   1  13        508.98        540.43        65.29 o                         
   0   1  13        118.36         84.62        43.17 o                         
   1   1  13       3574.26       3751.67       142.34 o                         
   2   1  13       2349.09       2273.10       107.44 o                         
   3   1  13       1619.93       1534.10       112.35 o                         
   4   1  13       2387.51       2639.23       228.36 o                         
   5   1  13         12.62         16.31        69.43 o                         
   6   1  13       2421.39       2451.43       295.16 o                         
   7   1  13        125.50        124.13       202.80 o                         
   8   1  13       2951.09       3218.52       383.69 o                         
   9   1  13       1023.63        998.98       244.99 o                         
 -16   2  13        703.40        258.31       158.85 o                         
 -15   2  13       1103.26        502.07       255.06 o                         
 -14   2  13       3701.93       3233.65       909.48 o                         
 -13   2  13          3.44        -62.14       143.40 o                         
 -12   2  13       2294.71       2275.45       291.17 o                         
 -11   2  13        648.51        481.31       210.45 o                         
 -10   2  13       3429.72       3824.77       403.12 o                         
  -9   2  13       9668.18       9433.15       366.15 o                         
  -8   2  13        741.56        826.97       121.20 o                         
  -7   2  13       8270.47       8235.84       321.68 o                         
  -6   2  13        128.18        130.78        56.88 o                         
  -5   2  13      11606.12      12706.78       378.73 o                         
  -4   2  13       9463.99       9886.28       226.84 o                         
  -3   2  13      10489.92      10981.98       285.96 o                         
  -2   2  13      11231.64      11688.03       414.34 o                         
  -1   2  13       3649.75       4021.88       172.95 o                         
   0   2  13       9121.95       9168.47       306.57 o                         
   1   2  13        235.72        307.74        52.04 o                         
   2   2  13      17217.24      15950.45       815.58 o                         
   3   2  13       4840.06       5149.92       279.85 o                         
   4   2  13       3410.14       3403.80       210.44 o                         
   5   2  13       3936.34       3994.64       522.03 o                         
   6   2  13        860.74        606.67       164.93 o                         
   7   2  13       5411.69       5301.14       723.70 o                         
   8   2  13        161.51       -170.98       193.73 o                         
   9   2  13        852.82       1245.04       349.78 o                         
 -16   3  13       2944.94       1342.88       339.87 o                         
 -15   3  13       5283.98       4369.05       676.18 o                         
 -14   3  13       1844.88       1789.04       274.95 o                         
 -13   3  13      10974.45      10147.26       616.13 o                         
 -12   3  13        131.92        198.44        79.78 o                         
 -11   3  13      10868.03      12108.12       620.06 o                         
 -10   3  13       1605.17       1349.90       217.47 o                         
  -9   3  13       9727.88       9423.42       494.29 o                         
  -8   3  13       7452.53       6635.40       307.93 o                         
  -7   3  13       2342.89       2130.66       241.57 o                         
  -6   3  13      14658.75      14693.59       614.60 o                         
  -5   3  13       3197.51       3028.08       282.11 o                         
  -4   3  13      13387.90      14501.98       345.79 o                         
  -3   3  13       6488.58       6245.46       221.40 o                         
  -2   3  13       2467.44       2510.78       170.85 o                         
  -1   3  13       4159.92       4708.11       170.54 o                         
   0   3  13        271.74        293.17        58.18 o                         
   1   3  13       8317.93       8317.48       557.78 o                         
   2   3  13       2601.96       2744.07       177.93 o                         
   3   3  13       6442.21       6869.36       268.59 o                         
   4   3  13       8608.65       8179.08       490.90 o                         
   5   3  13        313.70        293.84       108.53 o                         
   6   3  13      10793.10      10609.93       927.90 o                         
   7   3  13        333.94        254.37       148.08 o                         
   8   3  13       7245.67       6548.89       623.70 o                         
   9   3  13       1516.00       1344.60       318.75 o                         
 -15   4  13       1020.73        614.65       280.82 o                         
 -14   4  13       3960.57       3533.97       394.64 o                         
 -13   4  13        447.14        679.49       208.64 o                         
 -12   4  13       6734.04       7005.28       515.85 o                         
 -11   4  13       3123.24       3321.10       416.80 o                         
 -10   4  13       2583.63       3106.77       324.05 o                         
  -9   4  13       5769.88       5387.90       709.69 o                         
  -8   4  13       2807.29       2998.54       299.75 o                         
  -7   4  13      16190.92      15613.45       918.85 o                         
  -6   4  13         90.55         92.45       118.86 o                         
  -5   4  13      19112.40      19391.63       483.75 o                         
  -4   4  13       5338.71       5325.08       198.54 o                         
  -3   4  13      14719.81      15468.06       384.76 o                         
  -2   4  13      16174.95      16623.34       397.67 o                         
  -1   4  13       2732.03       2932.19       120.70 o                         
   0   4  13      20698.16      23609.79       611.30 o                         
   1   4  13       1454.03       1388.47        73.65 o                         
   2   4  13      12369.86      14044.34       553.23 o                         
   3   4  13       1637.05       1799.03       158.04 o                         
   4   4  13       8645.91       9203.81       416.55 o                         
   5   4  13       7521.31       7986.59       612.98 o                         
   6   4  13        144.44        144.23        99.78 o                         
   7   4  13       6468.76       6792.55       578.21 o                         
   8   4  13         26.23         11.21       173.06 o                         
   9   4  13       3582.37       2658.61       420.04 o                         
 -14   5  13       1095.64       1571.11       412.71 o                         
 -13   5  13       4916.68       6236.03       511.02 o                         
 -12   5  13         24.04         15.30       243.32 o                         
 -11   5  13       4183.34       5337.90       750.43 o                         
 -10   5  13       2165.86       2067.45       483.19 o                         
  -9   5  13       5075.90       4555.58       693.53 o                         
  -8   5  13       4191.61       4262.10       367.29 o                         
  -7   5  13       1751.40       1347.69       156.82 o                         
  -6   5  13       8373.46       8718.26       409.84 o                         
  -5   5  13       1006.55        992.23       105.63 o                         
  -4   5  13      10339.89      10767.21       312.70 o                         
  -3   5  13        555.84        597.19        90.03 o                         
  -2   5  13       8853.18       9368.23       353.64 o                         
  -1   5  13       5712.07       6167.61       280.28 o                         
   0   5  13        226.40         81.52        61.09 o                         
   1   5  13       8557.71       8152.02       371.05 o                         
   2   5  13       2072.02       2041.86       192.92 o                         
   3   5  13       7067.97       7358.50       487.08 o                         
   4   5  13       4850.62       4709.09       310.31 o                         
   5   5  13        722.65        765.67       149.06 o                         
   6   5  13       7857.97       8262.37       521.98 o                         
   7   5  13        520.95        444.46       143.61 o                         
   8   5  13       4242.77       3654.29       451.72 o                         
   9   5  13        699.09        283.62       188.36 o                         
 -12   6  13       1416.70       1667.66       508.19 o                         
 -11   6  13         47.90        427.15       294.39 o                         
 -10   6  13        932.86       1029.30       383.83 o                         
  -9   6  13       1623.10       1928.87       482.32 o                         
  -8   6  13        669.96       1145.90       443.75 o                         
  -7   6  13       1117.78       1513.14       475.64 o                         
  -6   6  13         12.26         18.99        79.26 o                         
  -5   6  13       1996.58       2132.84       140.87 o                         
  -4   6  13       1703.52       1628.88       190.87 o                         
  -3   6  13       5274.81       5366.64       410.27 o                         
  -2   6  13       2699.81       2368.61       197.58 o                         
  -1   6  13        478.92        264.04       146.89 o                         
   0   6  13       1919.02       1727.52       209.77 o                         
   1   6  13        975.41        917.83       108.95 o                         
   2   6  13       1326.63       1252.67       162.43 o                         
   3   6  13        497.88        491.38       199.78 o                         
   4   6  13        508.92        288.36       174.35 o                         
   5   6  13        967.03        788.53       174.56 o                         
   6   6  13        212.32         66.13       128.14 o                         
   7   6  13       3090.74       3057.66       351.72 o                         
   8   6  13          7.65        -14.44       164.22 o                         
 -10   7  13        277.26        495.26       384.27 o                         
  -9   7  13         21.19        344.18       311.85 o                         
  -8   7  13        284.06        744.18       358.40 o                         
  -7   7  13         96.13        637.28       336.85 o                         
  -6   7  13         36.74        184.41       316.05 o                         
  -5   7  13        148.92        209.33       561.74 o                         
  -4   7  13        827.40        907.78       142.47 o                         
  -3   7  13       1445.06       1748.73       173.28 o                         
  -2   7  13         78.13        478.23       259.05 o                         
  -1   7  13         26.11        -20.94        65.74 o                         
   0   7  13        102.49         21.43       111.10 o                         
   1   7  13        344.49        336.49       126.85 o                         
   2   7  13          1.13         77.95       171.44 o                         
   3   7  13        430.47        561.63       227.80 o                         
   4   7  13        409.48        445.47       225.21 o                         
   5   7  13        127.64        183.62       183.19 o                         
   6   7  13          0.81        207.42       149.43 o                         
   7   7  13        310.84        428.88       248.27 o                         
  -8   8  13         16.04        211.50       129.60 o                         
  -7   8  13       3124.71       3252.14       667.56 o                         
  -6   8  13        549.68        777.23       210.45 o                         
  -5   8  13       1897.83       2602.14       289.99 o                         
  -4   8  13        639.72        789.79       565.95 o                         
  -3   8  13        503.34       1696.33       446.76 o                         
  -2   8  13       2796.69       2373.83       301.45 o                         
  -1   8  13        778.26       1062.19       211.41 o                         
   0   8  13       3960.69       4118.75       356.02 o                         
   1   8  13         42.95        129.77       127.07 o                         
   2   8  13        730.50        854.31       275.86 o                         
   3   8  13         70.59        122.84       163.79 o                         
   4   8  13       1137.27       1021.98       312.93 o                         
   5   8  13        799.30        665.94       251.51 o                         
  -9   9  13       2068.19       1764.86       316.38 o                         
  -8   9  13       2393.14       2476.06       373.49 o                         
  -7   9  13        151.99        175.43       148.28 o                         
  -6   9  13       2576.33       2808.61       318.15 o                         
  -5   9  13         10.04        194.05       210.24 o                         
  -4   9  13       1708.92       1368.49       176.49 o                         
  -3   9  13       1084.49       2001.71       486.42 o                         
  -2   9  13        368.77        581.68       292.24 o                         
  -1   9  13       2945.18       2875.85       468.75 o                         
   0   9  13         17.46        251.94       222.41 o                         
  -7  10  13       5882.32       5858.80       577.58 o                         
  -6  10  13          1.57        -72.74       169.72 o                         
  -5  10  13       7077.73       6520.49      1331.89 o                         
  -3  10  13       4127.07       4435.11       748.92 o                         
  -2  10  13       7194.05       7873.45       879.31 o                         
  -1  10  13       1037.05       1685.12       420.47 o                         
 -16   0  14        446.83       1342.67       398.70 o                         
 -15   0  14       6880.92       6825.39       726.29 o                         
 -14   0  14       3795.01       3703.86       514.22 o                         
 -13   0  14       4230.34       3111.62       471.33 o                         
 -12   0  14       3920.39       2757.10       421.98 o                         
 -11   0  14        749.52        572.20       211.64 o                         
 -10   0  14      11474.96      10608.78       703.23 o                         
  -9   0  14       1099.47        801.72       214.65 o                         
  -8   0  14       9616.25       9558.35       579.31 o                         
  -7   0  14       1914.71       2060.98       250.43 o                         
  -6   0  14       7668.15       7218.50       382.11 o                         
  -5   0  14      16106.19      15959.22       574.24 o                         
  -4   0  14         64.04        116.49        74.21 o                         
  -3   0  14      10980.49      11703.79       396.13 o                         
  -2   0  14       1772.13       1866.78       174.24 o                         
  -1   0  14       4483.65       4355.67       239.86 o                         
   0   0  14       9500.82       9382.22       333.20 o                         
   1   0  14       1220.87       1366.60       135.41 o                         
   2   0  14      17523.86      18554.70       650.86 o                         
   3   0  14       3300.49       3666.88       536.74 o                         
   4   0  14       5267.57       5771.49      1153.98 o                         
   5   0  14       7386.40       7216.34       672.63 o                         
   6   0  14       3653.32       4167.87       558.40 o                         
   7   0  14      13829.96      14824.71      1053.23 o                         
   8   0  14         19.57        256.46       292.46 o                         
 -16   1  14       2900.35       3270.45       987.71 o                         
 -15   1  14       1044.45        624.59       244.72 o                         
 -14   1  14       2918.82       2138.66       482.54 o                         
 -13   1  14       2570.10       2000.53       268.82 o                         
 -12   1  14        279.63        -95.06       161.74 o                         
 -11   1  14       7238.63       6631.41       454.30 o                         
 -10   1  14        905.72        780.11       166.94 o                         
  -9   1  14       7438.24       7651.43       709.05 o                         
  -8   1  14       3151.67       3109.36       215.30 o                         
  -7   1  14       3958.51       4251.04       234.68 o                         
  -6   1  14      12524.55      13093.76       376.37 o                         
  -5   1  14       1299.28       1699.73       132.91 o                         
  -4   1  14      28321.90      27115.20      1044.95 o                         
  -3   1  14        915.86       1119.87       109.85 o                         
  -2   1  14      12874.32      13578.48       340.63 o                         
  -1   1  14       5055.45       4811.12       177.98 o                         
   0   1  14       6266.63       6667.81       202.46 o                         
   1   1  14      13018.90      13277.23       300.08 o                         
   2   1  14       1556.19       1557.84        98.11 o                         
   3   1  14       8275.17       9013.78       376.94 o                         
   4   1  14         57.63         93.86        83.87 o                         
   5   1  14       5791.19       5261.14       423.94 o                         
   6   1  14       3873.10       4162.82       390.13 o                         
   7   1  14       2537.91       2233.51       308.67 o                         
   8   1  14       4705.33       5582.30       651.07 o                         
 -16   2  14        246.62        269.83       217.89 o                         
 -15   2  14       2791.98       2065.52       564.22 o                         
 -14   2  14        762.21        408.78       249.24 o                         
 -13   2  14       2554.75       2486.21       313.69 o                         
 -12   2  14       3247.79       3298.28       355.38 o                         
 -11   2  14        139.92        290.83       107.94 o                         
 -10   2  14       5889.81       5699.85       307.61 o                         
  -9   2  14         13.67        114.64       101.30 o                         
  -8   2  14       5736.25       5660.18       285.69 o                         
  -7   2  14       2084.69       2106.10       172.32 o                         
  -6   2  14        124.21         89.90       100.58 o                         
  -5   2  14       6824.82       7019.22       322.94 o                         
  -4   2  14        220.80        117.10        49.63 o                         
  -3   2  14       8702.44       9386.89       392.49 o                         
  -2   2  14       1945.10       1850.65       138.15 o                         
  -1   2  14        798.18        703.33        81.36 o                         
   0   2  14       6913.25       6901.99       207.87 o                         
   1   2  14         42.56         40.97        44.38 o                         
   2   2  14       4215.39       4303.61       243.56 o                         
   3   2  14         10.75          1.58        60.70 o                         
   4   2  14       1693.90       1884.39       237.36 o                         
   5   2  14       3514.98       3418.27       417.02 o                         
   6   2  14        546.58        340.30       156.82 o                         
   7   2  14       2738.60       2646.59       320.78 o                         
   8   2  14        416.15        -26.51       236.42 o                         
 -15   3  14         48.90       -361.42       361.42 o                         
 -14   3  14        865.97        564.88       242.56 o                         
 -13   3  14        380.85        261.54       159.16 o                         
 -12   3  14          5.09        235.42       159.11 o                         
 -11   3  14        118.32        159.83       130.58 o                         
 -10   3  14         45.58        -90.32        90.32 o                         
  -9   3  14        432.10        339.23        82.65 o                         
  -8   3  14         10.50        -87.55       117.25 o                         
  -7   3  14        148.33         62.82       156.03 o                         
  -6   3  14        762.30        982.27       192.05 o                         
  -5   3  14        142.99        189.89       114.55 o                         
  -4   3  14       1175.91       1139.40        89.85 o                         
  -3   3  14       2060.55       2438.28       130.07 o                         
  -2   3  14       2870.66       2564.04       122.31 o                         
  -1   3  14       1506.99       1779.18       132.73 o                         
   0   3  14         79.15         77.30        48.88 o                         
   1   3  14        882.97        803.59        83.08 o                         
   2   3  14         43.93         76.23        72.08 o                         
   3   3  14        853.44        842.70       111.94 o                         
   4   3  14        113.90        155.70       122.93 o                         
   5   3  14        158.29        223.41       148.01 o                         
   6   3  14        250.34        189.47       137.11 o                         
   7   3  14        273.76        131.25       189.22 o                         
   8   3  14        222.94          7.33       180.39 o                         
 -15   4  14        150.10        607.32       295.69 o                         
 -14   4  14         84.48        724.13       333.83 o                         
 -13   4  14        225.21        600.21       217.05 o                         
 -12   4  14        277.42        649.75       212.72 o                         
 -11   4  14        528.16       1164.12       233.38 o                         
 -10   4  14        457.75        335.56       236.42 o                         
  -9   4  14         10.94         46.88       129.53 o                         
  -8   4  14        161.96        188.48       127.36 o                         
  -7   4  14          6.62         10.64       115.62 o                         
  -6   4  14        665.63        553.42        97.78 o                         
  -5   4  14         19.24        176.02        80.61 o                         
  -4   4  14        322.70        269.83        60.93 o                         
  -3   4  14         43.46         85.50       114.55 o                         
  -2   4  14       1336.76       1275.53       180.74 o                         
  -1   4  14        121.73        126.96        81.28 o                         
   0   4  14        203.49        293.72        61.06 o                         
   1   4  14         28.34       -143.75       198.49 o                         
   2   4  14        181.94        189.22       216.38 o                         
   3   4  14        708.39        485.14       171.36 o                         
   4   4  14         42.91         32.35       148.02 o                         
   5   4  14        138.52        291.84       140.05 o                         
   6   4  14         57.33       -107.87       187.07 o                         
   7   4  14        444.07        -63.36       213.15 o                         
 -14   5  14        682.81       1208.83       380.82 o                         
 -12   5  14        110.51       -110.99       242.67 o                         
 -11   5  14       2247.89       2804.73       568.75 o                         
 -10   5  14        360.07        472.20       329.31 o                         
  -9   5  14       3125.68       2959.79       314.08 o                         
  -8   5  14       3316.27       3455.05       348.55 o                         
  -7   5  14       1653.55       1623.33       172.68 o                         
  -6   5  14       8567.80       9608.66       387.14 o                         
  -5   5  14        116.64        187.51        63.57 o                         
  -4   5  14       5609.73       6221.69       341.15 o                         
  -3   5  14         38.60        188.90        73.86 o                         
  -2   5  14       4876.79       5377.63       422.53 o                         
  -1   5  14       2931.54       2997.85       405.27 o                         
   0   5  14       1891.60       1900.53       251.66 o                         
   1   5  14       2740.82       2679.93       283.85 o                         
   2   5  14        722.85        426.97       199.78 o                         
   3   5  14       4723.73       5057.36       430.97 o                         
   4   5  14        211.63        313.21       118.67 o                         
   5   5  14       1882.62       1896.67       260.30 o                         
   6   5  14        678.76        845.56       197.66 o                         
   7   5  14         82.79         63.79       178.88 o                         
 -11   6  14        208.98        276.94       338.14 o                         
 -10   6  14       4631.33       4848.90       760.13 o                         
  -9   6  14         51.33       -265.95       353.66 o                         
  -8   6  14       7896.93       7654.92       910.99 o                         
  -7   6  14       2682.47       2741.46       335.55 o                         
  -6   6  14        995.67       1021.40       116.99 o                         
  -5   6  14       4032.86       4052.48       189.81 o                         
  -4   6  14         86.20         15.74        87.16 o                         
  -3   6  14       5791.23       5663.15       460.37 o                         
  -2   6  14        456.96        126.73       139.44 o                         
  -1   6  14       2429.17       2292.25       286.89 o                         
   0   6  14       4870.96       4791.24       389.92 o                         
   1   6  14        174.96        -12.93       180.99 o                         
   2   6  14       7235.86       7803.10       390.84 o                         
   3   6  14        202.78        256.07       147.61 o                         
   4   6  14       7259.07       8360.51       736.85 o                         
   5   6  14       6188.01       6517.72       474.25 o                         
   6   6  14        779.97        425.21       247.41 o                         
  -9   7  14       5290.41       5951.91       871.55 o                         
  -8   7  14       3952.46       3282.96       640.30 o                         
  -7   7  14       3237.32       3217.58       376.72 o                         
  -6   7  14      10675.98      11383.95      1371.11 o                         
  -5   7  14        274.12        405.00       286.53 o                         
  -4   7  14      11411.58      12058.13       542.53 o                         
  -3   7  14        693.33        418.10       215.30 o                         
  -2   7  14      12280.34      11555.11       852.80 o                         
  -1   7  14       6341.55       5573.46       560.13 o                         
   0   7  14       4904.84       5435.42       396.54 o                         
   1   7  14       8859.85       8952.82       493.04 o                         
   2   7  14        427.14        329.96       187.28 o                         
   3   7  14       7744.07       8010.52       733.83 o                         
   4   7  14        786.56        668.10       270.69 o                         
   5   7  14       3280.03       3479.29       536.85 o                         
   6   7  14       2168.14       2036.84       442.02 o                         
  -8   8  14       4619.29       3818.30       430.39 o                         
  -7   8  14       2410.58       2421.10       446.55 o                         
  -6   8  14       1139.33       1192.09       373.81 o                         
  -5   8  14       7444.60       8113.56      1389.86 o                         
  -4   8  14         47.31        375.59       495.04 o                         
  -3   8  14       5656.87       6983.37       776.29 o                         
  -2   8  14       1087.58        617.88       253.45 o                         
  -1   8  14       2902.86       2434.61       355.39 o                         
   0   8  14       4816.77       4372.58       370.75 o                         
   1   8  14        701.40        762.93       271.98 o                         
   2   8  14       7107.36       7551.04       714.87 o                         
   3   8  14        405.75        501.72       241.16 o                         
  -9   9  14       2197.70       1973.48       341.81 o                         
  -8   9  14        884.56        466.81       181.46 o                         
  -7   9  14       1222.29       1159.05       287.71 o                         
  -6   9  14       2151.05       1946.97       319.61 o                         
  -5   9  14        754.23       1437.02       640.94 o                         
  -4   9  14       5646.62       6807.51       870.47 o                         
  -3   9  14        128.88        828.66       360.77 o                         
  -2   9  14       1820.25       2186.84       457.97 o                         
  -1   9  14        742.06        871.98       282.76 o                         
  -2  10  14         11.78        355.17       321.33 o                         
 -16   1  15        916.54       1636.04      1060.12 o                         
 -15   1  15          3.39        340.80       747.30 o                         
 -14   1  15        729.09        919.45       957.00 o                         
 -13   1  15          7.64        124.29       476.29 o                         
 -12   1  15       1681.71       1428.26       189.50 o                         
 -11   1  15       1138.41       1113.67       156.07 o                         
 -10   1  15         21.83        340.64       105.53 o                         
  -9   1  15        945.13       1094.66       137.72 o                         
  -8   1  15         24.23         79.50        76.60 o                         
  -7   1  15        890.37       1288.36       130.89 o                         
  -6   1  15         54.75        168.15       129.85 o                         
  -5   1  15       1531.82       1751.16       158.31 o                         
  -4   1  15       1208.20       1098.66       127.50 o                         
  -3   1  15         40.35         34.86        73.29 o                         
  -2   1  15        512.50        571.79        78.81 o                         
  -1   1  15          9.15         87.73        55.30 o                         
   0   1  15       2457.68       2703.86       144.05 o                         
   1   1  15       1376.42       1452.03       101.65 o                         
   2   1  15        144.50        221.41       104.71 o                         
   3   1  15       1007.87        937.54       245.84 o                         
   4   1  15         64.48        105.18       141.62 o                         
   5   1  15       3905.01       3794.60       600.97 o                         
   6   1  15        559.79        442.72       177.86 o                         
 -16   2  15         28.13       -365.08       365.08 o                         
 -15   2  15       2177.34       2032.75       419.39 o                         
 -14   2  15         92.58        -37.99       155.55 o                         
 -13   2  15       1825.67       1770.83       272.31 o                         
 -12   2  15       2834.19       2414.22       216.09 o                         
 -11   2  15       1763.54       1787.38       186.57 o                         
 -10   2  15       8679.30       8659.32       575.25 o                         
  -9   2  15          3.45         23.07        82.86 o                         
  -8   2  15       3860.72       3974.11       247.96 o                         
  -7   2  15        793.44        984.94       190.20 o                         
  -6   2  15       9410.38      10649.22       537.30 o                         
  -5   2  15       8191.72       8717.86       290.11 o                         
  -4   2  15       3777.36       3845.19       381.50 o                         
  -3   2  15      10239.46      11431.57       962.71 o                         
  -2   2  15         52.04          3.42       103.99 o                         
  -1   2  15      12059.69      13062.20       327.50 o                         
   0   2  15       2706.69       2616.72       173.26 o                         
   1   2  15       5429.77       5717.39       263.66 o                         
   2   2  15       1510.28       1650.78       152.42 o                         
   3   2  15        606.10        835.50       355.49 o                         
   4   2  15       1276.85       1213.84       226.49 o                         
   5   2  15         92.45         32.54       175.21 o                         
   6   2  15       5553.69       4833.38       577.15 o                         
 -15   3  15        120.06        223.49       227.15 o                         
 -14   3  15       5620.83       5232.51       651.29 o                         
 -13   3  15        287.59        260.98       159.76 o                         
 -12   3  15       4842.67       5460.15       461.11 o                         
 -11   3  15       3728.86       3668.12       261.30 o                         
 -10   3  15       3408.15       3506.13       259.36 o                         
  -9   3  15       7866.86       7227.98       456.79 o                         
  -8   3  15        155.36        236.07       131.29 o                         
  -7   3  15       5762.05       5874.57       784.91 o                         
  -6   3  15       2228.63       2149.13       166.71 o                         
  -5   3  15       3087.51       3780.00       227.44 o                         
  -4   3  15       7755.28       7982.36       278.37 o                         
  -3   3  15        521.97        247.63       121.40 o                         
  -2   3  15      12045.96      11958.12       855.81 o                         
  -1   3  15       2038.49       2100.05       179.61 o                         
   0   3  15       6926.49       7176.91       357.85 o                         
   1   3  15       8606.18       8553.31       332.84 o                         
   2   3  15       1090.35       1175.14       142.29 o                         
   3   3  15       8800.71       8169.20       519.90 o                         
   4   3  15        340.54        349.62       151.14 o                         
   5   3  15       6961.46       7501.97       916.16 o                         
   6   3  15       2323.84       2172.83       395.04 o                         
 -15   4  15       3526.45       3912.26       606.03 o                         
 -14   4  15        355.18        698.27       344.18 o                         
 -13   4  15       3535.50       4216.14       555.82 o                         
 -12   4  15       3875.54       4424.75       433.05 o                         
 -11   4  15       1023.02       1248.92       403.02 o                         
 -10   4  15       8059.35       8308.62       640.94 o                         
  -9   4  15        470.09        664.14       186.99 o                         
  -8   4  15      12598.82      13305.54       662.21 o                         
  -7   4  15       2618.72       2566.05       206.15 o                         
  -6   4  15       5192.33       5648.36       286.30 o                         
  -5   4  15       7742.76       7834.71       288.97 o                         
  -4   4  15       6137.74       6921.61       296.28 o                         
  -3   4  15      15037.03      15396.41       685.05 o                         
  -2   4  15         36.32        213.51       136.75 o                         
  -1   4  15      13324.00      14546.70       650.18 o                         
   0   4  15       2448.72       2702.07       341.67 o                         
   1   4  15       8893.71      10794.12       923.92 o                         
   2   4  15       3055.26       3584.82       469.72 o                         
   3   4  15       1851.56       1817.41       282.96 o                         
   4   4  15       6979.14       6556.18       505.65 o                         
   5   4  15        451.77        396.98       228.88 o                         
 -11   5  15       2745.51       2826.06       608.62 o                         
 -10   5  15       2091.05       1858.61       498.49 o                         
  -9   5  15       4811.72       5141.57       560.67 o                         
  -8   5  15         34.13        192.30       171.55 o                         
  -7   5  15       3141.31       3456.43       376.95 o                         
  -6   5  15       2667.02       2325.39       205.67 o                         
  -5   5  15       2156.38       2303.99       199.50 o                         
  -4   5  15       4086.90       4546.42       343.62 o                         
  -3   5  15       2072.33       1925.32       276.99 o                         
  -2   5  15       5072.11       5349.44       428.97 o                         
  -1   5  15        555.40        420.34       251.72 o                         
   0   5  15       2690.48       2844.17       315.14 o                         
   1   5  15       1971.68       1648.05       415.08 o                         
   2   5  15       3416.63       3416.58       602.80 o                         
   3   5  15       5170.08       5674.81       471.14 o                         
   4   5  15         42.69        546.33       279.52 o                         
   5   5  15       4290.37       5445.66       645.47 o                         
 -10   6  15       2002.62       1873.70       533.19 o                         
  -9   6  15        179.92       -431.68       431.68 o                         
  -8   6  15        975.86       1006.81       237.39 o                         
  -7   6  15        144.71        103.36       102.71 o                         
  -6   6  15       1133.17        857.36       149.91 o                         
  -5   6  15       1315.79       1302.35       173.30 o                         
  -4   6  15        490.36        378.12       163.24 o                         
  -3   6  15       1766.13       1346.58       242.47 o                         
  -2   6  15         38.13       -174.71       251.40 o                         
  -1   6  15       3433.62       3119.07       335.47 o                         
   0   6  15        505.61        226.07       263.90 o                         
   1   6  15       2567.67       2511.91       294.54 o                         
   2   6  15        788.11        643.35       191.81 o                         
   3   6  15         79.90        -22.84       160.56 o                         
   4   6  15       1541.97       1873.27       411.64 o                         
   5   6  15        460.49        209.27       194.61 o                         
  -8   7  15         38.23        -14.68       240.62 o                         
  -7   7  15         43.96         51.76       122.15 o                         
  -6   7  15        383.25        330.42       283.73 o                         
  -5   7  15        268.78        220.39       223.27 o                         
  -4   7  15        448.39        503.41       146.72 o                         
  -3   7  15         11.66        240.52       179.52 o                         
  -2   7  15         74.85         90.52       169.40 o                         
  -1   7  15         34.95         23.71       159.70 o                         
   0   7  15       1400.25       1215.94       273.06 o                         
   1   7  15        121.09        214.44       164.01 o                         
   2   7  15        164.05        289.01       210.77 o                         
   3   7  15        206.64        479.95       273.27 o                         
   4   7  15          3.43        128.02       206.90 o                         
   5   7  15          4.06        106.68       194.61 o                         
  -9   8  15          2.59       -130.82       167.02 o                         
  -8   8  15       2533.78       2438.35       354.52 o                         
  -7   8  15        667.00        721.55       208.19 o                         
  -6   8  15        393.87        537.60       299.14 o                         
  -5   8  15        519.67        388.14       371.98 o                         
  -4   8  15        125.69       -241.59       315.95 o                         
  -3   8  15       2111.66       1760.77       397.84 o                         
  -2   8  15          1.30       -158.40       254.52 o                         
  -1   8  15       1433.01       1364.00       301.29 o                         
  -8   9  15          3.24         37.07       150.86 o                         
  -3   9  15         37.97       -353.23       353.23 o                         
  -2   9  15       2740.23       1963.14       400.86 o                         
 -16   0  16       1663.62       2110.12       437.28 o                         
 -15   0  16       2188.12       1853.01       393.53 o                         
 -14   0  16       1145.65        470.69       228.66 o                         
 -13   0  16       4189.18       3357.09       474.78 o                         
 -12   0  16         10.29       -259.91       259.91 o                         
 -11   0  16       8706.94       8586.38       681.03 o                         
 -10   0  16       2396.46       2093.52       335.99 o                         
  -9   0  16       2411.39       2515.93       328.88 o                         
  -8   0  16       4220.35       4292.43       367.67 o                         
  -7   0  16         75.50        -15.30       105.82 o                         
  -6   0  16       9567.35      10048.44       651.83 o                         
  -5   0  16       1929.14       2121.97       362.07 o                         
  -4   0  16       3517.03       3656.34       413.36 o                         
  -3   0  16       2141.68       2190.07       223.91 o                         
  -2   0  16       2479.59       2440.39       234.31 o                         
  -1   0  16      11641.88      11704.83       464.60 o                         
   0   0  16        125.81         78.72        80.34 o                         
   1   0  16      10386.59       9715.25       756.89 o                         
   2   0  16       2814.63       3085.92       362.93 o                         
   3   0  16       2630.03       1711.84       354.31 o                         
   4   0  16       6300.97       7085.31       698.49 o                         
 -16   1  16       1481.94        911.36      1017.24 o                         
 -15   1  16        455.94        500.69       986.52 o                         
 -14   1  16       2927.62       2134.88       638.36 o                         
 -13   1  16         85.59        199.32       150.52 o                         
 -12   1  16       6494.80       5171.93       503.66 o                         
 -11   1  16       3075.46       2855.79       341.11 o                         
 -10   1  16       4846.47       5003.49       305.02 o                         
  -9   1  16       4063.11       4254.73       254.21 o                         
  -8   1  16        645.63        725.08       111.21 o                         
  -7   1  16       8996.85      10055.63       321.05 o                         
  -6   1  16        489.55        592.27       219.61 o                         
  -5   1  16      14349.64      14995.80       576.14 o                         
  -4   1  16       1745.18       1809.31       212.92 o                         
  -3   1  16       5892.18       6552.85       267.50 o                         
  -2   1  16       6446.95       6221.87       253.79 o                         
  -1   1  16        833.44        998.05       112.05 o                         
   0   1  16      14673.23      14689.10       457.36 o                         
   1   1  16        247.58        184.62       112.96 o                         
   2   1  16       3811.13       3764.24       430.82 o                         
   3   1  16       1053.60        629.18       454.09 o                         
   4   1  16        886.42        602.23       312.28 o                         
 -16   2  16       1162.12        431.46       257.76 o                         
 -15   2  16        855.81        197.84       225.43 o                         
 -14   2  16        360.31       -114.65       217.67 o                         
 -13   2  16       1958.11       1975.90       372.74 o                         
 -12   2  16         80.28         29.82       106.28 o                         
 -11   2  16       3442.54       3404.41       430.44 o                         
 -10   2  16        455.98        472.25       123.51 o                         
  -9   2  16       2917.39       2858.50       267.22 o                         
  -8   2  16       1832.18       1859.65       264.37 o                         
  -7   2  16         35.32        115.37       133.23 o                         
  -6   2  16       2530.41       2955.29       410.88 o                         
  -5   2  16         93.73         69.80        56.12 o                         
  -4   2  16       2930.27       2932.53       413.58 o                         
  -3   2  16       3351.15       3383.61       272.48 o                         
  -2   2  16        449.93        300.82        86.48 o                         
  -1   2  16       7589.77       7906.83       354.05 o                         
   0   2  16         98.84         12.52        79.48 o                         
   1   2  16       6571.97       6914.13       562.98 o                         
   2   2  16       1491.07       1248.55       242.60 o                         
   3   2  16       1557.60       1678.92       262.29 o                         
   4   2  16       5052.58       4833.91       424.42 o                         
 -15   3  16        382.04        724.78       302.37 o                         
 -14   3  16        405.76        685.99       321.98 o                         
 -13   3  16        110.24        323.06       239.65 o                         
 -12   3  16        219.34        539.27       207.08 o                         
 -11   3  16         56.95         -4.60       131.33 o                         
 -10   3  16        570.68        276.60       138.39 o                         
  -9   3  16        458.05        398.46       154.08 o                         
  -8   3  16          5.60        -19.02       164.76 o                         
  -7   3  16        279.34        546.49       166.02 o                         
  -6   3  16         25.41        203.09       331.57 o                         
  -5   3  16        442.81        412.03        79.72 o                         
  -4   3  16        208.73        228.82       138.69 o                         
  -3   3  16        622.05        345.69       202.37 o                         
  -2   3  16        874.93        979.52       300.64 o                         
  -1   3  16         48.46        438.36       303.45 o                         
   0   3  16         32.04        410.57       170.89 o                         
   1   3  16        233.14        618.76       205.98 o                         
   2   3  16        643.86        854.91       224.46 o                         
   3   3  16        600.14        730.99       219.73 o                         
   4   3  16         31.10        -50.86       188.36 o                         
 -15   4  16        323.23        619.18       328.45 o                         
 -14   4  16        136.25        734.26       326.29 o                         
 -13   4  16        349.09        818.10       301.08 o                         
 -11   4  16         24.28        188.79       274.78 o                         
 -10   4  16         73.53        126.53       167.67 o                         
  -9   4  16         52.84        156.48       135.91 o                         
  -8   4  16         88.78        222.80       158.08 o                         
  -7   4  16        361.37        342.43       168.64 o                         
  -6   4  16        198.36        122.81        73.87 o                         
  -5   4  16        322.53        314.90        93.92 o                         
  -4   4  16         29.35        262.65       210.99 o                         
  -3   4  16        475.07        836.87       375.11 o                         
  -2   4  16          8.45        183.73       162.28 o                         
  -1   4  16        383.28        361.64       282.76 o                         
   0   4  16        289.82        313.14       216.16 o                         
   1   4  16        223.23        372.76       347.09 o                         
   2   4  16        650.86        930.80       232.33 o                         
   3   4  16        140.34        337.28       244.40 o                         
 -10   5  16       1191.97        720.25       358.83 o                         
  -9   5  16       2456.49       2776.08       347.03 o                         
  -8   5  16        374.48        349.20       181.49 o                         
  -7   5  16       4662.50       5575.82       682.22 o                         
  -6   5  16          2.10        -63.46       102.23 o                         
  -5   5  16       4907.30       4985.58       771.55 o                         
  -4   5  16       1173.67       1096.44       225.54 o                         
  -3   5  16       3773.36       3918.39       393.44 o                         
  -2   5  16       2374.37       2636.25       324.31 o                         
  -1   5  16        357.70        351.26       185.88 o                         
   0   5  16       1515.48       1081.03       332.76 o                         
   1   5  16         13.11       -410.56       410.56 o                         
   2   5  16       2666.54       3250.97       478.55 o                         
  -8   6  16       4228.22       4104.30       540.19 o                         
  -7   6  16         11.58       -111.90       111.90 o                         
  -6   6  16       2465.63       2294.56       352.61 o                         
  -5   6  16        291.72        185.04       224.68 o                         
  -4   6  16       2485.74       2105.09       427.05 o                         
  -3   6  16       4866.07       4025.40       425.62 o                         
  -2   6  16        238.38        170.95       547.95 o                         
  -1   6  16       4223.19       4442.37       405.49 o                         
   0   6  16         15.00        -20.71       142.63 o                         
  -7   7  16       6821.89       7477.55       958.40 o                         
  -6   7  16        161.25        135.34       281.68 o                         
  -5   7  16       8171.30       7782.07       860.56 o                         
  -4   7  16       2706.73       2139.21       453.88 o                         
  -3   7  16       4579.91       4662.48       584.26 o                         
  -2   7  16       6453.70       6030.57       641.59 o                         
  -1   7  16        379.92        517.67       230.82 o                         
  -5   8  16        808.70        153.66       248.49 o                         
  -4   8  16       2988.00       2757.10       516.59 o                         
  -3   8  16       2732.45       2743.30       478.45 o                         
  -2   8  16        826.25        768.31       279.96 o                         
 -16   1  17         28.89        -24.76       686.63 o                         
 -15   1  17        333.09        285.52       618.64 o                         
 -14   1  17         86.53        127.61       149.09 o                         
 -13   1  17        348.19        311.57       194.50 o                         
 -12   1  17       1001.62       1398.72       226.51 o                         
 -11   1  17         27.45        102.20       103.72 o                         
 -10   1  17        632.43        868.69       143.81 o                         
  -9   1  17         11.24         48.48        83.53 o                         
  -8   1  17        828.48        990.35       134.47 o                         
  -7   1  17       1812.38       1818.28       186.67 o                         
  -6   1  17         23.96        305.82       216.16 o                         
  -5   1  17       1550.97       1703.68       248.51 o                         
  -4   1  17        259.79        316.76       100.41 o                         
  -3   1  17        659.86        619.10       114.20 o                         
  -2   1  17        132.80        102.64        89.81 o                         
  -1   1  17        749.37        884.17       209.24 o                         
   0   1  17       1697.08       1583.28       241.03 o                         
   1   1  17        195.33         62.98       151.83 o                         
   2   1  17        920.33        726.95       192.04 o                         
 -15   2  17        564.18       1021.06       882.65 o                         
 -14   2  17        822.03       1026.50       341.59 o                         
 -13   2  17       3526.57       4142.00       568.96 o                         
 -12   2  17        135.35        174.35       186.64 o                         
 -11   2  17       4334.95       3491.09       337.36 o                         
 -10   2  17        205.36        225.63       144.42 o                         
  -9   2  17       3824.35       3657.07       364.84 o                         
  -8   2  17       1832.82       2046.69       241.41 o                         
  -7   2  17       3680.46       4418.69       455.28 o                         
  -6   2  17       7548.78       8855.34       734.26 o                         
  -5   2  17        125.17        363.79       206.68 o                         
  -4   2  17       3813.66       4186.41       330.72 o                         
  -3   2  17         23.49        150.00       190.95 o                         
  -2   2  17       4823.11       5536.05       704.63 o                         
  -1   2  17       3226.82       3430.91       353.59 o                         
   0   2  17       2402.39       2513.47       505.28 o                         
   1   2  17       4775.41       5201.75       427.88 o                         
   2   2  17        191.85        486.85       225.21 o                         
 -15   3  17       2875.69       3437.05       588.14 o                         
 -14   3  17        844.48       1144.39       365.52 o                         
 -13   3  17       1467.83       1801.28       424.14 o                         
 -12   3  17       3635.11       3987.05       524.78 o                         
 -11   3  17        176.80         45.39       142.50 o                         
 -10   3  17       5210.95       4359.26       675.43 o                         
  -9   3  17        748.06        591.01       462.39 o                         
  -8   3  17       2860.23       2598.22       478.55 o                         
  -7   3  17       4120.95       3775.63       370.81 o                         
  -6   3  17        749.45        935.07       276.51 o                         
  -5   3  17       5259.13       4827.34       581.46 o                         
  -4   3  17        155.67       -308.19       308.19 o                         
  -3   3  17       4178.16       3907.31       564.22 o                         
  -2   3  17       4119.46       4622.17       602.15 o                         
  -1   3  17       3305.18       4316.69       406.68 o                         
   0   3  17       8851.66       9509.98       588.86 o                         
   1   3  17        273.63        633.99       220.38 o                         
   2   3  17       8920.28       9495.96       604.94 o                         
 -14   4  17        856.83       1595.68       418.53 o                         
 -10   4  17        103.35        162.08       230.28 o                         
  -9   4  17       6168.17       6617.66       506.43 o                         
  -8   4  17       4034.39       4301.18       505.60 o                         
  -7   4  17       2720.83       3494.12       387.77 o                         
  -6   4  17       6524.36       6597.40       512.56 o                         
  -5   4  17       1780.75       2113.41       308.02 o                         
  -4   4  17       9875.19      10395.30       612.26 o                         
  -3   4  17       1432.80       1778.05       277.76 o                         
  -2   4  17       5381.53       5938.98       711.20 o                         
  -1   4  17       3538.72       4194.37       621.55 o                         
   0   4  17       3716.85       4399.55       651.94 o                         
   1   4  17       5140.11       5376.05       742.02 o                         
  -9   5  17        753.98        481.09       187.33 o                         
  -8   5  17       1276.87       1440.23       274.05 o                         
  -7   5  17       3502.07       3813.05       695.90 o                         
  -6   5  17        774.49        871.39       232.30 o                         
  -5   5  17       3769.10       3423.22       903.66 o                         
  -4   5  17         48.62         86.75       204.31 o                         
  -3   5  17       2198.12       2068.40       308.36 o                         
  -2   5  17       2808.92       2859.69       335.70 o                         
  -1   5  17       1789.41       1500.21       462.28 o                         
   0   5  17       2296.23       1637.71       445.04 o                         
  -7   6  17        864.92        971.04       259.39 o                         
  -6   6  17       1538.27       1475.16       296.97 o                         
  -5   6  17        169.77        -80.97       167.35 o                         
  -4   6  17       1435.62       1062.92       376.40 o                         
  -3   6  17        281.37         47.73       152.65 o                         
  -2   6  17        659.47        607.30       408.19 o                         
  -1   6  17       1925.01       2016.76       663.25 o                         
  -5   7  17         19.82       -165.30       282.97 o                         
  -4   7  17        181.96       -193.75       245.47 o                         
  -3   7  17         36.57        501.51       268.32 o                         
  -2   7  17         28.99        238.79       203.45 o                         
  -3   8  17        169.97        161.85       216.38 o                         
 -10   0  18        416.72       1034.91       325.21 o                         
  -9   0  18       4196.01       5456.65       615.73 o                         
  -8   0  18        369.25        464.22       266.38 o                         
  -7   0  18       4888.73       6492.85       689.87 o                         
  -6   0  18       4467.22       4633.16       586.42 o                         
  -5   0  18        870.81       1169.82       349.14 o                         
  -4   0  18       4423.91       4464.85       555.17 o                         
  -3   0  18          4.20        -35.34       178.66 o                         
  -2   0  18       9740.41       9766.33       799.78 o                         
  -1   0  18       2126.52       2267.88       430.39 o                         
   0   0  18       3586.60       3561.40       515.51 o                         
 -12   1  18       3296.07       3034.47       446.33 o                         
 -11   1  18       1464.92       1467.02       333.83 o                         
 -10   1  18       4151.38       4192.00       537.71 o                         
  -9   1  18         41.50        409.27       257.54 o                         
  -8   1  18       8592.73      10023.44       809.48 o                         
  -7   1  18       1094.89       1556.46       372.41 o                         
  -6   1  18       6016.30       7070.11       602.15 o                         
  -5   1  18       2942.38       3271.42       344.81 o                         
  -4   1  18       1116.81       1476.73       333.62 o                         
  -3   1  18       6517.42       8092.67       521.71 o                         
  -2   1  18          1.65         61.51       156.79 o                         
  -1   1  18       5540.16       6028.50       460.42 o                         
   0   1  18        714.68        585.90       185.31 o                         
 -11   2  18       1056.53        643.75       250.00 o                         
 -10   2  18        357.48        385.34       244.61 o                         
  -9   2  18       2388.41       2089.21       360.77 o                         
  -8   2  18        401.79        343.53       222.20 o                         
  -7   2  18       2026.01       2125.42       387.71 o                         
  -6   2  18        442.56        224.78       197.84 o                         
  -5   2  18        699.66        300.21       221.34 o                         
  -4   2  18       1138.14        778.23       277.80 o                         
  -3   2  18        146.14         87.29       202.80 o                         
  -2   2  18       2419.94       2815.43       767.02 o                         
  -1   2  18        312.85        522.74       243.10 o                         
   0   2  18       4292.62       4380.68       538.04 o                         
 -10   3  18        656.17        628.88       243.96 o                         
  -9   3  18          0.56         95.05       156.42 o                         
  -8   3  18        237.51         -8.82       168.26 o                         
  -7   3  18         88.28        151.56       204.52 o                         
  -6   3  18        814.16        343.75       225.21 o                         
  -5   3  18        396.23        -27.59       218.32 o                         
  -4   3  18         51.67       -296.33       296.33 o                         
  -3   3  18        309.12        620.04       272.63 o                         
  -2   3  18         63.12        705.12       242.96 o                         
  -1   3  18        679.11       1228.27       281.48 o                         
   0   3  18         26.35        383.19       302.15 o                         
  -9   4  18        103.19        151.51       221.98 o                         
  -8   4  18         11.46        200.16       169.01 o                         
  -7   4  18         30.75        312.44       197.80 o                         
  -6   4  18        235.38        329.18       181.72 o                         
  -5   4  18          5.07        349.77       183.25 o                         
  -4   4  18        329.95        789.65       357.11 o                         
  -3   4  18         82.55        226.51       260.34 o                         
  -2   4  18        382.57        450.21       291.81 o                         
  -1   4  18        395.14        567.45       331.03 o                         
  -8   5  18       1730.35       1833.18       417.67 o                         
  -7   5  18        331.43        347.73       189.70 o                         
  -6   5  18       1860.78       1670.69       524.35 o                         
  -5   5  18       1472.71       1516.68       290.25 o                         
  -4   5  18        764.09        863.07       340.73 o                         
  -3   5  18       1676.27       1879.30       296.67 o                         
  -2   5  18         25.60       -377.37       383.40 o                         
  -7   6  18       2088.43       1471.33       362.07 o                         
  -6   6  18        990.86        982.97       384.05 o                         
  -5   6  18       1522.70       1023.43       368.96 o                         
  -4   6  18       5064.65       4485.57       477.84 o                         
  -3   6  18        283.06         15.75       492.13 o                         
  -2   6  18       3768.77       4737.91       572.84 o                         
  -4   7  18       1243.55       1103.87       356.46 o                         
  -3   7  18       4936.32       5085.32       646.33 o                         
 -11   1  19        253.21        554.52       281.03 o                         
 -10   1  19        183.60        279.52       217.89 o                         
  -9   1  19        302.17        533.62       288.58 o                         
  -8   1  19       1240.25       1351.72       362.07 o                         
  -7   1  19        180.70        309.56       330.92 o                         
  -6   1  19        506.74        887.80       225.52 o                         
  -5   1  19        259.84        407.02       181.94 o                         
  -4   1  19       1001.14       1147.82       258.22 o                         
  -3   1  19       1496.83       1576.11       373.06 o                         
  -2   1  19        119.94        204.08       198.92 o                         
 -11   2  19        443.25         78.23       209.05 o                         
 -10   2  19       1946.46       1804.95       389.44 o                         
  -9   2  19       2804.75       2836.62       461.20 o                         
  -8   2  19        539.97        589.65       256.68 o                         
  -7   2  19       4840.36       5260.10       642.88 o                         
  -6   2  19          3.99       -106.90       225.00 o                         
  -5   2  19       1946.80       2513.31       366.92 o                         
  -4   2  19        777.00        821.13       372.95 o                         
  -3   2  19       1753.70       1428.44       383.62 o                         
  -2   2  19       3644.12       3902.35       574.57 o                         
 -10   3  19       1417.56       1369.39       346.12 o                         
  -9   3  19        661.51        199.14       244.61 o                         
  -8   3  19       4459.42       3675.41       547.63 o                         
  -7   3  19          1.53       -141.38       304.31 o                         
  -6   3  19       5248.05       4236.40       598.92 o                         
  -5   3  19       1352.60        335.99       232.33 o                         
  -4   3  19       2376.27       2585.98       497.63 o                         
  -3   3  19       4082.23       5245.23       694.18 o                         
  -9   4  19       2976.21       2855.80       485.77 o                         
  -8   4  19        893.35        815.73       333.83 o                         
  -7   4  19       5332.04       4717.65       653.44 o                         
  -6   4  19          5.67        143.96       269.83 o                         
  -5   4  19       5805.89       6470.65       800.21 o                         
  -4   4  19       2346.02       3148.47       583.40 o                         
  -3   4  19       1182.26       1605.81       494.61 o                         
  -7   5  19         50.54       -268.53       312.50 o                         
  -6   5  19       3147.23       1948.05       493.96 o                         
  -5   5  19        674.98        311.47       219.39 o                         
  -4   5  19       1365.48       1107.32       446.12 o                         
  -6   6  19          9.68        378.45       306.68 o                         
  -5   6  19        673.76       -111.85       384.48 o                         
  -4   6  19        243.25        470.90       281.25 o                         
  -3   6  19        357.33        467.24       273.27 o                         
 -12   0  20       1533.74       1405.81       365.95 o                         
 -11   0  20          7.41        228.88       254.96 o                         
 -10   0  20       2171.55       2583.39       496.33 o                         
  -9   0  20       2130.33       2736.19       536.42 o                         
  -8   0  20       1786.30       3230.59       586.63 o                         
  -7   0  20       4686.68       6629.71       773.27 o                         
  -6   0  20        103.67        537.93       319.83 o                         
  -5   0  20       4342.81       4917.86       657.97 o                         
 -11   1  20       2248.66       1984.47       412.28 o                         
 -10   1  20         69.84        485.28       211.84 o                         
  -9   1  20       4182.16       5541.75       986.74 o                         
  -8   1  20       1944.57       2179.64       535.45 o                         
  -7   1  20       2057.43       3219.07       739.33 o                         
  -6   1  20       2911.65       3750.26       409.85 o                         
  -5   1  20        124.17        288.36       290.30 o                         
 -10   2  20        719.72        100.00       200.21 o                         
  -9   2  20        530.67        196.34       217.67 o                         
  -8   2  20        920.72        609.91       243.75 o                         
  -7   2  20       1400.87        898.27       257.97 o                         
  -6   2  20        250.88       -158.40       317.24 o                         
  -5   2  20       2246.54       1807.32       381.68 o                         
  -9   3  20         11.60       -359.48       359.48 o                         
  -8   3  20         27.93       -337.07       337.07 o                         
  -7   3  20        549.17        410.13       257.33 o                         
  -6   3  20        408.22       -295.69       295.69 o                         
  -5   3  20          7.98       -253.02       253.02 o                         
  -8   4  20          2.10         62.07       225.21 o                         
  -7   4  20        121.52        275.65       248.06 o                         
  -6   4  20          1.56        656.03       357.54 o                         
  -7   5  20        658.49         66.81       287.07 o                         
  -6   5  20       1162.22        763.14       385.56 o                         
 -10   1  21         11.33          2.80       239.01 o                         
  -9   1  21        672.40        293.75       257.76 o                         
  -9   2  21         49.29       -161.64       285.34 o                         
  -8   2  21       1835.50       1462.06       395.26 o                         
  -8   3  21        453.70        376.94       257.54 o                         
                                                                                
